# Supplementary material for: De novo transcriptome assembly of the eight major organs of Sacha Inchi (Plukenetia volubilis) and the identification of genes involved in α-linolenic acid metabolism
Source: BMC Genomics. 2018 May 22;19:380. doi: 10.1186/s12864-018-4774-y (PMC5964912; doi:10.1186/s12864-018-4774-y)
Supplement: Supplementary file 1 — Table S1. Overview of the sequencing data of the Sacha Inchi transcriptomes. (XLS 25 kb) [file 12864_2018_4774_MOESM1_ESM.xls]

## Sheet: Sheet1
Overview of the sequencing data of the Sacha Inchi transcriptome
Sample	Raw read length (bp)	Raw Reads	Clean reads	Raw bases(G)	Clean bases(G)
St-A	150	22543534	22339312	6.76	6.7
St-B	150	22329478	22098000	6.7	6.63
St-C	150	21246031	21132279	6.37	6.34
Ro-A	150	19627666	19412395	5.89	5.82
Ro-B	150	22579983	22384919	6.77	6.72
Ro-C	150	20307686	20080248	6.09	6.02
SA-A	150	23342149	23167282	7	6.95
SA-B	150	22001752	21806678	6.6	6.54
SA-C	150	24311711	24122621	7.29	7.24
Se-A	150	23125483	22837284	6.94	6.85
Se-B	150	22601636	22360635	6.78	6.71
Se-C	150	24450542	24258052	7.34	7.28
ML-A	150	22517778	22255100	6.76	6.68
ML-B	150	21541900	21306883	6.46	6.39
ML-C	150	23746692	23554815	7.12	7.07
MF-A	150	21896088	21662624	6.57	6.5
MF-B	150	22064581	21864598	6.62	6.56
MF-C	150	19489959	19323670	5.85	5.8
FF-A	150	25815540	25609280	7.74	7.68
FF-B	150	19356785	19226231	5.81	5.77
FF-C	150	26766027	26547473	8.03	7.96
Fr-A	150	23388042	23167776	7.02	6.95
Fr-B	150	22811531	22386490	6.84	6.72
Fr-C	150	28870404	28570139	8.66	8.57
Total		546732978	541474784	164.01	162.45
Abbreviations: St: stems, Ro: roots, SA: shoot apexes, Se: seeds, ML: mature leaves, MF: male flowers, FF: female flowers, Fr: fruits.
