# Supplementary material for: De novo transcriptome assembly of the eight major organs of Sacha Inchi (Plukenetia volubilis) and the identification of genes involved in α-linolenic acid metabolism
Source: BMC Genomics. 2018 May 22;19:380. doi: 10.1186/s12864-018-4774-y (PMC5964912; doi:10.1186/s12864-018-4774-y)
Supplement: Supplementary file 7 — Pathways identified in the Sacha Inchi transcriptome. Three hundred and fifty-three KEGG pathways identified in Sacha Inchi and the corresponding unigene numbers of each pathway are shown. (XLS 60 kb) [file 12864_2018_4774_MOESM7_ESM.xls]

## Sheet: Sheet1
Additional file 1: Pathways identified in the Sacha Inchi transcriptome
KEGG categories of nonredundant unigenes in Sacha Inchi.
Pathway ID	Pathway	Count
ko03010	Ribosome	2186
ko01200	Carbon metabolism	1247
ko01230	Biosynthesis of amino acids	1012
ko04141	Protein processing in endoplasmic reticulum	775
ko00190	Oxidative phosphorylation	677
ko05016	Huntington's disease	611
ko00010	Glycolysis / Gluconeogenesis	603
ko03013	RNA transport	594
ko04075	Plant hormone signal transduction	590
ko05010	Alzheimer's disease	581
ko00500	Starch and sucrose metabolism	579
ko03040	Spliceosome	569
ko05169	Epstein-Barr virus infection	564
ko04144	Endocytosis	544
ko04626	Plant-pathogen interaction	509
ko05012	Parkinson's disease	489
ko00230	Purine metabolism	479
ko04151	PI3K-Akt signaling pathway	460
ko05134	Legionellosis	428
ko04152	AMPK signaling pathway	424
ko00620	Pyruvate metabolism	421
ko04932	Non-alcoholic fatty liver disease (NAFLD)	415
ko00270	Cysteine and methionine metabolism	403
ko05203	Viral carcinogenesis	400
ko00520	Amino sugar and nucleotide sugar metabolism	386
ko00710	Carbon fixation in photosynthetic organisms	381
ko00940	Phenylpropanoid biosynthesis	371
ko00630	Glyoxylate and dicarboxylate metabolism	370
ko03015	mRNA surveillance pathway	363
ko05152	Tuberculosis	355
ko01212	Fatty acid metabolism	347
ko04910	Insulin signaling pathway	346
ko04145	Phagosome	343
ko00020	Citrate cycle (TCA cycle)	341
ko04114	Oocyte meiosis	339
ko04146	Peroxisome	337
ko00240	Pyrimidine metabolism	317
ko04213	Longevity regulating pathway - multiple species	312
ko05145	Toxoplasmosis	307
ko04110	Cell cycle	305
ko00040	Pentose and glucuronate interconversions	299
ko05166	HTLV-I infection	294
ko04120	Ubiquitin mediated proteolysis	293
ko03018	RNA degradation	293
ko04142	Lysosome	291
ko05200	Pathways in cancer	289
ko05164	Influenza A	286
ko04722	Neurotrophin signaling pathway	286
ko00480	Glutathione metabolism	286
ko05162	Measles	284
ko00030	Pentose phosphate pathway	283
ko04212	Longevity regulating pathway - worm	282
ko04915	Estrogen signaling pathway	282
ko01210	2-Oxocarboxylic acid metabolism	280
ko04612	Antigen processing and presentation	277
ko00680	Methane metabolism	270
ko00260	Glycine, serine and threonine metabolism	269
ko03320	PPAR signaling pathway	265
ko04068	FoxO signaling pathway	259
ko04922	Glucagon signaling pathway	256
ko04921	Oxytocin signaling pathway	256
ko00250	Alanine, aspartate and glutamate metabolism	255
ko04810	Regulation of actin cytoskeleton	254
ko04071	Sphingolipid signaling pathway	250
ko00071	Fatty acid degradation	246
ko00561	Glycerolipid metabolism	245
ko00051	Fructose and mannose metabolism	241
ko00280	Valine, leucine and isoleucine degradation	240
ko03008	Ribosome biogenesis in eukaryotes	239
ko04066	HIF-1 signaling pathway	238
ko04666	Fc gamma R-mediated phagocytosis	236
ko05034	Alcoholism	236
ko04010	MAPK signaling pathway	234
ko00052	Galactose metabolism	234
ko03050	Proteasome	234
ko04111	Cell cycle - yeast	231
ko04721	Synaptic vesicle cycle	231
ko01040	Biosynthesis of unsaturated fatty acids	212
ko04728	Dopaminergic synapse	210
ko00564	Glycerophospholipid metabolism	210
ko00330	Arginine and proline metabolism	209
ko04022	cGMP-PKG signaling pathway	206
ko00410	beta-Alanine metabolism	204
ko04011	MAPK signaling pathway - yeast	203
ko05168	Herpes simplex infection	202
ko04211	Longevity regulating pathway	202
ko05110	Vibrio cholerae infection	201
ko04310	Wnt signaling pathway	201
ko04072	Phospholipase D signaling pathway	197
ko05231	Choline metabolism in cancer	197
ko04931	Insulin resistance	197
ko00720	Carbon fixation pathways in prokaryotes	196
ko04261	Adrenergic signaling in cardiomyocytes	195
ko05230	Central carbon metabolism in cancer	191
ko04113	Meiosis - yeast	190
ko05205	Proteoglycans in cancer	189
ko00970	Aminoacyl-tRNA biosynthesis	188
ko05133	Pertussis	187
ko04024	cAMP signaling pathway	187
ko04390	Hippo signaling pathway	187
ko00562	Inositol phosphate metabolism	186
ko04070	Phosphatidylinositol signaling system	185
ko00380	Tryptophan metabolism	184
ko05142	Chagas disease (American trypanosomiasis)	180
ko00350	Tyrosine metabolism	172
ko04014	Ras signaling pathway	171
ko05215	Prostate cancer	169
ko00053	Ascorbate and aldarate metabolism	168
ko00460	Cyanoamino acid metabolism	168
ko04150	mTOR signaling pathway	163
ko04917	Prolactin signaling pathway	161
ko04360	Axon guidance	161
ko00195	Photosynthesis	160
ko00592	alpha-Linolenic acid metabolism	160
ko04210	Apoptosis	157
ko05206	MicroRNAs in cancer	156
ko00360	Phenylalanine metabolism	156
ko04020	Calcium signaling pathway	154
ko04914	Progesterone-mediated oocyte maturation	154
ko05120	Epithelial cell signaling in Helicobacter pylori infection	153
ko00903	Limonene and pinene degradation	151
ko00310	Lysine degradation	149
ko04391	Hippo signaling pathway - fly	147
ko04139	Regulation of mitophagy - yeast	147
ko00640	Propanoate metabolism	145
ko04620	Toll-like receptor signaling pathway	144
ko04919	Thyroid hormone signaling pathway	143
ko00061	Fatty acid biosynthesis	140
ko05160	Hepatitis C	139
ko03060	Protein export	139
ko04510	Focal adhesion	139
ko04350	TGF-beta signaling pathway	138
ko05014	Amyotrophic lateral sclerosis (ALS)	136
ko00900	Terpenoid backbone biosynthesis	136
ko05323	Rheumatoid arthritis	136
ko00910	Nitrogen metabolism	135
ko00982	Drug metabolism - cytochrome P450	134
ko00220	Arginine biosynthesis	133
ko00400	Phenylalanine, tyrosine and tryptophan biosynthesis	132
ko04720	Long-term potentiation	132
ko04015	Rap1 signaling pathway	132
ko05210	Colorectal cancer	131
ko05132	Salmonella infection	129
ko03420	Nucleotide excision repair	129
ko05202	Transcriptional misregulation in cancer	128
ko05130	Pathogenic Escherichia coli infection	127
ko00980	Metabolism of xenobiotics by cytochrome P450	127
ko04540	Gap junction	127
ko05140	Leishmaniasis	126
ko05020	Prion diseases	125
ko02010	ABC transporters	125
ko04976	Bile secretion	123
ko00920	Sulfur metabolism	123
ko04920	Adipocytokine signaling pathway	122
ko05322	Systemic lupus erythematosus	122
ko05131	Shigellosis	120
ko04916	Melanogenesis	119
ko04662	B cell receptor signaling pathway	119
ko05161	Hepatitis B	118
ko04724	Glutamatergic synapse	118
ko04727	GABAergic synapse	117
ko05204	Chemical carcinogenesis	117
ko04712	Circadian rhythm - plant	116
ko00945	Stilbenoid, diarylheptanoid and gingerol biosynthesis	115
ko04912	GnRH signaling pathway	115
ko04062	Chemokine signaling pathway	110
ko00140	Steroid hormone biosynthesis	110
ko02020	Two-component system	109
ko04710	Circadian rhythm	109
ko05100	Bacterial invasion of epithelial cells	109
ko05211	Renal cell carcinoma	108
ko04966	Collecting duct acid secretion	107
ko00860	Porphyrin and chlorophyll metabolism	106
ko04140	Regulation of autophagy	106
ko04214	Apoptosis - fly	106
ko04270	Vascular smooth muscle contraction	105
ko00340	Histidine metabolism	105
ko04530	Tight junction	104
ko00600	Sphingolipid metabolism	104
ko03020	RNA polymerase	104
ko04621	NOD-like receptor signaling pathway	104
ko00100	Steroid biosynthesis	103
ko04918	Thyroid hormone synthesis	103
ko04064	NF-kappa B signaling pathway	101
ko00625	Chloroalkane and chloroalkene degradation	101
ko00130	Ubiquinone and other terpenoid-quinone biosynthesis	100
ko00650	Butanoate metabolism	100
ko04972	Pancreatic secretion	100
ko00510	N-Glycan biosynthesis	99
ko05214	Glioma	99
ko04930	Type II diabetes mellitus	98
ko04961	Endocrine and other factor-regulated calcium reabsorption	98
ko00950	Isoquinoline alkaloid biosynthesis	97
ko00960	Tropane, piperidine and pyridine alkaloid biosynthesis	94
ko03030	DNA replication	94
ko04380	Osteoclast differentiation	93
ko04012	ErbB signaling pathway	92
ko03022	Basal transcription factors	92
ko00450	Selenocompound metabolism	92
ko00627	Aminobenzoate degradation	91
ko04962	Vasopressin-regulated water reabsorption	91
ko04370	VEGF signaling pathway	91
ko04913	Ovarian steroidogenesis	90
ko04520	Adherens junction	89
ko04260	Cardiac muscle contraction	89
ko04660	T cell receptor signaling pathway	89
ko05031	Amphetamine addiction	89
ko04650	Natural killer cell mediated cytotoxicity	88
ko05213	Endometrial cancer	85
ko00290	Valine, leucine and isoleucine biosynthesis	83
ko04713	Circadian entrainment	82
ko00624	Polycyclic aromatic hydrocarbon degradation	82
ko03460	Fanconi anemia pathway	82
ko00363	Bisphenol degradation	82
ko04730	Long-term depression	82
ko00760	Nicotinate and nicotinamide metabolism	81
ko04115	p53 signaling pathway	80
ko00770	Pantothenate and CoA biosynthesis	80
ko00909	Sesquiterpenoid and triterpenoid biosynthesis	79
ko00062	Fatty acid elongation	79
ko00670	One carbon pool by folate	75
ko05212	Pancreatic cancer	74
ko04933	AGE-RAGE signaling pathway in diabetic complications	73
ko04550	Signaling pathways regulating pluripotency of stem cells	71
ko04664	Fc epsilon RI signaling pathway	71
ko03440	Homologous recombination	71
ko04924	Renin secretion	70
ko04750	Inflammatory mediator regulation of TRP channels	70
ko00511	Other glycan degradation	69
ko04130	SNARE interactions in vesicular transport	68
ko00906	Carotenoid biosynthesis	68
ko04340	Hedgehog signaling pathway	67
ko00941	Flavonoid biosynthesis	67
ko04723	Retrograde endocannabinoid signaling	66
ko03430	Mismatch repair	64
ko00513	Various types of N-glycan biosynthesis	64
ko03410	Base excision repair	63
ko05416	Viral myocarditis	63
ko00196	Photosynthesis - antenna proteins	62
ko00521	Streptomycin biosynthesis	62
ko00830	Retinol metabolism	61
ko05410	Hypertrophic cardiomyopathy (HCM)	59
ko00565	Ether lipid metabolism	59
ko00073	Cutin, suberine and wax biosynthesis	59
ko00531	Glycosaminoglycan degradation	59
ko05221	Acute myeloid leukemia	57
ko04611	Platelet activation	57
ko00780	Biotin metabolism	57
ko04668	TNF signaling pathway	55
ko04740	Olfactory transduction	54
ko01220	Degradation of aromatic compounds	54
ko00591	Linoleic acid metabolism	54
ko04614	Renin-angiotensin system	53
ko04974	Protein digestion and absorption	53
ko00730	Thiamine metabolism	50
ko04970	Salivary secretion	49
ko05218	Melanoma	49
ko05220	Chronic myeloid leukemia	47
ko04744	Phototransduction	47
ko04925	Aldosterone synthesis and secretion	47
ko04725	Cholinergic synapse	47
ko04745	Phototransduction - fly	46
ko04971	Gastric acid secretion	46
ko04940	Type I diabetes mellitus	46
ko00904	Diterpenoid biosynthesis	45
ko04711	Circadian rhythm - fly	45
ko00300	Lysine biosynthesis	44
ko04320	Dorso-ventral axis formation	43
ko04978	Mineral absorption	43
ko00261	Monobactam biosynthesis	43
ko04726	Serotonergic synapse	43
ko04623	Cytosolic DNA-sensing pathway	43
ko05223	Non-small cell lung cancer	43
ko04112	Cell cycle - Caulobacter	42
ko00750	Vitamin B6 metabolism	42
ko00430	Taurine and hypotaurine metabolism	42
ko04330	Notch signaling pathway	41
ko01051	Biosynthesis of ansamycins	41
ko04622	RIG-I-like receptor signaling pathway	41
ko05219	Bladder cancer	40
ko05222	Small cell lung cancer	40
ko00983	Drug metabolism - other enzymes	39
ko05146	Amoebiasis	39
ko00563	Glycosylphosphatidylinositol(GPI)-anchor biosynthesis	39
ko05216	Thyroid cancer	39
ko05217	Basal cell carcinoma	38
ko04013	MAPK signaling pathway - fly	37
ko00604	Glycosphingolipid biosynthesis - ganglio series	35
ko04670	Leukocyte transendothelial migration	34
ko00966	Glucosinolate biosynthesis	34
ko00590	Arachidonic acid metabolism	33
ko00902	Monoterpenoid biosynthesis	33
ko00626	Naphthalene degradation	32
ko04960	Aldosterone-regulated sodium reabsorption	31
ko00790	Folate biosynthesis	30
ko00908	Zeatin biosynthesis	30
ko04973	Carbohydrate digestion and absorption	29
ko04122	Sulfur relay system	29
ko00905	Brassinosteroid biosynthesis	28
ko00072	Synthesis and degradation of ketone bodies	28
ko05143	African trypanosomiasis	27
ko04964	Proximal tubule bicarbonate reclamation	26
ko00643	Styrene degradation	24
ko04215	Apoptosis - multiple species	23
ko00603	Glycosphingolipid biosynthesis - globo series	22
ko03070	Bacterial secretion system	21
ko00660	C5-Branched dibasic acid metabolism	21
ko04975	Fat digestion and absorption	20
ko00440	Phosphonate and phosphinate metabolism	19
ko05032	Morphine addiction	19
ko03450	Non-homologous end-joining	18
ko04923	Regulation of lipolysis in adipocytes	18
ko00524	Butirosin and neomycin biosynthesis	17
ko00540	Lipopolysaccharide biosynthesis	16
ko00362	Benzoate degradation	16
ko00785	Lipoic acid metabolism	15
ko00740	Riboflavin metabolism	14
ko05033	Nicotine addiction	13
ko00930	Caprolactam degradation	13
ko00253	Tetracycline biosynthesis	13
ko00534	Glycosaminoglycan biosynthesis - heparan sulfate / heparin	13
ko04630	Jak-STAT signaling pathway	12
ko00944	Flavone and flavonol biosynthesis	11
ko04977	Vitamin digestion and absorption	11
ko00254	Aflatoxin biosynthesis	10
ko04911	Insulin secretion	10
ko00943	Isoflavonoid biosynthesis	9
ko00514	Other types of O-glycan biosynthesis	8
ko00232	Caffeine metabolism	8
ko00401	Novobiocin biosynthesis	8
ko00532	Glycosaminoglycan biosynthesis - chondroitin sulfate / dermatan sulfate	7
ko00942	Anthocyanin biosynthesis	6
ko00364	Fluorobenzoate degradation	6
ko00361	Chlorocyclohexane and chlorobenzene degradation	6
ko04742	Taste transduction	6
ko00623	Toluene degradation	6
ko00471	D-Glutamine and D-glutamate metabolism	6
ko00281	Geraniol degradation	5
ko05340	Primary immunodeficiency	5
ko00523	Polyketide sugar unit biosynthesis	5
ko00791	Atrazine degradation	4
ko00550	Peptidoglycan biosynthesis	4
ko01502	Vancomycin resistance	4
ko00901	Indole alkaloid biosynthesis	3
ko04080	Neuroactive ligand-receptor interaction	3
ko00965	Betalain biosynthesis	2
ko04610	Complement and coagulation cascades	1
ko00332	Carbapenem biosynthesis	1
ko05414	Dilated cardiomyopathy	1
ko05412	Arrhythmogenic right ventricular cardiomyopathy (ARVC)	1
ko01053	Biosynthesis of siderophore group nonribosomal peptides	1
ko01503	Cationic antimicrobial peptide (CAMP) resistance	1
ko05150	Staphylococcus aureus infection	1
