# Supplementary material for: De novo transcriptome assembly of the eight major organs of Sacha Inchi (Plukenetia volubilis) and the identification of genes involved in α-linolenic acid metabolism
Source: BMC Genomics. 2018 May 22;19:380. doi: 10.1186/s12864-018-4774-y (PMC5964912; doi:10.1186/s12864-018-4774-y)
Supplement: Supplementary file 9 — Detailed FPKM and Annotation information of organ-specific unigenes. (XLS 646 kb) [file 12864_2018_4774_MOESM9_ESM.xls]

## Sheet: FF
Additional file 2: Detailed FPKM and Annotation information of organ-specific unigenes
FPKM and Annotation of FF-specific unigenes
Unigene ID	Male flowers (MF)	Fruits (Fr)	Mature leaves (ML)	Female flowers (FF)	Roots (Ro)	Shoot apexes (SA)	Seeds (Se)	Stems (St)	Annotation
TRINITY_DN100031_c0_g1	0	0	0	13.8303	0	0	0	0	gi|875277732|gb|KMU71692.1|N-acetylated-alpha-linkedacidicdipeptidase2[CoccidioidesimmitisRMSCC3703]
TRINITY_DN100381_c0_g1	0	0	0	13.8303	0	0	0	0	gi|630970244|ref|XP_007881530.1|hypotheticalproteinPFL1_05801[PseudozymaflocculosaPF-1]&gt;gnl|BL_ORD_ID|23179192hypotheticalproteinPFL1_05801[PseudozymaflocculosaPF-1]
TRINITY_DN100451_c0_g1	0	0	0	15.4217	0	0	0	0	gi|816188989|emb|CRG88582.1|E3ubiquitinligasecomplexSCFsubunitsconC[Talaromycesislandicus]
TRINITY_DN100468_c0_g1	0	0	0	14.2117	0	0	0	0	gi|615421145|ref|XP_007586718.1|hypotheticalproteinUCRNP2_7464[NeofusicoccumparvumUCRNP2]&gt;gnl|BL_ORD_ID|19013267hypotheticalproteinUCRNP2_7464[NeofusicoccumparvumUCRNP2]
TRINITY_DN100514_c0_g1	0	0	0	15.177	0	0	0	0	gi|367024509|ref|XP_003661539.1|hypotheticalproteinMYCTH_2301051[MyceliophthorathermophilaATCC42464]&gt;gnl|BL_ORD_ID|9110157hypotheticalproteinMYCTH_2301051[MyceliophthorathermophilaATCC42464]
TRINITY_DN100547_c0_g1	0	0	0	19.569	0	0	0	0	gi|169623492|ref|XP_001805153.1|hypotheticalproteinSNOG_14988[PhaeosphaerianodorumSN15]&gt;gnl|BL_ORD_ID|2700057hypotheticalproteinSNOG_14988[PhaeosphaerianodorumSN15]
TRINITY_DN100660_c0_g1	0	0	0	51.1013	0	0	0	0	gi|671153203|ref|XP_008715381.1|hypotheticalproteinHMPREF1541_02804[CyphellophoraeuropaeaCBS101466]&gt;gnl|BL_ORD_ID|28368455hypotheticalproteinHMPREF1541_02804[CyphellophoraeuropaeaCBS101466]
TRINITY_DN100802_c0_g1	0	0	0	11.8407	0	0	0	0	gi|330927198|ref|XP_003301783.1|hypotheticalproteinPTT_13365[Pyrenophorateresf.teres0-1]&gt;gnl|BL_ORD_ID|6048889hypotheticalproteinPTT_13365[Pyrenophorateresf.teres0-1]
TRINITY_DN101178_c0_g1	0	0	0	12.825	0	0	0	0	gi|406699732|gb|EKD02930.1|hypotheticalproteinA1Q2_02761[Trichosporonasahiivar.asahiiCBS8904]
TRINITY_DN101289_c0_g1	0	0	0	12.3807	0	0	0	0	gi|443893834|dbj|GAC71290.1|clathrinassemblyproteinAP180andrelatedproteins[PseudozymaantarcticaT-34]
TRINITY_DN101388_c0_g1	0	0	0	16.1613	0	0	0	0	gi|452837311|gb|EME39253.1|hypotheticalproteinDOTSEDRAFT_179713[DothistromaseptosporumNZE10]
TRINITY_DN101586_c0_g1	0	0	0	17.005	0	0	0	0	gi|796696293|gb|KJX94987.1|hypotheticalproteinTI39_contig4145g00011[Zymoseptoriabrevis]
TRINITY_DN101794_c0_g1	0	0	0	11.106	0	0	0	0	gi|568917971|ref|XP_006500037.1|PREDICTED:acetyl-coenzymeA"synthetase,"cytoplasmicisoformX2[Musmusculus]
TRINITY_DN102062_c0_g1	0	0	0	12.3807	0	0	0	0	gi|169621724|ref|XP_001804272.1|hypotheticalproteinSNOG_14072[PhaeosphaerianodorumSN15]&gt;gnl|BL_ORD_ID|917803hypotheticalproteinSNOG_14072[PhaeosphaerianodorumSN15]
TRINITY_DN102278_c0_g1	0	0	0	10.6417	0	0	0	0	gi|645249160|ref|XP_008230623.1|PREDICTED:peptidyl-prolylcis-transisomerase"CYP38,"chloroplastic[Prunusmume]
TRINITY_DN102371_c0_g1	0	0	0	15.6247	0	0	0	0	gi|406697017|gb|EKD00287.1|hypotheticalproteinA1Q2_05464[Trichosporonasahiivar.asahiiCBS8904]
TRINITY_DN102403_c0_g1	0	0	0	13.559	0	0	0	0	gi|630039412|ref|XP_007840558.1|hypotheticalproteinPFICI_13786[PestalotiopsisficiW106-1]&gt;gnl|BL_ORD_ID|28823303hypotheticalproteinPFICI_13786[PestalotiopsisficiW106-1]
TRINITY_DN102459_c0_g1	0	0	0	13.559	0	0	0	0	gi|858044587|emb|CDW99644.1|hypotheticalprotein[Sporisoriumscitamineum]
TRINITY_DN102510_c0_g1	0	0	0	10.4133	0	0	0	0	gi|599374769|ref|XP_007395877.1|hypotheticalproteinPHACADRAFT_256265[PhanerochaetecarnosaHHB-10118-sp]&gt;gnl|BL_ORD_ID|14734653hypotheticalproteinPHACADRAFT_256265[PhanerochaetecarnosaHHB-10118-sp]
TRINITY_DN102562_c0_g1	0	0	0	11.8457	0	0	0	0	gi|759215079|gb|KIV92418.1|catalase-peroxidase[Exophialamesophila]
TRINITY_DN102600_c0_g1	0	0	0	27.4867	0	0	0	0	gi|752281929|dbj|GAM82073.1|hypotheticalproteinANO11243_000520[fungalsp.No.11243]
TRINITY_DN102898_c0_g1	0	0	0	14.9323	0	0	0	0	gi|453089031|gb|EMF17071.1|transketolase[SphaerulinamusivaSO2202]
TRINITY_DN102906_c0_g1	0	0	0	13.559	0	0	0	0	gi|673527103|emb|CDI53442.1|relatedtophosphatidylinositolphosphatephosphatase[Melanopsichiumpennsylvanicum4]
TRINITY_DN102907_c0_g1	0	0	0	16.4417	0	0	0	0	gi|169624568|ref|XP_001805689.1|hypotheticalproteinSNOG_15544[PhaeosphaerianodorumSN15]&gt;gnl|BL_ORD_ID|2700262hypotheticalproteinSNOG_15544[PhaeosphaerianodorumSN15]
TRINITY_DN103057_c0_g1	0	0	0	11.9527	0	0	0	0	gi|169599745|ref|XP_001793295.1|hypotheticalproteinSNOG_02696[PhaeosphaerianodorumSN15]&gt;gnl|BL_ORD_ID|2700374hypotheticalproteinSNOG_02696[PhaeosphaerianodorumSN15]
TRINITY_DN103399_c0_g1	0	0	0	14.8453	0	0	0	0	gi|914976449|ref|XP_013244615.1|hypotheticalprotein"K437DRAFT_221834,"partial[TilletiariaanomalaUBC951]&gt;gnl|BL_ORD_ID|37166864hypotheticalprotein"K437DRAFT_221834,"partial[TilletiariaanomalaUBC951]
TRINITY_DN103473_c0_g1	0	0	0	15.5303	0	0	0	0	gi|398401671|ref|XP_003853177.1|hypotheticalproteinMYCGRDRAFT_39911[ZymoseptoriatriticiIPO323]&gt;gnl|BL_ORD_ID|8399009hypotheticalproteinMYCGRDRAFT_39911[ZymoseptoriatriticiIPO323]
TRINITY_DN103500_c0_g1	0	0	0	21.7117	0	0	0	0	gi|9802308|gb|AAF99681.1|AF261088_1ironregulatoryprotein1[Homosapiens]
TRINITY_DN103583_c0_g1	0	0	0	14.3673	0	0	0	0	gi|915094099|ref|XP_013263658.1|acetolactate"synthase,"catabolic[ExophialaaquamarinaCBS119918]&gt;gnl|BL_ORD_ID|41656946acetolactate"synthase,"catabolic[ExophialaaquamarinaCBS119918]
TRINITY_DN103635_c0_g1	0	0	0	12.9533	0	0	0	0	gi|758203697|ref|XP_011324208.1|hypotheticalproteinFGSG_05645[FusariumgraminearumPH-1]&gt;gnl|BL_ORD_ID|29705659hypotheticalproteinFGSG_05645[FusariumgraminearumPH-1]&gt;gnl|BL_ORD_ID|29705659hypotheticalproteinFG05_05645
TRINITY_DN103636_c0_g1	0	0	0	10.106	0	0	0	0	gi|682453029|gb|KFZ11922.1|hypotheticalproteinV501_04498[PseudogymnoascuspannorumVKMF-4519(FW-2642)]
TRINITY_DN103756_c0_g1	0	0	0	10.664	0	0	0	0	gi|453084848|gb|EMF12892.1|cytochromeb5[SphaerulinamusivaSO2202]
TRINITY_DN1039_c0_g1	0	0	0	87.331	0	0	0	0.078	gi|255574690|ref|XP_002528254.1|"RALFL33,"putative[Ricinuscommunis]&gt;gnl|BL_ORD_ID|34494656"RALFL33,"putative[Ricinuscommunis]
TRINITY_DN104061_c0_g1	0	0	0	16.0237	0	0	0	0	gi|652452296|ref|WP_026847165.1|universalstressproteinUspA[GeodermatophilaceaebacteriumURHA0031]
TRINITY_DN104288_c0_g1	0	0	0	18.285	0	0	0	0	gi|169598938|ref|XP_001792892.1|hypotheticalproteinSNOG_02280[PhaeosphaerianodorumSN15]&gt;gnl|BL_ORD_ID|920193hypotheticalproteinSNOG_02280[PhaeosphaerianodorumSN15]
TRINITY_DN104598_c0_g1	0	0	0	13.741	0	0	0	0	gi|909987301|gb|KNG44919.1|ankyrinrepeat-containingprotein[Stemphyliumlycopersici]
TRINITY_DN105321_c0_g1	0	0	0	15.2637	0	0	0	0	gi|672208461|ref|XP_008780251.1|PREDICTED:E3ubiquitinproteinligaseRIE1-like[Phoenixdactylifera]
TRINITY_DN105363_c0_g1	0	0	0	14.2117	0	0	0	0	gi|407921346|gb|EKG14497.1|Aminoacid/polyaminetransporterI[MacrophominaphaseolinaMS6]
TRINITY_DN105525_c0_g1	0	0	0	16.816	0	0	0	0	gi|628229649|ref|XP_007716227.1|hypotheticalproteinCOCCADRAFT_106470[Bipolariszeicola26-R-13]&gt;gnl|BL_ORD_ID|29375782hypotheticalproteinCOCCADRAFT_106470[Bipolariszeicola26-R-13]
TRINITY_DN105594_c0_g1	0	0	0	13.269	0	0	0	0	gi|12229935|sp|Q9SMI3.1|RS12_CYAPARecName:Full=40SribosomalproteinS12[Cyanophoraparadoxa]&gt;gnl|BL_ORD_ID|6901831740sribosomalproteinS12[Cyanophoraparadoxa]
TRINITY_DN105634_c0_g1	0	0	0	20.343	0	0	0	0	gi|330912723|ref|XP_003296053.1|hypotheticalproteinPTT_04542[Pyrenophorateresf.teres0-1]&gt;gnl|BL_ORD_ID|6054479hypotheticalprotein"PTT_04542,"partial[Pyrenophorateresf.teres
TRINITY_DN1056_c0_g3	0	0	0	10.6893	0	0	0	0	gi|698567917|ref|XP_009773911.1|PREDICTED:celldivisioncontrolprotein48homologD-like[Nicotianasylvestris]
TRINITY_DN105724_c0_g1	0	0	0	14.2117	0	0	0	0	gi|396467810|ref|XP_003838032.1|similartocytoskeletonassemblycontrolproteinSla2[LeptosphaeriamaculansJN3]&gt;gnl|BL_ORD_ID|6118512similartocytoskeletonassemblycontrolprotein
TRINITY_DN105888_c0_g1	0	0	0	45.806	0	0	0	0	gi|452839496|gb|EME41435.1|hypotheticalproteinDOTSEDRAFT_156284[DothistromaseptosporumNZE10]
TRINITY_DN105919_c0_g1	0	0	0	12.9533	0	0	0	0	gi|914967403|ref|XP_013240092.1|RNA-bindingdomain-containingprotein[TilletiariaanomalaUBC951]&gt;gnl|BL_ORD_ID|37152320RNA-bindingdomain-containingprotein[TilletiariaanomalaUBC951]
TRINITY_DN105978_c0_g1	0	0	0	15.1663	0	0	0	0	gi|598018583|ref|XP_007339672.1|60sribosomalproteinl34-b[AuriculariadelicataTFB-10046SS5]&gt;gnl|BL_ORD_ID|1266276660sribosomalproteinl34-b[AuriculariadelicataTFB-10046SS5]
TRINITY_DN106241_c0_g1	0	0	0	15.8343	0	0	0	0	gi|557998015|gb|EST07478.1|hypotheticalproteinPSEUBRA_SCAF2g02578[PseudozymabrasiliensisGHG001]
TRINITY_DN106397_c0_g1	0	0	0	14.2117	0	0	0	0	gi|914967419|ref|XP_013240100.1|hypotheticalproteinK437DRAFT_276781[TilletiariaanomalaUBC951]&gt;gnl|BL_ORD_ID|37152328hypotheticalproteinK437DRAFT_276781[TilletiariaanomalaUBC951]
TRINITY_DN106575_c0_g1	0	0	0	12.38	0	0	0	0	gi|631375002|ref|XP_007921881.1|glycosidehydrolasefamily3protein[PseudocercosporafijiensisCIRAD86]&gt;gnl|BL_ORD_ID|17098350glycosidehydrolasefamily3protein[PseudocercosporafijiensisCIRAD86]
TRINITY_DN107018_c0_g1	0	0	0	29.114	0	0	0	0	gi|396462376|ref|XP_003835799.1|hypotheticalproteinLEMA_P051400.1[LeptosphaeriamaculansJN3]&gt;gnl|BL_ORD_ID|6116287hypotheticalproteinLEMA_P051400.1[LeptosphaeriamaculansJN3]
TRINITY_DN107203_c0_g1	0	0	0	11.3383	0	0	0	0	gi|4416455|gb|AAD20358.1|classIVchitin"synthase,"partial[Sporothrixschenckii]
TRINITY_DN107237_c0_g1	0	0	0	51.1013	0	0	0	0	gi|630190876|ref|XP_007848502.1|vacuolaratpase98kda[MoniliophthoraroreriMCA2997]&gt;gnl|BL_ORD_ID|26724268vacuolaratpase98kda[MoniliophthoraroreriMCA2997]
TRINITY_DN107386_c0_g1	0	0	0	10.4133	0	0	0	0	gi|330914837|ref|XP_003296805.1|hypotheticalproteinPTT_06994[Pyrenophorateresf.teres0-1]&gt;gnl|BL_ORD_ID|6053739hypotheticalproteinPTT_06994[Pyrenophorateresf.teres0-1]
TRINITY_DN107430_c0_g1	0	0	0	14.3043	0	0	0	0	gi|913800618|emb|CRK12535.1|hypotheticalproteinBN1708_010536[Verticilliumlongisporum]&gt;gnl|BL_ORD_ID|71174701hypotheticalproteinBN1723_002279[Verticilliumlongisporum]
TRINITY_DN107509_c0_g1	0	0	0	11.8407	0	0	0	0	gi|169608119|ref|XP_001797479.1|hypotheticalproteinSNOG_07126[PhaeosphaerianodorumSN15]&gt;gnl|BL_ORD_ID|2696639hypotheticalproteinSNOG_07126[PhaeosphaerianodorumSN15]
TRINITY_DN107617_c0_g1	0	0	0	11.3383	0	0	0	0	gi|667838011|ref|XP_007783174.1|hypotheticalproteinW97_07354[ConiosporiumapollinisCBS100218]&gt;gnl|BL_ORD_ID|19203888hypotheticalproteinW97_07354[ConiosporiumapollinisCBS100218]
TRINITY_DN107802_c0_g1	0	0	0	16.4417	0	0	0	0	gi|914968375|ref|XP_013240578.1|hypotheticalproteinK437DRAFT_240305[TilletiariaanomalaUBC951]&gt;gnl|BL_ORD_ID|37153871hypotheticalproteinK437DRAFT_240305[TilletiariaanomalaUBC951]
TRINITY_DN107931_c0_g1	0	0	0	17.2913	0	0	0	0	gi|597571415|ref|XP_007288764.1|alcoholdehydrogenase[Marssoninabrunneaf.sp.&apos;multigermtubi&apos;MB_m1]&gt;gnl|BL_ORD_ID|14234501alcoholdehydrogenase[Marssoninabrunneaf.sp.&apos;multigermtubi&apos;MB_m1]
TRINITY_DN107933_c0_g1	0	0	0	39.8013	0	0	0	0	gi|657945934|ref|XP_008382190.1|PREDICTED:WEBfamilyprotein"At3g02930,"chloroplastic[Malusdomestica]
TRINITY_DN108022_c0_g1	0	0	0	19.559	0	0	0	0	gi|627804383|ref|XP_007675539.1|hypotheticalproteinBAUCODRAFT_431278[BaudoiniacompniacensisUAMH10762]&gt;gnl|BL_ORD_ID|16874096hypotheticalproteinBAUCODRAFT_431278[BaudoiniacompniacensisUAMH10762]
TRINITY_DN108240_c0_g1	0	0	0	12.1483	0	0	0	0	gi|452837859|gb|EME39800.1|hypotheticalproteinDOTSEDRAFT_82604[DothistromaseptosporumNZE10]
TRINITY_DN108363_c0_g1	0	0	0	21.7557	0	0	0	0	gi|169611098|ref|XP_001798967.1|hypotheticalproteinSNOG_08658[PhaeosphaerianodorumSN15]&gt;gnl|BL_ORD_ID|918320hypotheticalproteinSNOG_08658[PhaeosphaerianodorumSN15]
TRINITY_DN108378_c0_g1	0	0	0	15.8637	0	0	0	0	gi|169603257|ref|XP_001795050.1|hypotheticalproteinSNOG_04636[PhaeosphaerianodorumSN15]&gt;gnl|BL_ORD_ID|918967hypotheticalproteinSNOG_04636[PhaeosphaerianodorumSN15]
TRINITY_DN108588_c0_g1	0	0	0	11.8407	0	0	0	0	gi|646874511|ref|WP_025605305.1|hypotheticalprotein[Pontibacteractiniarum]
TRINITY_DN108602_c0_g1	0	0	0	11.106	0	0	0	0	gi|643735729|gb|KDP42257.1|hypotheticalproteinJCGZ_02987[Jatrophacurcas]
TRINITY_DN108631_c0_g1	0	0	0	10.4133	0	0	0	0	gi|452848080|gb|EME50012.1|hypotheticalproteinDOTSEDRAFT_68763[DothistromaseptosporumNZE10]
TRINITY_DN108728_c0_g1	0	0	0	12.9533	0	0	0	0	gi|662534933|gb|KEQ92253.1|hypotheticalproteinAUEXF2481DRAFT_32449[AureobasidiumsubglacialeEXF-2481]
TRINITY_DN109122_c0_g1	0	0	0	14.2117	0	0	0	0	gi|358055618|dbj|GAA98449.1|hypotheticalproteinE5Q_05135[MixiaosmundaeIAM14324]
TRINITY_DN109266_c0_g1	0	0	0	10.4023	0	0	0	0	gi|164657610|ref|XP_001729931.1|hypotheticalproteinMGL_2917[MalasseziaglobosaCBS7966]&gt;gnl|BL_ORD_ID|2651474hypotheticalproteinMGL_2917[MalasseziaglobosaCBS7966]
TRINITY_DN109307_c0_g1	0	0	0	10.864	0	0	0	0	gi|630963012|ref|XP_007877914.1|hypotheticalproteinPFL1_02210[PseudozymaflocculosaPF-1]&gt;gnl|BL_ORD_ID|23182803hypotheticalproteinPFL1_02210[PseudozymaflocculosaPF-1]
TRINITY_DN109484_c0_g1	0	0	0	20.8043	0	0	0	0	gi|290988744|ref|XP_002677053.1|predictedprotein[Naegleriagruberi]&gt;gnl|BL_ORD_ID|35519210predictedprotein[Naegleriagruberi]
TRINITY_DN109792_c0_g1	0	0	0	16.1613	0	0	0	0	gi|290995608|ref|XP_002680375.1|phosphoglyceridetransferprotein[Naegleriagruberi]&gt;gnl|BL_ORD_ID|35522517phosphoglyceridetransferprotein[Naegleriagruberi]
TRINITY_DN109893_c0_g1	0	0	0	13.559	0	0	0	0	gi|821063105|gb|KKY18432.1|putativemitochondrial54sribosomalprotein31[Phaeomoniellachlamydospora]
TRINITY_DN109928_c0_g1	0	0	0	22.2167	0	0	0	0	gi|914967161|ref|XP_013239971.1|hypotheticalproteinK437DRAFT_260208[TilletiariaanomalaUBC951]&gt;gnl|BL_ORD_ID|37151920hypotheticalproteinK437DRAFT_260208[TilletiariaanomalaUBC951]
TRINITY_DN110216_c0_g1	0	0	0	11.8407	0	0	0	0	gi|587672388|gb|EWY94729.1|hypotheticalproteinFOYG_07326[FusariumoxysporumFOSC3-a]
TRINITY_DN110237_c0_g1	0	0	0	13.559	0	0	0	0	gi|627798527|ref|XP_007672611.1|hypotheticalproteinBAUCODRAFT_365546[BaudoiniacompniacensisUAMH10762]&gt;gnl|BL_ORD_ID|16877310hypotheticalproteinBAUCODRAFT_365546[BaudoiniacompniacensisUAMH10762]
TRINITY_DN110270_c0_g1	0	0	0	14.9063	0	0	0	0	gi|631374786|ref|XP_007921773.1|hypotheticalproteinMYCFIDRAFT_129048[PseudocercosporafijiensisCIRAD86]&gt;gnl|BL_ORD_ID|17098166hypotheticalproteinMYCFIDRAFT_129048[PseudocercosporafijiensisCIRAD86]
TRINITY_DN110361_c0_g1	0	0	0	11.106	0	0	0	0	gi|398409304|ref|XP_003856117.1|hypotheticalproteinMYCGRDRAFT_102228[ZymoseptoriatriticiIPO323]&gt;gnl|BL_ORD_ID|8401942hypotheticalproteinMYCGRDRAFT_102228[ZymoseptoriatriticiIPO323]
TRINITY_DN110730_c0_g1	0	0	0	12.9533	0	0	0	0	gi|453085385|gb|EMF13428.1|phenylacetyl-CoAligase[SphaerulinamusivaSO2202]
TRINITY_DN110865_c0_g1	0	0	0	32.032	0	0	0	0	gi|658030998|ref|XP_008350952.1|PREDICTED:uncharacterizedproteinLOC103414332[Malusdomestica]
TRINITY_DN111034_c0_g1	0	0	0	10.5883	0	0	0	0	gi|189195336|ref|XP_001934006.1|conservedhypotheticalprotein[Pyrenophoratritici-repentisPt-1C-BFP]&gt;gnl|BL_ORD_ID|3471072conservedhypotheticalprotein[Pyrenophoratritici-repentisPt-1C-BFP]
TRINITY_DN111198_c0_g1	0	0	0	10.8777	0	0	0	0	gi|169617109|ref|XP_001801969.1|hypotheticalproteinSNOG_11730[PhaeosphaerianodorumSN15]&gt;gnl|BL_ORD_ID|916547hypotheticalproteinSNOG_11730[PhaeosphaerianodorumSN15]
TRINITY_DN111222_c0_g1	0	0	0	27.0223	0	0	0	0	gi|657958610|ref|XP_008370833.1|PREDICTED:probableproteinphosphatase2C33[Malusdomestica]
TRINITY_DN111546_c0_g1	0	0	0	10.6417	0	0	0	0	gi|657994826|ref|XP_008389727.1|PREDICTED:inorganicphosphatetransporter"2-1,"chloroplastic-like[Malusdomestica]
TRINITY_DN111654_c0_g1	0	0	0	11.5277	0	0	0	0	gi|169615264|ref|XP_001801048.1|hypotheticalproteinSNOG_10789[PhaeosphaerianodorumSN15]&gt;gnl|BL_ORD_ID|917549hypotheticalproteinSNOG_10789[PhaeosphaerianodorumSN15]
TRINITY_DN111848_c0_g1	0	0	0	12.9533	0	0	0	0	gi|189207717|ref|XP_001940192.1|conservedhypotheticalprotein[Pyrenophoratritici-repentisPt-1C-BFP]&gt;gnl|BL_ORD_ID|3467529conservedhypotheticalprotein[Pyrenophoratritici-repentisPt-1C-BFP]
TRINITY_DN112151_c0_g1	0	0	0	10.4133	0	0	0	0	gi|627830902|ref|XP_007686762.1|hypotheticalproteinCOCMIDRAFT_35676[BipolarisoryzaeATCC44560]&gt;gnl|BL_ORD_ID|29392351hypotheticalproteinCOCMIDRAFT_35676[BipolarisoryzaeATCC44560]
TRINITY_DN112363_c0_g1	0	0	0	12.9533	0	0	0	0	gi|796709477|gb|KJY00526.1|hypotheticalproteinTI39_contig323g00061[Zymoseptoriabrevis]
TRINITY_DN11272_c0_g1	0	0	0	12.4883	0	0	0	0	gi|551232768|emb|CDG37541.1|hypotheticalproteinCTHBC1_2972[RuminiclostridiumthermocellumBC1]
TRINITY_DN112757_c0_g1	0.0803333	0.0343333	0.0716667	111.864	0.039	0.207333	0.200667	0.066	0gi|255564321|ref|XP_002523157.1|Reticulineoxidase"precursor,"putative[Ricinuscommunis]&gt;gnl|BL_ORD_ID|34499678Reticulineoxidase"precursor,"putative[Ricinuscommunis]
TRINITY_DN112835_c0_g1	0	0	0	33.6337	0	0	0	0	gi|396494659|ref|XP_003844358.1|similartoDUF89domainprotein[LeptosphaeriamaculansJN3]&gt;gnl|BL_ORD_ID|6124814similartoDUF89domainprotein[LeptosphaeriamaculansJN3]
TRINITY_DN112990_c0_g1	0	0	0	12.126	0	0	0	0	gi|548491349|ref|XP_005688559.1|PREDICTED:copine-1isoformX1[Caprahircus]
TRINITY_DN113092_c0_g1	0	0	0	11.3383	0	0	0	0	gi|752282687|dbj|GAM82831.1|hypotheticalproteinANO11243_008170[fungalsp.No.11243]
TRINITY_DN113112_c0_g1	0	0	0	10.4133	0	0	0	0	gi|752279159|dbj|GAM85974.1|hypotheticalproteinANO11243_039840[fungalsp.No.11243]
TRINITY_DN113115_c0_g1	0	0	0	12.3807	0	0	0	0	gi|631391078|ref|XP_007929919.1|hypotheticalproteinMYCFIDRAFT_167006[PseudocercosporafijiensisCIRAD86]&gt;gnl|BL_ORD_ID|17088352hypotheticalproteinMYCFIDRAFT_167006[PseudocercosporafijiensisCIRAD86]
TRINITY_DN113308_c0_g1	0	0	0	11.6007	0	0	0	0	gi|4519539|dbj|BAA36481.2|NAD-dependentsorbitoldehydrogenase[Malusdomestica]
TRINITY_DN113455_c0_g1	0	0.0823333	0.109	65.0163	0	0.187	0	0	gi|255573840|ref|XP_002527839.1|conservedhypotheticalprotein[Ricinuscommunis]&gt;gnl|BL_ORD_ID|34495058conservedhypotheticalprotein[Ricinuscommunis]
TRINITY_DN113572_c0_g1	0	0	0	15.6483	0	0	0	0	gi|452846548|gb|EME48480.1|hypotheticalproteinDOTSEDRAFT_162020[DothistromaseptosporumNZE10]
TRINITY_DN113915_c0_g1	0	0	0	25.3593	0	0	0	0	gi|914976927|ref|XP_013244854.1|DHHphosphoesterase[TilletiariaanomalaUBC951]&gt;gnl|BL_ORD_ID|37168006DHHphosphoesterase[TilletiariaanomalaUBC951]
TRINITY_DN113957_c0_g1	0	0	0	12.38	0	0	0	0	gi|169858806|ref|XP_001836047.1|hypotheticalproteinCC1G_05040[Coprinopsiscinereaokayama7#130]&gt;gnl|BL_ORD_ID|1138051hypotheticalproteinCC1G_05040[Coprinopsiscinereaokayama7#130]
TRINITY_DN114057_c0_g1	0	0	0	10.4133	0	0	0	0	gi|631372520|ref|XP_007920640.1|hypotheticalproteinMYCFIDRAFT_85964[PseudocercosporafijiensisCIRAD86]&gt;gnl|BL_ORD_ID|17097316hypotheticalproteinMYCFIDRAFT_85964[PseudocercosporafijiensisCIRAD86]
TRINITY_DN114134_c0_g1	0	0	0	11.7443	0	0	0	0	gi|525581857|gb|EPS28107.1|hypotheticalproteinPDE_03053[Penicilliumoxalicum114-2]
TRINITY_DN114227_c0_g1	0	0	0	11.3383	0	0	0	0	gi|627822950|ref|XP_007684263.1|hypotheticalproteinCOCMIDRAFT_1980[BipolarisoryzaeATCC44560]&gt;gnl|BL_ORD_ID|29394686hypotheticalproteinCOCMIDRAFT_1980[BipolarisoryzaeATCC44560]
TRINITY_DN114244_c0_g1	0	0	0	15.6483	0	0	0	0	gi|758212373|ref|XP_011328353.1|hypotheticalproteinFGSG_09392[FusariumgraminearumPH-1]&gt;gnl|BL_ORD_ID|29704744hypotheticalproteinFGSG_09392[FusariumgraminearumPH-1]&gt;gnl|BL_ORD_ID|29704744unnamedproteinproduct
TRINITY_DN114437_c0_g1	0.233	0.343333	0.366667	22.8963	0.272667	0.154	0.141667	0.123333	gi|643733481|gb|KDP40405.1|hypotheticalproteinJCGZ_03884[Jatrophacurcas]
TRINITY_DN114629_c0_g1	0	0	0	11.3383	0	0	0	0	gi|631371236|ref|XP_007919998.1|hypotheticalproteinMYCFIDRAFT_47794[PseudocercosporafijiensisCIRAD86]&gt;gnl|BL_ORD_ID|17096563hypotheticalproteinMYCFIDRAFT_47794[PseudocercosporafijiensisCIRAD86]
TRINITY_DN114703_c0_g1	0	0	0	14.9063	0	0	0	0	gi|909989082|gb|KNG46620.1|hypotheticalproteinTW65_06846[Stemphyliumlycopersici]
TRINITY_DN114729_c0_g1	0	0	0	13.559	0	0	0	0	gi|758203675|ref|XP_011324197.1|hypotheticalproteinFGSG_05633[FusariumgraminearumPH-1]&gt;gnl|BL_ORD_ID|29712897hypotheticalproteinFGSG_05633[FusariumgraminearumPH-1]&gt;gnl|BL_ORD_ID|29712897unnamedproteinproduct
TRINITY_DN114738_c0_g1	0	0	0	11.3817	0	0	0	0	gi|169617536|ref|XP_001802182.1|hypotheticalproteinSNOG_11950[PhaeosphaerianodorumSN15]&gt;gnl|BL_ORD_ID|917586hypotheticalproteinSNOG_11950[PhaeosphaerianodorumSN15]
TRINITY_DN114743_c0_g1	0	0	0	10.6417	0	0	0	0	gi|658046880|ref|XP_008359104.1|PREDICTED:phototropin-1-like[Malusdomestica]
TRINITY_DN114845_c0_g1	0	0	0	23.021	0	0	0	0	gi|255539527|ref|XP_002510828.1|MEN-8protein"precursor,"putative[Ricinuscommunis]&gt;gnl|BL_ORD_ID|34511874MEN-8protein"precursor,"putative[Ricinuscommunis]
TRINITY_DN114926_c0_g1	0	0	0	13.559	0	0	0	0	gi|339246299|ref|XP_003374783.1|Cdc42-likeprotein[Trichinellaspiralis]&gt;gnl|BL_ORD_ID|6430053Cdc42-likeprotein[Trichinellaspiralis]
TRINITY_DN114941_c0_g1	0	0	0	41.1943	0	0	0	0	gi|808361534|ref|XP_012186549.1|proteintransporterSEC61alphasubunit[PseudozymahubeiensisSY62]&gt;gnl|BL_ORD_ID|19386501proteintransporterSEC61alphasubunit[PseudozymahubeiensisSY62]
TRINITY_DN115035_c0_g1	0	0	0	12.8367	0	0	0	0	gi|758984946|ref|XP_011391609.1|hypotheticalproteinUMAG_04724[Ustilagomaydis521]&gt;gnl|BL_ORD_ID|29724790hypotheticalproteinUMAG_04724[Ustilagomaydis521]
TRINITY_DN115045_c0_g1	0	0	0	12.3807	0	0	0	0	gi|628204641|ref|XP_007711711.1|hypotheticalproteinCOCCADRAFT_94574[Bipolariszeicola26-R-13]&gt;gnl|BL_ORD_ID|29380179hypotheticalproteinCOCCADRAFT_94574[Bipolariszeicola26-R-13]
TRINITY_DN115159_c0_g1	0	0	0	10.4133	0	0	0	0	gi|631388624|ref|XP_007928692.1|hypotheticalproteinMYCFIDRAFT_211863[PseudocercosporafijiensisCIRAD86]&gt;gnl|BL_ORD_ID|17090755hypotheticalproteinMYCFIDRAFT_211863[PseudocercosporafijiensisCIRAD86]
TRINITY_DN115218_c0_g1	0	0	0	13.2943	0	0	0	0	gi|914978405|ref|XP_013245593.1|hypotheticalproteinK437DRAFT_220214[TilletiariaanomalaUBC951]&gt;gnl|BL_ORD_ID|37168757hypotheticalproteinK437DRAFT_220214[TilletiariaanomalaUBC951]
TRINITY_DN115378_c0_g1	0	0	0	11.5497	0	0	0	0	gi|452847942|gb|EME49874.1|hypotheticalproteinDOTSEDRAFT_122192[DothistromaseptosporumNZE10]
TRINITY_DN115738_c0_g1	0	0	0	15.6483	0	0	0	0	gi|758350095|dbj|GAN07693.1|hypotheticalproteinMAM1_0172d07195[Mucorambiguus]&gt;gnl|BL_ORD_ID|58988414hypotheticalproteinMAM1_0011c01146[Mucorambiguus]
TRINITY_DN116155_c0_g1	0	0	0	11.5277	0	0	0	0	gi|630964444|ref|XP_007878630.1|hypotheticalproteinPFL1_02927[PseudozymaflocculosaPF-1]&gt;gnl|BL_ORD_ID|23182417hypotheticalproteinPFL1_02927[PseudozymaflocculosaPF-1]
TRINITY_DN116403_c0_g1	0	0	0	12.8367	0	0	0	0	gi|759207155|gb|KIV84501.1|hypotheticalproteinPV11_00276[Exophialasideris]
TRINITY_DN116450_c0_g1	0	0	0	10.4133	0	0	0	0	gi|578494423|gb|EUN31810.1|hypotheticalproteinCOCVIDRAFT_33747[BipolarisvictoriaeFI3]
TRINITY_DN116468_c0_g1	0	0	0	11.106	0	0	0	0	gi|405789944|gb|AFS28716.1|putative"RACK1,"partial[Cecidostibasemifascia]&gt;gnl|BL_ORD_ID|14195232putative"RACK1,"partial[Cecidostibasemifascia]&gt;gnl|BL_ORD_ID|14195232putative"RACK1,"partial[Cecidostibasemifascia]
TRINITY_DN116549_c0_g1	0	0	0	12.825	0	0	0	0	gi|694411175|ref|XP_009333962.1|PREDICTED:KHdomain-containingproteinAt4g18375-likeisoformX2[Pyrusxbretschneideri]
TRINITY_DN116564_c0_g1	0	0	0	11.5277	0	0	0	0	gi|169596324|ref|XP_001791586.1|hypotheticalproteinSNOG_00919[PhaeosphaerianodorumSN15]&gt;gnl|BL_ORD_ID|2696354hypotheticalproteinSNOG_00919[PhaeosphaerianodorumSN15]
TRINITY_DN116590_c0_g1	0	0	0	12.8367	0	0	0	0	gi|169617940|ref|XP_001802384.1|hypotheticalproteinSNOG_12153[PhaeosphaerianodorumSN15]&gt;gnl|BL_ORD_ID|917741hypotheticalproteinSNOG_12153[PhaeosphaerianodorumSN15]
TRINITY_DN116601_c0_g1	0	0	0	13.784	0	0	0	0	gi|189197463|ref|XP_001935069.1|conservedhypotheticalprotein[Pyrenophoratritici-repentisPt-1C-BFP]&gt;gnl|BL_ORD_ID|3472195conservedhypotheticalprotein[Pyrenophoratritici-repentisPt-1C-BFP]
TRINITY_DN116917_c0_g1	0	0	0	13.559	0	0	0	0	gi|169620026|ref|XP_001803425.1|hypotheticalproteinSNOG_13214[PhaeosphaerianodorumSN15]&gt;gnl|BL_ORD_ID|2699016hypotheticalproteinSNOG_13214[PhaeosphaerianodorumSN15]
TRINITY_DN117026_c0_g1	0	0	0	23.8323	0	0	0	0	gi|627812231|ref|XP_007679463.1|hypotheticalproteinBAUCODRAFT_230647[BaudoiniacompniacensisUAMH10762]&gt;gnl|BL_ORD_ID|16870396hypotheticalproteinBAUCODRAFT_230647[BaudoiniacompniacensisUAMH10762]
TRINITY_DN117201_c0_g1	0	0	0	14.5543	0	0	0	0	gi|662539417|gb|KEQ96720.1|hypotheticalproteinAUEXF2481DRAFT_63903[AureobasidiumsubglacialeEXF-2481]
TRINITY_DN117703_c0_g1	0	0	0	11.132	0	0	0	0	gi|909987232|gb|KNG44861.1|vitaminhtransporter[Stemphyliumlycopersici]
TRINITY_DN117898_c0_g1	0	0	0	13.559	0	0	0	0	gi|169621851|ref|XP_001804335.1|hypotheticalproteinSNOG_14138[PhaeosphaerianodorumSN15]&gt;gnl|BL_ORD_ID|2699698hypotheticalproteinSNOG_14138[PhaeosphaerianodorumSN15]
TRINITY_DN118005_c0_g1	0	0	0	13.559	0	0	0	0	gi|169620997|ref|XP_001803909.1|hypotheticalproteinSNOG_13701[PhaeosphaerianodorumSN15]&gt;gnl|BL_ORD_ID|2699216hypotheticalproteinSNOG_13701[PhaeosphaerianodorumSN15]
TRINITY_DN118271_c0_g1	0	0	0	11.3383	0	0	0	0	gi|662515415|gb|KEQ72981.1|hypotheticalproteinM436DRAFT_47053[AureobasidiumnamibiaeCBS147.97]
TRINITY_DN118534_c0_g1	0	0	0	31.9367	0	0	0	0	gi|566893764|gb|AHC72012.1|capsid"polyprotein,"partial[Aphisglycinesvirus1]
TRINITY_DN118541_c0_g1	0	0	0	10.8777	0	0	0	0	gi|568917395|ref|XP_006499760.1|PREDICTED:MAXgene-associatedproteinisoformX6[Musmusculus]&gt;gnl|BL_ORD_ID|28483776PREDICTED:MAXgene-associatedproteinisoformX6[Musmusculus]
TRINITY_DN118584_c0_g1	0	0	0	16.4417	0	0	0	0	gi|452839053|gb|EME40993.1|hypotheticalproteinDOTSEDRAFT_178310[DothistromaseptosporumNZE10]
TRINITY_DN118856_c0_g1	0	0	0	24.2473	0	0	0	0	gi|342874898|gb|EGU76805.1|hypotheticalproteinFOXB_12702[FusariumoxysporumFo5176]&gt;gnl|BL_ORD_ID|8717805NADHdehydrogenase[ubiquinone]1betasubcomplexsubunit7[Fusariumoxysporum
TRINITY_DN119232_c0_g1	0	0	0	10.864	0	0	0	0	gi|752282028|dbj|GAM82172.1|hypotheticalproteinANO11243_001510[fungalsp.No.11243]
TRINITY_DN119319_c0_g1	0	0	0	11.9527	0	0	0	0	gi|615401087|ref|XP_007580309.1|putativearmadillorepeatprotein[NeofusicoccumparvumUCRNP2]&gt;gnl|BL_ORD_ID|19019623putativearmadillorepeatprotein[NeofusicoccumparvumUCRNP2]
TRINITY_DN119629_c0_g1	0	0	0	16.4417	0	0	0	0	gi|384491425|gb|EIE82621.1|hypotheticalproteinRO3G_07326[RhizopusdelemarRA99-880]
TRINITY_DN119680_c0_g1	0	0	0	14.3673	0	0	0	0	gi|472582643|gb|EMS20321.1|ABCtransporter[RhodosporidiumtoruloidesNP11]&gt;gnl|BL_ORD_ID|17877809RHTO0S08e01486g1_1[Rhodosporidiumtoruloides]
TRINITY_DN119771_c0_g1	0	0	0	12.9533	0	0	0	0	gi|590029424|gb|EXK31282.1|ATPsynthasemitochondrialF1complexassemblyfactor2[Fusariumoxysporumf.sp.melonis26406]&gt;gnl|BL_ORD_ID|30618623ATPsynthase
TRINITY_DN119924_c0_g1	0	0	0	10.7947	0	0	0	0	gi|631395620|ref|XP_007932190.1|hypotheticalproteinMYCFIDRAFT_89258[PseudocercosporafijiensisCIRAD86]&gt;gnl|BL_ORD_ID|17086684hypotheticalproteinMYCFIDRAFT_89258[PseudocercosporafijiensisCIRAD86]
TRINITY_DN120038_c0_g1	0	0	0	11.8407	0	0	0	0	gi|636587139|ref|XP_008024908.1|hypotheticalproteinSETTUDRAFT_19385[SetosphaeriaturcicaEt28A]&gt;gnl|BL_ORD_ID|18885621hypotheticalproteinSETTUDRAFT_19385[SetosphaeriaturcicaEt28A]
TRINITY_DN120046_c0_g1	0	0	0	21.7117	0	0	0	0	gi|658064449|ref|XP_008368168.1|PREDICTED:uncharacterizedproteinLOC103431774[Malusdomestica]
TRINITY_DN120129_c0_g1	0	0	0	19.9863	0	0	0	0	gi|631386092|ref|XP_007927426.1|hypotheticalproteinMYCFIDRAFT_138693[PseudocercosporafijiensisCIRAD86]&gt;gnl|BL_ORD_ID|17091155hypotheticalproteinMYCFIDRAFT_138693[PseudocercosporafijiensisCIRAD86]
TRINITY_DN120309_c0_g1	0	0	0	16.4417	0	0	0	0	gi|501750500|emb|CCG84829.1|proteinofunknownfunction[TaphrinadeformansPYCC5710]
TRINITY_DN120399_c0_g1	0	0	0	10.4133	0	0	0	0	gi|28972277|dbj|BAC65592.1|mKIAA0560protein[Musmusculus]
TRINITY_DN120641_c0_g1	0	0	0	14.433	0	0	0	0	gi|752278150|dbj|GAM86482.1|hypotheticalproteinANO11243_044960[fungalsp.No.11243]
TRINITY_DN120644_c0_g1	0	0.566	0	13.0807	0	0	0	0	gi|224135989|ref|XP_002322211.1|hypotheticalproteinPOPTR_0015s09840g[Populustrichocarpa]&gt;gnl|BL_ORD_ID|34473133hypotheticalproteinPOPTR_0015s09840g[Populustrichocarpa]
TRINITY_DN120809_c0_g1	0	0	0	10.282	0	0	0	0	gi|388854712|emb|CCF51605.1|uncharacterizedproteinUHOR_08326[Ustilagohordei]
TRINITY_DN120829_c0_g1	0	0	0	14.9063	0	0	0	0	gi|347441783|emb|CCD34704.1|similartocitratesynthase[BotrytiscinereaT4]&gt;gnl|BL_ORD_ID|9123186putative2-methylcitratesynthaseprotein[BotrytiscinereaBcDW1]
TRINITY_DN120838_c0_g1	0	0	0	11.106	0	0	0	0	gi|26327513|dbj|BAC27500.1|unnamedproteinproduct[Musmusculus]
TRINITY_DN120853_c0_g1	0	0	0	28.871	0	0	0	0	gi|759261555|gb|KIW38084.1|1-pyrroline-5-carboxylatedehydrogenase[Exophialaoligosperma]
TRINITY_DN120934_c0_g1	0	0	0	26.1867	0	0	0	0	gi|169614828|ref|XP_001800830.1|hypotheticalproteinSNOG_10564[PhaeosphaerianodorumSN15]&gt;gnl|BL_ORD_ID|916930hypotheticalproteinSNOG_10564[PhaeosphaerianodorumSN15]
TRINITY_DN121341_c0_g1	0	0	0	13.8303	0	0	0	0	gi|909994614|gb|KNG52040.1|cystathioninebeta-lyase[Stemphyliumlycopersici]
TRINITY_DN121589_c0_g1	0	0	0	26.5377	0	0	0	0	gi|697477394|ref|XP_009671264.1|PREDICTED:P2Xpurinoceptor5[Struthiocamelusaustralis]&gt;gnl|BL_ORD_ID|46159714P2Xpurinoceptor5[Struthiocamelusaustralis]
TRINITY_DN121595_c0_g1	0	0	0	12.8367	0	0	0	0	gi|729714590|emb|CEI89154.1|PutativeCholine-phosphatecytidylyltransferase[Rhizopusmicrosporus]
TRINITY_DN121606_c0_g1	0	0	0	16.83	0	0	0	0	gi|290994001|ref|XP_002679621.1|predictedprotein[Naegleriagruberi]&gt;gnl|BL_ORD_ID|35521768predictedprotein[Naegleriagruberi]
TRINITY_DN121766_c0_g1	0	0	0	14.3673	0	0	0	0	gi|673528621|emb|CDI54907.1|probableARO7-chorismatemutase[Melanopsichiumpennsylvanicum4]
TRINITY_DN121837_c0_g1	0	0	0	14.9063	0	0	0	0	gi|631371750|ref|XP_007920255.1|hypotheticalproteinMYCFIDRAFT_62762[PseudocercosporafijiensisCIRAD86]&gt;gnl|BL_ORD_ID|17097567hypotheticalproteinMYCFIDRAFT_62762[PseudocercosporafijiensisCIRAD86]
TRINITY_DN121957_c0_g1	0	0	0	14.2117	0	0	0	0	gi|671381082|ref|XP_008720430.1|ATPsynthase"F1,"gammasubunit[CyphellophoraeuropaeaCBS101466]&gt;gnl|BL_ORD_ID|28361712ATPsynthase"F1,"gammasubunit[Cyphellophoraeuropaea
TRINITY_DN121973_c0_g1	0	0	0	17.2913	0	0	0	0	gi|636581599|ref|XP_008022138.1|hypotheticalproteinSETTUDRAFT_175346[SetosphaeriaturcicaEt28A]&gt;gnl|BL_ORD_ID|18888981hypotheticalproteinSETTUDRAFT_175346[SetosphaeriaturcicaEt28A]
TRINITY_DN121988_c0_g1	0	0	0	17.2913	0	0	0	0	gi|169612613|ref|XP_001799724.1|hypotheticalproteinSNOG_09430[PhaeosphaerianodorumSN15]&gt;gnl|BL_ORD_ID|915244hypotheticalproteinSNOG_09430[PhaeosphaerianodorumSN15]
TRINITY_DN122060_c0_g1	0	0	0	11.361	0	0	0	0	gi|4432807|gb|AAD20658.1|putativeretroelementpolpolyprotein[Arabidopsisthaliana]
TRINITY_DN122061_c0_g1	0	0	0	17.5363	0	0	0	0	gi|796708938|gb|KJY00059.1|ddtdomain-containingprotein[Zymoseptoriabrevis]
TRINITY_DN122108_c0_g1	0.237	0.143	0	28.352	0	0.0653333	0	0.0756667	gi|703147032|ref|XP_010108950.1|BenzylalcoholO-benzoyltransferase[Morusnotabilis]&gt;gnl|BL_ORD_ID|68319631BenzylalcoholO-benzoyltransferase[Morusnotabilis]
TRINITY_DN122457_c0_g1	0	0	0	26.5377	0	0	0	0	gi|858052627|emb|CDS00495.1|hypothetical"protein,"partial[Sporisoriumscitamineum]
TRINITY_DN122754_c0_g1	0	0	0	23.2013	0	0	0	0	gi|671380436|ref|XP_008720107.1|hypotheticalproteinHMPREF1541_07561[CyphellophoraeuropaeaCBS101466]&gt;gnl|BL_ORD_ID|28362752hypotheticalproteinHMPREF1541_07561[CyphellophoraeuropaeaCBS101466]
TRINITY_DN122777_c0_g1	0	0	0	19.569	0	0	0	0	gi|169610964|ref|XP_001798900.1|hypotheticalproteinSNOG_08591[PhaeosphaerianodorumSN15]&gt;gnl|BL_ORD_ID|2697258hypotheticalproteinSNOG_08591[PhaeosphaerianodorumSN15]
TRINITY_DN122826_c0_g1	0	0	0	31.9367	0	0	0	0	gi|685946043|ref|XP_009267578.1|Drugresistanceprotein[WallemiaichthyophagaEXF-994]&gt;gnl|BL_ORD_ID|19454338Drugresistanceprotein[WallemiaichthyophagaEXF-994]
TRINITY_DN123117_c0_g1	0	0	0	11.1773	0	0	0	0	gi|761965610|gb|KIY97570.1|Elongationfactor"3,"partial[Monoraphidiumneglectum]
TRINITY_DN123188_c0_g1	0	0	0	22.7587	0	0	0	0	gi|631389968|ref|XP_007929364.1|hypotheticalproteinMYCFIDRAFT_156180[PseudocercosporafijiensisCIRAD86]&gt;gnl|BL_ORD_ID|17089668hypotheticalproteinMYCFIDRAFT_156180[PseudocercosporafijiensisCIRAD86]
TRINITY_DN123296_c0_g1	0	0	0	12.3807	0	0	0	0	gi|751635745|ref|WP_041103510.1|"transposase,"partial[Burkholderiasp.2385]
TRINITY_DN123486_c0_g1	0	0	0	16.296	0	0	0	0	gi|589281084|ref|XP_007006272.1|hypotheticalproteinTREMEDRAFT_72064[TremellamesentericaDSM1558]&gt;gnl|BL_ORD_ID|12415159hypotheticalproteinTREMEDRAFT_72064[TremellamesentericaDSM1558]
TRINITY_DN123837_c0_g1	0	0	0	11.162	0	0	0	0	gi|453082612|gb|EMF10659.1|plasmamembraneATPase1[SphaerulinamusivaSO2202]
TRINITY_DN123868_c0_g1	0	0	0	11.4213	0	0	0	0	gi|630960224|ref|XP_007876520.1|hypotheticalproteinPFL1_00828[PseudozymaflocculosaPF-1]&gt;gnl|BL_ORD_ID|23184202hypotheticalproteinPFL1_00828[PseudozymaflocculosaPF-1]
TRINITY_DN123944_c0_g1	0	0	0	22.2167	0	0	0	0	gi|169598031|ref|XP_001792439.1|hypotheticalproteinSNOG_01813[PhaeosphaerianodorumSN15]&gt;gnl|BL_ORD_ID|918790hypotheticalproteinSNOG_01813[PhaeosphaerianodorumSN15]
TRINITY_DN123959_c0_g1	0	0	0	24.972	0	0	0	0	gi|914975689|ref|XP_013244235.1|aminoacidtransporter[TilletiariaanomalaUBC951]&gt;gnl|BL_ORD_ID|37164870aminoacidtransporter[TilletiariaanomalaUBC951]
TRINITY_DN124002_c0_g1	0	0	0	14.9063	0	0	0	0	gi|465793209|emb|CCU98333.1|unnamedproteinproduct[MalasseziasympodialisATCC42132]
TRINITY_DN124037_c0_g1	0	0	0	10.76	0	0	0	0	gi|631380518|ref|XP_007924639.1|hypotheticalproteinMYCFIDRAFT_152288[PseudocercosporafijiensisCIRAD86]&gt;gnl|BL_ORD_ID|17093245hypotheticalproteinMYCFIDRAFT_152288[PseudocercosporafijiensisCIRAD86]
TRINITY_DN124040_c0_g1	0	0	0	12.9533	0	0	0	0	gi|587673561|gb|EWY95894.1|3-isopropylmalatedehydratase[FusariumoxysporumFOSC3-a]&gt;gnl|BL_ORD_ID|682113503-isopropylmalatedehydratase[FusariumoxysporumFo47]&gt;gnl|BL_ORD_ID|682113503-isopropylmalatedehydratase[Fusariumoxysporum
TRINITY_DN124060_c0_g1	0	0	0	17.2913	0	0	0	0	gi|189208598|ref|XP_001940632.1|exosomecomplexexonucleaseRRP41[Pyrenophoratritici-repentisPt-1C-BFP]&gt;gnl|BL_ORD_ID|3467967exosomecomplexexonucleaseRRP41[Pyrenophoratritici-repentisPt-1C-BFP]
TRINITY_DN124138_c0_g1	0	0	0	13.2943	0	0	0	0	gi|662511212|gb|KEQ68794.1|ubiquinol-cytochromecr[AureobasidiumnamibiaeCBS147.97]
TRINITY_DN124210_c0_g1	0	0	0	14.2117	0	0	0	0	gi|629661911|ref|XP_007794210.1|putativeupf0047domainprotein[EutypalataUCREL1]&gt;gnl|BL_ORD_ID|17803161putativeupf0047domainprotein[EutypalataUCREL1]
TRINITY_DN124268_c0_g1	0	0	0	12.9533	0	0	0	0	gi|330925864|ref|XP_003301229.1|hypotheticalproteinPTT_12675[Pyrenophorateresf.teres0-1]&gt;gnl|BL_ORD_ID|6049412hypotheticalproteinPTT_12675[Pyrenophorateresf.teres0-1]
TRINITY_DN124462_c0_g1	0	0	0	11.3383	0	0	0	0	gi|674220369|dbj|GAK63988.1|NADsbindingdehydrogenase[Pseudozymaantarctica]
TRINITY_DN12474_c0_g1	0	0	0	12.3807	0	0	0	0	gi|330944257|ref|XP_003306342.1|hypotheticalproteinPTT_19472[Pyrenophorateresf.teres0-1]&gt;gnl|BL_ORD_ID|6044441hypotheticalproteinPTT_19472[Pyrenophorateresf.teres0-1]
TRINITY_DN124917_c0_g1	0	0	0	36.5653	0	0	0	0	gi|914975989|ref|XP_013244385.1|hypotheticalproteinK437DRAFT_255274[TilletiariaanomalaUBC951]&gt;gnl|BL_ORD_ID|37165599hypotheticalproteinK437DRAFT_255274[TilletiariaanomalaUBC951]
TRINITY_DN124927_c0_g1	0	0	0	11.162	0	0	0	0	gi|588254992|ref|XP_006956672.1|ornithinecarbamoyltransferase[WallemiasebiCBS633.66]&gt;gnl|BL_ORD_ID|11993765ornithinecarbamoyltransferase[WallemiasebiCBS633.66]
TRINITY_DN124971_c0_g1	0	0	0	10.6417	0	0	0	0	gi|154292826|ref|XP_001546983.1|hypotheticalproteinBC1G_14320[BotrytiscinereaB05.10]
TRINITY_DN124979_c0_g1	0	0	0	13.559	0	0	0	0	gi|121711148|ref|XP_001273190.1|pyridoxal-phosphatedependent"enzyme,"putative[AspergillusclavatusNRRL1]&gt;gnl|BL_ORD_ID|1319344pyridoxal-phosphatedependent"enzyme,"putative[AspergillusclavatusNRRL1]
TRINITY_DN125173_c0_g1	0	0	0	23.47	0	0	0	0	gi|759210653|gb|KIV87997.1|hypotheticalproteinPV10_09176[Exophialamesophila]
TRINITY_DN125221_c0_g1	0	0	0	18.285	0	0	0	0	gi|671146925|ref|XP_008712677.1|triosephosphateisomerase[CyphellophoraeuropaeaCBS101466]&gt;gnl|BL_ORD_ID|28369713triosephosphateisomerase[CyphellophoraeuropaeaCBS101466]
TRINITY_DN125324_c0_g1	0	0	0	11.0047	0	0	0	0	gi|914976441|ref|XP_013244611.1|PMSR-domain-containingprotein[TilletiariaanomalaUBC951]&gt;gnl|BL_ORD_ID|37166860PMSR-domain-containingprotein[TilletiariaanomalaUBC951]
TRINITY_DN125509_c0_g1	0	0	0	11.6007	0	0	0	0	gi|568943060|ref|XP_006506763.1|PREDICTED:probableE3ubiquitin-proteinligaseHERC3isoformX2[Musmusculus]
TRINITY_DN125616_c0_g1	0	0	0	15.7087	0	0	0	0	gi|914972865|ref|XP_013242823.1|putativealpha-isopropylmalateisomerase[TilletiariaanomalaUBC951]&gt;gnl|BL_ORD_ID|37160530putativealpha-isopropylmalateisomerase[TilletiariaanomalaUBC951]
TRINITY_DN125669_c0_g1	0	0	0	14.9063	0	0	0	0	gi|759226599|gb|KIW03585.1|mannose-6-phosphate"isomerase,"classI[Verruconisgallopava]
TRINITY_DN126140_c0_g1	0	0	0	13.559	0	0	0	0	gi|169603009|ref|XP_001794926.1|hypotheticalproteinSNOG_04510[PhaeosphaerianodorumSN15]&gt;gnl|BL_ORD_ID|2701364hypotheticalproteinSNOG_04510[PhaeosphaerianodorumSN15]
TRINITY_DN126162_c0_g1	0	0	0	11.8407	0	0	0	0	gi|821060879|gb|KKY16352.1|putativegolgicomplexcomponent[Diplodiaseriata]
TRINITY_DN126317_c0_g1	0	0	0	11.8407	0	0	0	0	gi|909989201|gb|KNG46734.1|glutamatecarboxypeptidaseii[Stemphyliumlycopersici]
TRINITY_DN126439_c0_g1	0	0	0	17.2913	0	0	0	0	gi|909987470|gb|KNG45081.1|glycosidehydrolasefamily131protein[Stemphyliumlycopersici]
TRINITY_DN126788_c0_g1	0	0	0	14.2117	0	0	0	0	gi|169624868|ref|XP_001805839.1|hypotheticalproteinSNOG_15699[PhaeosphaerianodorumSN15]&gt;gnl|BL_ORD_ID|914442hypotheticalproteinSNOG_15699[PhaeosphaerianodorumSN15]
TRINITY_DN127003_c0_g1	0	0	0	11.8407	0	0	0	0	gi|545354653|ref|XP_005643160.1|DEAD-domain-containingprotein[CoccomyxasubellipsoideaC-169]&gt;gnl|BL_ORD_ID|11549943DEAD-domain-containingprotein[CoccomyxasubellipsoideaC-169]
TRINITY_DN127015_c0_g1	0	0	0	14.9063	0	0	0	0	gi|320591341|gb|EFX03780.1|NADH-ubiquinoneoxidoreductasesubunit[Grosmanniaclavigerakw1407]
TRINITY_DN127078_c0_g1	0	0	0	10.5937	0	0	0	0	gi|636598003|ref|XP_008030340.1|hypotheticalproteinSETTUDRAFT_122088[SetosphaeriaturcicaEt28A]&gt;gnl|BL_ORD_ID|18880775hypotheticalproteinSETTUDRAFT_122088[SetosphaeriaturcicaEt28A]
TRINITY_DN127149_c0_g1	0	0	0	12.9533	0	0	0	0	gi|627824089|ref|XP_007684629.1|hypotheticalproteinCOCMIDRAFT_33731[BipolarisoryzaeATCC44560]&gt;gnl|BL_ORD_ID|29394448hypotheticalproteinCOCMIDRAFT_33731[BipolarisoryzaeATCC44560]
TRINITY_DN127195_c0_g1	0	0	0	11.3383	0	0	0	0	gi|255946734|ref|XP_002564134.1|Pc22g00890[PenicilliumrubensWisconsin54-1255]&gt;gnl|BL_ORD_ID|33982538RecName:Full=CarboxypeptidaseYhomologA;Flags:Precursor&gt;gnl|BL_ORD_ID|33982538Pc22g00890[Penicilliumrubens
TRINITY_DN127455_c0_g1	0	0	0	14.433	0	0	0	0	gi|330930480|ref|XP_003303049.1|hypotheticalproteinPTT_15079[Pyrenophorateresf.teres0-1]&gt;gnl|BL_ORD_ID|6047626hypotheticalprotein"PTT_15079,"partial[Pyrenophorateresf.teres
TRINITY_DN127485_c0_g1	0	0	0	11.3383	0	0	0	0	gi|906558463|gb|KNC51706.1|hypotheticalproteinAMSG_07772[ThecamonastrahensATCC50062]
TRINITY_DN127635_c0_g1	0	0	0	11.9137	0	0	0	0	gi|117938777|gb|AAH03214.1|Zfp106"protein,"partial[Musmusculus]
TRINITY_DN12768_c0_g1	0	0	0	30.3497	0	0	0	0	gi|748492078|ref|XP_011119584.1|hypotheticalproteinAOL_s00043g796[ArthrobotrysoligosporaATCC24927]&gt;gnl|BL_ORD_ID|9024181hypotheticalproteinAOL_s00043g796[ArthrobotrysoligosporaATCC24927]
TRINITY_DN127783_c0_g1	0	0	0	11.9527	0	0	0	0	gi|913772111|emb|CRK31173.1|hypotheticalprotein"BN1708_005363,"partial[Verticilliumlongisporum]
TRINITY_DN128110_c0_g1	0	0	0	15.81	0	0	0	0	gi|171679655|ref|XP_001904774.1|hypotheticalprotein[PodosporaanserinaSmat+]&gt;gnl|BL_ORD_ID|3293473unnamedprotein"product,"partial[PodosporaanserinaSmat+]
TRINITY_DN128328_c0_g1	0	0	0	12.9533	0	0	0	0	gi|396483934|ref|XP_003841825.1|hypotheticalproteinLEMA_P097550.1[LeptosphaeriamaculansJN3]&gt;gnl|BL_ORD_ID|6122295hypotheticalproteinLEMA_P097550.1[LeptosphaeriamaculansJN3]
TRINITY_DN128334_c0_g1	0	0	0	28.871	0	0	0	0	gi|169621564|ref|XP_001804192.1|hypotheticalproteinSNOG_13992[PhaeosphaerianodorumSN15]&gt;gnl|BL_ORD_ID|918448hypotheticalproteinSNOG_13992[PhaeosphaerianodorumSN15]
TRINITY_DN128414_c0_g1	0	0	0	23.8323	0	0	0	0	gi|453086075|gb|EMF14117.1|glycosyltransferasefamily2protein[SphaerulinamusivaSO2202]
TRINITY_DN128532_c0_g1	0	0	0	51.1013	0	0	0	0	gi|631379030|ref|XP_007923895.1|hypotheticalprotein"MYCFIDRAFT_108409,"partial[PseudocercosporafijiensisCIRAD86]&gt;gnl|BL_ORD_ID|17095945hypotheticalprotein"MYCFIDRAFT_108409,"partial[PseudocercosporafijiensisCIRAD86]
TRINITY_DN128666_c0_g1	0	0	0	32.032	0	0	0	0	gi|821072345|gb|KKY27313.1|putativezztypezincfingerdomainprotein[Phaeomoniellachlamydospora]
TRINITY_DN128741_c0_g1	0	0	0	13.269	0	0	0	0	gi|657970674|ref|XP_008377101.1|PREDICTED:prolylendopeptidase[Malusdomestica]
TRINITY_DN129089_c0_g1	0	0	0	10.4023	0	0	0	0	gi|74137442|dbj|BAE35775.1|unnamedproteinproduct[Musmusculus]
TRINITY_DN129261_c0_g1	0	0	0	20.343	0	0	0	0	gi|189207292|ref|XP_001939980.1|conservedhypotheticalprotein[Pyrenophoratritici-repentisPt-1C-BFP]&gt;gnl|BL_ORD_ID|3467319conservedhypotheticalprotein[Pyrenophoratritici-repentisPt-1C-BFP]
TRINITY_DN130021_c0_g1	0	0	0	16.1613	0	0	0	0	gi|817083313|ref|XP_012264257.1|PREDICTED:uncharacterizedproteinLOC105690758[Athaliarosae]
TRINITY_DN130246_c0_g1	0	0	0	11.3383	0	0	0	0	gi|631377352|ref|XP_007923056.1|hypotheticalproteinMYCFIDRAFT_161135[PseudocercosporafijiensisCIRAD86]&gt;gnl|BL_ORD_ID|17094679hypotheticalproteinMYCFIDRAFT_161135[PseudocercosporafijiensisCIRAD86]
TRINITY_DN130338_c0_g1	0	0	0	10.4133	0	0	0	0	gi|914980309|ref|XP_013246381.1|alpha/beta-hydrolase[TilletiariaanomalaUBC951]&gt;gnl|BL_ORD_ID|37169502alpha/beta-hydrolase[TilletiariaanomalaUBC951]
TRINITY_DN130341_c0_g1	0	0	0	14.9063	0	0	0	0	gi|752277912|dbj|GAM86244.1|hypotheticalproteinANO11243_042560[fungalsp.No.11243]
TRINITY_DN130358_c0_g1	0	0	0	11.8407	0	0	0	0	gi|396477539|ref|XP_003840293.1|similartoGTP-bindingproteinSey1[LeptosphaeriamaculansJN3]&gt;gnl|BL_ORD_ID|6120767similartoGTP-bindingproteinSey1[LeptosphaeriamaculansJN3]
TRINITY_DN130406_c0_g1	0	0	0	14.8453	0	0	0	0	gi|549047960|emb|CCX32095.1|SimilartoDisintegrinandmetalloproteinasedomain-containingproteinB;acc.no.Q4WQ08[PyronemaomphalodesCBS100304]
TRINITY_DN130777_c0_g1	0	0	0	26.5377	0	0	0	0	gi|824367796|gb|KLJ09612.1|aspartateaminotransferase[EmmonsiaparvaUAMH139]
TRINITY_DN131064_c0_g1	0	0	0	17.279	0	0	0	0	gi|630964400|ref|XP_007878608.1|hypotheticalproteinPFL1_02905[PseudozymaflocculosaPF-1]&gt;gnl|BL_ORD_ID|23182395hypotheticalproteinPFL1_02905[PseudozymaflocculosaPF-1]
TRINITY_DN13112_c0_g1	0	0	0.743333	17.5387	0	0.814333	0	0	gi|763749414|gb|KJB16853.1|hypotheticalproteinB456_002G250700[Gossypiumraimondii]
TRINITY_DN131323_c0_g1	0	0	0	18.285	0	0	0	0	gi|169613705|ref|XP_001800269.1|hypotheticalproteinSNOG_09985[PhaeosphaerianodorumSN15]&gt;gnl|BL_ORD_ID|916719hypotheticalproteinSNOG_09985[PhaeosphaerianodorumSN15]
TRINITY_DN131560_c0_g1	0	0	0	11.6007	0	0	0	0	gi|291219911|ref|NP_061157.3|angiopoietin-likeprotein8precursor[Homosapiens]&gt;gnl|BL_ORD_ID|33069486RecName:Full=Angiopoietin-likeprotein8;AltName:Full=Betatrophin;AltName:Full=Lipasin;AltName:Full=Refeeding-induced
TRINITY_DN131672_c0_g1	0	0	0	17.2913	0	0	0	0	gi|396459561|ref|XP_003834393.1|hypotheticalproteinLEMA_P060620.1[LeptosphaeriamaculansJN3]&gt;gnl|BL_ORD_ID|6114887hypotheticalproteinLEMA_P060620.1[LeptosphaeriamaculansJN3]
TRINITY_DN132167_c0_g1	0	0	0	15.4217	0	0	0	0	gi|398412766|ref|XP_003857701.1|trifunctionalformate-tetrahydrofolateligase/methenyltetrahydrofolatecyclohydrolase/methylenetetrahydrofolatedehydrogenaseADE3[ZymoseptoriatriticiIPO323]&gt;gnl|BL_ORD_ID|8403521hypotheticalproteinMYCGRDRAFT_52059[ZymoseptoriatriticiIPO323]
TRINITY_DN132356_c0_g1	0	0	0	14.3673	0	0	0	0	gi|169596338|ref|XP_001791593.1|hypotheticalproteinSNOG_00927[PhaeosphaerianodorumSN15]&gt;gnl|BL_ORD_ID|2696358hypotheticalproteinSNOG_00927[PhaeosphaerianodorumSN15]
TRINITY_DN132414_c0_g1	0	0	0	45.806	0	0	0	0	gi|627811973|ref|XP_007679334.1|hypotheticalprotein"BAUCODRAFT_55484,"partial[BaudoiniacompniacensisUAMH10762]&gt;gnl|BL_ORD_ID|16870361hypotheticalprotein"BAUCODRAFT_55484,"partial[BaudoiniacompniacensisUAMH10762]
TRINITY_DN132524_c0_g1	0	0	0	11.873	0	0	0	0	gi|169623989|ref|XP_001805401.1|hypotheticalproteinSNOG_15244[PhaeosphaerianodorumSN15]&gt;gnl|BL_ORD_ID|914501hypotheticalproteinSNOG_15244[PhaeosphaerianodorumSN15]
TRINITY_DN132562_c0_g1	0	0	0	11.3383	0	0	0	0	gi|627827296|ref|XP_007685643.1|hypotheticalproteinCOCMIDRAFT_88816[BipolarisoryzaeATCC44560]&gt;gnl|BL_ORD_ID|29393549hypotheticalproteinCOCMIDRAFT_88816[BipolarisoryzaeATCC44560]
TRINITY_DN132595_c0_g1	0	0	0	31.2113	0	0	0	0	gi|169620026|ref|XP_001803425.1|hypotheticalproteinSNOG_13214[PhaeosphaerianodorumSN15]&gt;gnl|BL_ORD_ID|2699016hypotheticalproteinSNOG_13214[PhaeosphaerianodorumSN15]
TRINITY_DN132626_c0_g1	0	0	0	12.825	0	0	0	0	gi|297284215|ref|XP_001086810.2|PREDICTED:f-box/LRR-repeatprotein8-like[Macacamulatta]
TRINITY_DN133188_c0_g1	0	0	0	11.5277	0	0	0	0	gi|396466054|ref|XP_003837603.1|similarto3-phytaseA[LeptosphaeriamaculansJN3]&gt;gnl|BL_ORD_ID|6118084similarto3-phytaseA[LeptosphaeriamaculansJN3]
TRINITY_DN133195_c0_g1	0	0	0	12.3807	0	0	0	0	gi|796706088|gb|KJX97581.1|hypotheticalproteinTI39_contig478g00016[Zymoseptoriabrevis]
TRINITY_DN133402_c0_g1	0	0	0	13.559	0	0	0	0	gi|169619004|ref|XP_001802915.1|hypotheticalproteinSNOG_12695[PhaeosphaerianodorumSN15]&gt;gnl|BL_ORD_ID|2698793hypotheticalproteinSNOG_12695[PhaeosphaerianodorumSN15]
TRINITY_DN133448_c0_g1	0	0	0	13.559	0	0	0	0	gi|752280598|dbj|GAM84280.1|hypotheticalproteinANO11243_022740[fungalsp.No.11243]
TRINITY_DN133888_c0_g1	0	0	0	13.784	0	0	0	0	gi|627814313|ref|XP_007680504.1|hypotheticalproteinBAUCODRAFT_78276[BaudoiniacompniacensisUAMH10762]&gt;gnl|BL_ORD_ID|16869755hypotheticalproteinBAUCODRAFT_78276[BaudoiniacompniacensisUAMH10762]
TRINITY_DN134232_c0_g1	0	0	0	15.4217	0	0	0	0	gi|38348406|ref|NP_940967.1|negativeregulatorofreactiveoxygenspeciesprecursor[Homosapiens]&gt;gnl|BL_ORD_ID|69023530RecName:Full=Negativeregulatorofreactiveoxygenspecies;
TRINITY_DN134305_c0_g1	0	0	0	15.2637	0	0	0	0	gi|147836147|emb|CAN74767.1|hypotheticalproteinVITISV_041860[Vitisvinifera]
TRINITY_DN134381_c0_g1	0	0	0	10.442	0	0	0	0	gi|914977835|ref|XP_013245308.1|hypotheticalproteinK437DRAFT_254245[TilletiariaanomalaUBC951]&gt;gnl|BL_ORD_ID|37168467hypotheticalproteinK437DRAFT_254245[TilletiariaanomalaUBC951]
TRINITY_DN134430_c0_g1	0	0	0	11.8407	0	0	0	0	gi|914973731|ref|XP_013243256.1|putativeSSB2-heatshockproteinofHSP70"family,"cytosolic[TilletiariaanomalaUBC951]&gt;gnl|BL_ORD_ID|37161612putativeSSB2-heatshockprotein
TRINITY_DN134566_c0_g1	0	0	0	11.132	0	0	0	0	gi|358387702|gb|EHK25296.1|hypotheticalproteinTRIVIDRAFT_72416[TrichodermavirensGv29-8]
TRINITY_DN1345_c0_g1	0	0	0.298333	24.9307	0.151	0.254667	0.463333	0.140667	gi|255558566|ref|XP_002520308.1|madsbox"protein,"putative[Ricinuscommunis]&gt;gnl|BL_ORD_ID|34502576madsbox"protein,"putative[Ricinuscommunis]
TRINITY_DN134693_c0_g1	0	0	0	11.5497	0	0	0	0	gi|115390460|ref|XP_001212735.1|tyrosyl-tRNAsynthetase[AspergillusterreusNIH2624]&gt;gnl|BL_ORD_ID|1004791tyrosyl-tRNAsynthetase[AspergillusterreusNIH2624]
TRINITY_DN134797_c0_g1	0	0	0	51.1013	0	0	0	0	gi|658050459|ref|XP_008360948.1|PREDICTED:copper-transportingATPase"PAA2,"chloroplastic-like[Malusdomestica]
TRINITY_DN134873_c0_g1	0	0	0	11.3383	0	0	0	0	gi|517317373|emb|CCT69404.1|uncharacterizedproteinFFUJ_07384[FusariumfujikuroiIMI58289]
TRINITY_DN134972_c0_g1	0	0	0	30.3497	0	0	0	0	gi|799244162|gb|KJZ73092.1|StriatinPro11[Hirsutellaminnesotensis3608]
TRINITY_DN135207_c0_g1	0	0	0	13.3217	0	0	0	0	gi|682348074|gb|KFY40617.1|hypotheticalproteinV494_03417[PseudogymnoascuspannorumVKMF-4513(FW-928)]
TRINITY_DN135499_c0_g1	0	0	0	32.032	0	0	0	0	gi|759224284|gb|KIW01282.1|methionine-tRNAligase[Verruconisgallopava]
TRINITY_DN135518_c0_g1	0	0	0	13.8313	0	0	0	0	gi|169617880|ref|XP_001802354.1|hypotheticalproteinSNOG_12121[PhaeosphaerianodorumSN15]&gt;gnl|BL_ORD_ID|918187hypotheticalproteinSNOG_12121[PhaeosphaerianodorumSN15]
TRINITY_DN135570_c0_g1	0	0	0	30.3497	0	0	0	0	gi|662522775|gb|KEQ80173.1|betaketoadipylCoAthiolase[AureobasidiumpullulansEXF-150]
TRINITY_DN135607_c0_g1	0	0	0	45.5267	0	0	0	0	gi|667326630|ref|XP_008589941.1|PREDICTED:unconventional"myosin-Ib-like,"partial[Galeopterusvariegatus]
TRINITY_DN135629_c0_g1	0	0	0	10.4427	0	0	0	0	gi|452001878|gb|EMD94337.1|hypotheticalproteinCOCHEDRAFT_1192455[BipolarismaydisC5]&gt;gnl|BL_ORD_ID|17007278hypotheticalproteinCOCC4DRAFT_131889[BipolarismaydisATCC48331]
TRINITY_DN135873_c0_g1	0	0	0	12.3437	0	0	0	0	gi|169617684|ref|XP_001802256.1|hypotheticalproteinSNOG_12024[PhaeosphaerianodorumSN15]&gt;gnl|BL_ORD_ID|916533hypotheticalproteinSNOG_12024[PhaeosphaerianodorumSN15]
TRINITY_DN13595_c1_g1	0	0	0	10.4133	0	0	0	0	gi|831770202|ref|XP_012752933.1|hypotheticalproteinSAMD00019534_070720[AcytosteliumsubglobosumLB1]&gt;gnl|BL_ORD_ID|51499621hypotheticalproteinSAMD00019534_070720[AcytosteliumsubglobosumLB1]
TRINITY_DN13604_c0_g1	0	0	0	17.2913	0	0	0	0	gi|752280959|dbj|GAM84641.1|hypotheticalproteinANO11243_026400[fungalsp.No.11243]
TRINITY_DN136165_c0_g1	0	0	0	11.8407	0	0	0	0	gi|646310145|gb|KDQ31288.1|hypotheticalproteinPLEOSDRAFT_1092525[PleurotusostreatusPC15]
TRINITY_DN136318_c0_g1	0	0	0	54.0397	0	0	0	0	gi|817319190|ref|XP_012330293.1|PREDICTED:UDP-glucose6-dehydrogenase[Aotusnancymaae]
TRINITY_DN13634_c0_g1	0.323333	0.104333	0.904	20.561	0	0.385	0	0	gi|566175606|ref|XP_002309181.2|hypotheticalproteinPOPTR_0006s10850g[Populustrichocarpa]&gt;gnl|BL_ORD_ID|26081364hypotheticalproteinPOPTR_0006s10850g[Populustrichocarpa]
TRINITY_DN137266_c0_g1	0	0	0	38.0363	0	0	0	0	gi|658003043|ref|XP_008394022.1|PREDICTED:LOWQUALITYPROTEIN:transcriptionalcorepressorLEUNIG[Malusdomestica]
TRINITY_DN137329_c0_g1	0	0	0	11.3383	0	0	0	0	gi|627815527|ref|XP_007681111.1|hypotheticalproteinBAUCODRAFT_126575[BaudoiniacompniacensisUAMH10762]&gt;gnl|BL_ORD_ID|16868779hypotheticalproteinBAUCODRAFT_126575[BaudoiniacompniacensisUAMH10762]
TRINITY_DN137410_c0_g1	0	0	0	22.7587	0	0	0	0	gi|531850483|gb|EQK97333.1|L-threonine3-dehydrogenase[OphiocordycepssinensisCO18]
TRINITY_DN138416_c0_g1	0	0	0	17.109	0	0	0	0	gi|453088230|gb|EMF16270.1|PAP1-domain-containingprotein[SphaerulinamusivaSO2202]
TRINITY_DN139051_c0_g1	0	0	0	12.4883	0	0	0	0	gi|667833014|ref|XP_007780676.1|hypotheticalproteinW97_04597[ConiosporiumapollinisCBS100218]&gt;gnl|BL_ORD_ID|19201396hypotheticalproteinW97_04597[ConiosporiumapollinisCBS100218]
TRINITY_DN139162_c0_g1	0	0	0	10.4023	0	0	0	0	gi|628068517|ref|XP_007698912.1|hypotheticalproteinCOCSADRAFT_140265[BipolarissorokinianaND90Pr]&gt;gnl|BL_ORD_ID|16968924hypotheticalproteinCOCSADRAFT_140265[BipolarissorokinianaND90Pr]
TRINITY_DN139347_c0_g1	0	0	0	13.0427	0	0	0	0	gi|630972040|ref|XP_007882428.1|hypotheticalproteinPFL1_06691[PseudozymaflocculosaPF-1]&gt;gnl|BL_ORD_ID|23178539hypotheticalproteinPFL1_06691[PseudozymaflocculosaPF-1]
TRINITY_DN139365_c0_g1	0	0	0	12.3197	0	0	0	0	gi|831332467|gb|KLT42031.1|hypotheticalproteinCC85DRAFT_285959[Trichosporonoleaginosus]
TRINITY_DN139400_c0_g1	0	0	0	10.864	0	0	0	0	gi|758191923|ref|XP_011318340.1|hypotheticalproteinFGSG_02420[FusariumgraminearumPH-1]&gt;gnl|BL_ORD_ID|29705249hypotheticalproteinFGSG_02420[FusariumgraminearumPH-1]&gt;gnl|BL_ORD_ID|29705249hypotheticalproteinFG05_02420
TRINITY_DN139535_c0_g1	0	0	0	14.9063	0	0	0	0	gi|189204984|ref|XP_001938827.1|patatin-likeserinehydrolase[Pyrenophoratritici-repentisPt-1C-BFP]&gt;gnl|BL_ORD_ID|3475922patatin-likeserinehydrolase[Pyrenophoratritici-repentisPt-1C-BFP]
TRINITY_DN140011_c0_g1	0	0	0	23.47	0	0	0	0	gi|662515801|gb|KEQ73366.1|NADH-ubiquinoneoxidoreductase[AureobasidiumnamibiaeCBS147.97]
TRINITY_DN140127_c0_g1	0	0	0	10.4133	0	0	0	0	gi|452841406|gb|EME43343.1|hypotheticalproteinDOTSEDRAFT_72681[DothistromaseptosporumNZE10]
TRINITY_DN140151_c0_g1	0	0	0	10.76	0	0	0	0	gi|636588393|ref|XP_008025535.1|hypotheticalproteinSETTUDRAFT_135517[SetosphaeriaturcicaEt28A]&gt;gnl|BL_ORD_ID|18885752hypotheticalproteinSETTUDRAFT_135517[SetosphaeriaturcicaEt28A]
TRINITY_DN140277_c0_g1	0.054	0	0	38.8863	0	0.0313333	0.0446667	0	gi|255552644|ref|XP_002517365.1|conservedhypotheticalprotein[Ricinuscommunis]&gt;gnl|BL_ORD_ID|34505383conservedhypotheticalprotein[Ricinuscommunis]
TRINITY_DN140913_c0_g1	0.57	0	0	22.593	0	0	0	0	gi|661876146|emb|CDP19677.1|unnamedproteinproduct[Coffeacanephora]
TRINITY_DN141130_c0_g1	0	0	0	19.0763	0	0	0	0	gi|858048289|emb|CDS01376.1|hypotheticalprotein[Sporisoriumscitamineum]
TRINITY_DN141346_c0_g1	0	0	0	12.38	0	0	0	0	gi|330932242|ref|XP_003303705.1|hypotheticalproteinPTT_16027[Pyrenophorateresf.teres0-1]&gt;gnl|BL_ORD_ID|6047006hypotheticalproteinPTT_16027[Pyrenophorateresf.teres0-1]
TRINITY_DN141843_c0_g1	0	0	0	13.8303	0	0	0	0	gi|673527671|emb|CDI53989.1|probable"1,4-Benzoquinone"reductase[Melanopsichiumpennsylvanicum4]
TRINITY_DN141892_c0_g1	0	0	0	12.3807	0	0	0	0	gi|813213215|dbj|GAO47744.1|hypotheticalproteinG7K_1943-t1[SaitoellacomplicataNRRLY-17804]
TRINITY_DN141943_c0_g1	0	0	0	25.3593	0	0	0	0	gi|679994368|gb|KFX46898.1|Regulatorofdrugsensitivity2[TalaromycesmarneffeiPM1]
TRINITY_DN142059_c0_g1	0	0	0	12.3197	0	0	0	0	gi|759311212|gb|KIW87577.1|hypotheticalproteinZ519_11902[CladophialophorabantianaCBS173.52]
TRINITY_DN142220_c0_g1	0	0	0	10.5637	0	0	0	0	gi|66809829|ref|XP_638638.1|prolyl-tRNAsynthetase[DictyosteliumdiscoideumAX4]&gt;gnl|BL_ORD_ID|29818061prolyl-tRNAsynthetase[DictyosteliumdiscoideumAX4]
TRINITY_DN142252_c0_g1	0	0	0	19.569	0	0	0	0	gi|164661205|ref|XP_001731725.1|hypotheticalproteinMGL_0993[MalasseziaglobosaCBS7966]&gt;gnl|BL_ORD_ID|2653268hypotheticalproteinMGL_0993[MalasseziaglobosaCBS7966]
TRINITY_DN142464_c0_g1	0	0	0	10.203	0	0	0	0	gi|62898764|dbj|BAD97236.1|glypican1precursorvariant[Homosapiens]
TRINITY_DN142511_c0_g1	0	0	0	11.6007	0	0	0	0	gi|914970159|ref|XP_013241470.1|putativesulfitereductasecys-4[TilletiariaanomalaUBC951]&gt;gnl|BL_ORD_ID|37156592putativesulfitereductasecys-4[TilletiariaanomalaUBC951]
TRINITY_DN142593_c0_g1	0	0	0	23.8323	0	0	0	0	gi|189195740|ref|XP_001934208.1|cytosoliciron-sulfurproteinassemblyprotein1[Pyrenophoratritici-repentisPt-1C-BFP]&gt;gnl|BL_ORD_ID|3471272cytosoliciron-sulfurproteinassemblyprotein1[Pyrenophora
TRINITY_DN142765_c0_g1	0	0	0	16.0237	0	0	0	0	gi|407916784|gb|EKG10114.1|Cytochromeb5[MacrophominaphaseolinaMS6]
TRINITY_DN142972_c0_g1	0	0	0	17.2913	0	0	0	0	gi|915057102|ref|XP_013271366.1|leucine-tRNAligase[RhinocladiellamackenzieiCBS650.93]&gt;gnl|BL_ORD_ID|59248425leucine-tRNAligase[RhinocladiellamackenzieiCBS650.93]
TRINITY_DN143056_c0_g1	0	0	0	20.4007	0	0	0	0	gi|396478288|ref|XP_003840501.1|similartoperoxisomal"D3,D2-enoyl-CoA"isomerase[LeptosphaeriamaculansJN3]&gt;gnl|BL_ORD_ID|6120974similartoperoxisomal"D3,D2-enoyl-CoA"isomerase[LeptosphaeriamaculansJN3]
TRINITY_DN143220_c0_g1	0	0	0	14.9063	0	0	0	0	gi|697136362|ref|XP_009622260.1|PREDICTED:uncharacterizedproteinLOC104113708[Nicotianatomentosiformis]
TRINITY_DN143229_c0_g1	0	0	0	11.9527	0	0	0	0	gi|453084235|gb|EMF12280.1|NOL1/NOP2/sunfamilyputativeRNAmet[SphaerulinamusivaSO2202]
TRINITY_DN143936_c0_g1	0	0	0	15.1663	0	0	0	0	gi|858060665|emb|CDW95602.1|hypotheticalprotein[Sporisoriumscitamineum]
TRINITY_DN144032_c0_g1	0	0	0	20.4007	0	0	0	0	gi|914969313|ref|XP_013241047.1|putativeLYS4-homoaconitaseprecursor[TilletiariaanomalaUBC951]&gt;gnl|BL_ORD_ID|37155325putativeLYS4-homoaconitaseprecursor[TilletiariaanomalaUBC951]
TRINITY_DN144035_c0_g1	0	0	0	27.4867	0	0	0	0	gi|631385396|ref|XP_007927078.1|hypotheticalproteinMYCFIDRAFT_57233[PseudocercosporafijiensisCIRAD86]&gt;gnl|BL_ORD_ID|17090897hypotheticalproteinMYCFIDRAFT_57233[PseudocercosporafijiensisCIRAD86]
TRINITY_DN144040_c0_g1	0	0	0	17.2913	0	0	0	0	gi|396496480|ref|XP_003844753.1|similartoMSF1domaincontainingprotein[LeptosphaeriamaculansJN3]&gt;gnl|BL_ORD_ID|6125208similartoMSF1domaincontainingprotein[Leptosphaeria
TRINITY_DN144041_c0_g1	0	0	0	17.913	0	0	0	0	gi|752280453|dbj|GAM84135.1|hypotheticalproteinANO11243_021270[fungalsp.No.11243]
TRINITY_DN14414_c0_g2	0	0	0	10.106	0	0	0	0	gi|343963204|gb|AEM72518.1|beta-galactosidase[Diospyroskaki]
TRINITY_DN144199_c0_g1	0	0	0	12.3807	0	0	0	0	gi|169612537|ref|XP_001799686.1|hypotheticalproteinSNOG_09391[PhaeosphaerianodorumSN15]&gt;gnl|BL_ORD_ID|915119hypotheticalproteinSNOG_09391[PhaeosphaerianodorumSN15]
TRINITY_DN144434_c0_g1	0	0	0	14.9063	0	0	0	0	gi|627818411|ref|XP_007682045.1|hypotheticalproteinCOCMIDRAFT_14[BipolarisoryzaeATCC44560]&gt;gnl|BL_ORD_ID|29396693hypotheticalproteinCOCMIDRAFT_14[BipolarisoryzaeATCC44560]
TRINITY_DN144529_c0_g1	0	0	0	13.784	0	0	0	0	gi|914975911|ref|XP_013244346.1|hypotheticalproteinK437DRAFT_273215[TilletiariaanomalaUBC951]&gt;gnl|BL_ORD_ID|37165560hypotheticalproteinK437DRAFT_273215[TilletiariaanomalaUBC951]
TRINITY_DN144630_c0_g1	0	0	0	11.162	0	0	0	0	gi|396458803|ref|XP_003834014.1|similartoAN1zincfingerprotein[LeptosphaeriamaculansJN3]&gt;gnl|BL_ORD_ID|6114508similartoAN1zincfingerprotein[Leptosphaeria
TRINITY_DN144711_c0_g1	0	0	0	35.3427	0	0	0	0	gi|694327320|ref|XP_009354535.1|PREDICTED:125kDakinesin-relatedprotein-like[Pyrusxbretschneideri]
TRINITY_DN144834_c0_g1	0	0	0	11.942	0	0	0	0	gi|443897546|dbj|GAC74886.1|NEDD8-activating"complex,"APP-BP1/UBA5"component,"partial[PseudozymaantarcticaT-34]
TRINITY_DN144937_c0_g1	0	0	0	14.9063	0	0	0	0	gi|631378216|ref|XP_007923488.1|hypotheticalproteinMYCFIDRAFT_186446[PseudocercosporafijiensisCIRAD86]&gt;gnl|BL_ORD_ID|17095317hypotheticalproteinMYCFIDRAFT_186446[PseudocercosporafijiensisCIRAD86]
TRINITY_DN144962_c0_g1	0	0	0	14.2117	0	0	0	0	gi|749764473|gb|KII89148.1|hypotheticalproteinPLICRDRAFT_40783[PlicaturopsiscrispaFD-325SS-3]
TRINITY_DN144970_c0_g1	0	0	0	15.6483	0	0	0	0	gi|398411506|ref|XP_003857091.1|hypotheticalproteinMYCGRDRAFT_67005[ZymoseptoriatriticiIPO323]&gt;gnl|BL_ORD_ID|8402915hypotheticalproteinMYCGRDRAFT_67005[ZymoseptoriatriticiIPO323]&gt;gnl|BL_ORD_ID|8402915GTP-bindingproteinYchF
TRINITY_DN145005_c0_g1	0	0	0	12.3807	0	0	0	0	gi|629676038|ref|XP_007799516.1|putativeubiquitinc-terminalhydrolaseprotein[EutypalataUCREL1]&gt;gnl|BL_ORD_ID|17797855putativeubiquitinc-terminalhydrolaseprotein[EutypalataUCREL1]
TRINITY_DN145094_c0_g1	0	0	0	16.0133	0	0	0	0	gi|453087460|gb|EMF15501.1|ATPsynthasesubunitbeta[SphaerulinamusivaSO2202]
TRINITY_DN145097_c0_g1	0	0	0	12.9533	0	0	0	0	gi|453080100|gb|EMF08152.1|cytochromecoxidasesubunitVIa[SphaerulinamusivaSO2202]
TRINITY_DN145213_c0_g1	0	0	0	17.2913	0	0	0	0	gi|636598151|ref|XP_008030414.1|hypotheticalproteinSETTUDRAFT_165577[SetosphaeriaturcicaEt28A]&gt;gnl|BL_ORD_ID|18880880hypotheticalproteinSETTUDRAFT_165577[SetosphaeriaturcicaEt28A]
TRINITY_DN145531_c0_g1	0	0	0	16.83	0	0	0	0	gi|914968379|ref|XP_013240580.1|hypotheticalproteinK437DRAFT_270677[TilletiariaanomalaUBC951]&gt;gnl|BL_ORD_ID|37153873hypotheticalproteinK437DRAFT_270677[TilletiariaanomalaUBC951]
TRINITY_DN145541_c0_g1	0	0	0	21.7117	0	0	0	0	gi|693061400|ref|WP_032228184.1|molecularchaperone"DnaK,"partial[Escherichiacoli]
TRINITY_DN145588_c0_g1	0	0	0	17.5363	0	0	0	0	gi|169616658|ref|XP_001801744.1|hypotheticalproteinSNOG_20122[PhaeosphaerianodorumSN15]&gt;gnl|BL_ORD_ID|2698301hypotheticalproteinSNOG_20122[PhaeosphaerianodorumSN15]
TRINITY_DN145648_c0_g1	0	0	0	12.376	0	0	0	0	gi|453089394|gb|EMF17434.1|GTP_EFTU-domain-containingprotein[SphaerulinamusivaSO2202]
TRINITY_DN145761_c0_g1	0	0	0	45.806	0	0	0	0	gi|631380552|ref|XP_007924656.1|hypotheticalproteinMYCFIDRAFT_195202[PseudocercosporafijiensisCIRAD86]&gt;gnl|BL_ORD_ID|17093262hypotheticalproteinMYCFIDRAFT_195202[PseudocercosporafijiensisCIRAD86]
TRINITY_DN145901_c0_g1	0	0	0	12.8367	0	0	0	0	gi|752276007|dbj|GAM88901.1|hypotheticalproteinANO11243_069350[fungalsp.No.11243]
TRINITY_DN145932_c0_g1	0	0	0	16.0133	0	0	0	0	gi|657975638|ref|XP_008379673.1|PREDICTED:glucan"endo-1,3-beta-glucosidase"12-like[Malusdomestica]
TRINITY_DN145961_c0_g1	0	0	0	11.8407	0	0	0	0	gi|295658595|ref|XP_002789858.1|pyruvatedehydrogenaseE1componentsubunitalpha[Paracoccidioidessp.&apos;lutzii&apos;Pb01]&gt;gnl|BL_ORD_ID|3556531pyruvatedehydrogenaseE1componentsubunitalpha
TRINITY_DN146172_c0_g1	0	0	0	17.5363	0	0	0	0	gi|674216294|dbj|GAK68196.1|GTP-bindingproteinsar1[Pseudozymaantarctica]
TRINITY_DN146177_c0_g1	0	0	0	14.433	0	0	0	0	gi|169612964|ref|XP_001799899.1|hypotheticalproteinSNOG_09610[PhaeosphaerianodorumSN15]&gt;gnl|BL_ORD_ID|2697685hypotheticalproteinSNOG_09610[PhaeosphaerianodorumSN15]
TRINITY_DN146309_c0_g1	0	0	0	15.6247	0	0	0	0	gi|401885850|gb|EJT49935.1|hypotheticalproteinA1Q1_00948[Trichosporonasahiivar.asahiiCBS2479]
TRINITY_DN146447_c0_g1	0	0	0	13.784	0	0	0	0	gi|169597949|ref|XP_001792398.1|hypotheticalproteinSNOG_01769[PhaeosphaerianodorumSN15]&gt;gnl|BL_ORD_ID|2702683hypotheticalproteinSNOG_01769[PhaeosphaerianodorumSN15]
TRINITY_DN146463_c0_g1	0	0	0	27.4867	0	0	0	0	gi|343429278|emb|CBQ72852.1|relatedtoSLY41-Putativetransporterofthetriosephosphatetranslocatorfamily[SporisoriumreilianumSRZ2]
TRINITY_DN146464_c0_g1	0	0	0	43.4233	0	0	0	0	gi|618812660|ref|XP_007308997.1|protein"prenylyltransferase,"partial[StereumhirsutumFP-91666SS1]&gt;gnl|BL_ORD_ID|12072941protein"prenylyltransferase,"partial[StereumhirsutumFP-91666SS1]
TRINITY_DN146527_c0_g1	0	0	0	24.972	0	0	0	0	gi|557723233|dbj|GAD98015.1|hypotheticalproteinANI_1_370114[ByssochlamysspectabilisNo.5]
TRINITY_DN146558_c0_g1	0	0	0	14.9063	0	0	0	0	gi|465794653|emb|CCU99444.1|unnamedproteinproduct[MalasseziasympodialisATCC42132]
TRINITY_DN146667_c0_g1	0	0	0	17.748	0	0.299	0	0	gi|16303976|gb|AAL16893.1|AF420225_1classIIchitinase[Fragariaxananassa]
TRINITY_DN146726_c0_g1	0	0	0	10.203	0	0	0	0	gi|657996014|ref|XP_008390367.1|PREDICTED:squamosapromoter-binding-likeprotein1isoformX2[Malusdomestica]
TRINITY_DN146803_c0_g1	0	0	0	12.3807	0	0	0	0	gi|169619263|ref|XP_001803044.1|hypotheticalproteinSNOG_12826[PhaeosphaerianodorumSN15]&gt;gnl|BL_ORD_ID|916883hypotheticalproteinSNOG_12826[PhaeosphaerianodorumSN15]
TRINITY_DN146813_c0_g1	0	0	0	12.3807	0	0	0	0	gi|528245540|gb|EPY32535.1|hypotheticalproteinAGDE_08598[Angomonasdeanei]
TRINITY_DN147139_c0_g1	0	0	0	17.6713	0	0	0	0	gi|604013039|gb|AHU86567.1|brassinindetoxificationfactor1[Alternariabrassicicola]
TRINITY_DN147343_c0_g1	0	0	0	12.9533	0	0	0	0	gi|671380456|ref|XP_008720117.1|3-isopropylmalatedehydrogenase[CyphellophoraeuropaeaCBS101466]&gt;gnl|BL_ORD_ID|283627623-isopropylmalatedehydrogenase[CyphellophoraeuropaeaCBS101466]
TRINITY_DN147442_c0_g1	0	0	0	10.864	0	0	0	0	gi|342873940|gb|EGU76033.1|hypotheticalproteinFOXB_13451[FusariumoxysporumFo5176]&gt;gnl|BL_ORD_ID|8717040hypotheticalproteinFOC4_g10009782[Fusariumoxysporumf.sp.cubenserace4]
TRINITY_DN147467_c0_g1	0	0	0	10.4133	0	0	0	0	gi|156355336|ref|XP_001623625.1|predictedprotein[Nematostellavectensis]&gt;gnl|BL_ORD_ID|2402561predicted"protein,"partial[Nematostellavectensis]
TRINITY_DN147623_c0_g1	0	0	0	12.3807	0	0	0	0	gi|169624250|ref|XP_001805531.1|hypotheticalproteinSNOG_15381[PhaeosphaerianodorumSN15]&gt;gnl|BL_ORD_ID|914533hypotheticalproteinSNOG_15381[PhaeosphaerianodorumSN15]
TRINITY_DN147726_c0_g1	0	0	0	23.2013	0	0	0	0	gi|453083571|gb|EMF11616.1|pre-mRNA-splicingfactorcwc2[SphaerulinamusivaSO2202]
TRINITY_DN147744_c0_g1	0	0	0	12.3807	0	0	0	0	gi|453086346|gb|EMF14388.1|phosphoglyceratemutase-likeprotein[SphaerulinamusivaSO2202]
TRINITY_DN147806_c0_g1	0	0	0	10.4133	0	0	0	0	gi|752275075|dbj|GAM89765.1|hypotheticalproteinANO11243_078040[fungalsp.No.11243]
TRINITY_DN147839_c0_g1	0	0	0	16.4417	0	0	0	0	gi|630969746|ref|XP_007881281.1|hypotheticalproteinPFL1_05554[PseudozymaflocculosaPF-1]&gt;gnl|BL_ORD_ID|23179632hypotheticalproteinPFL1_05554[PseudozymaflocculosaPF-1]
TRINITY_DN148353_c0_g1	0	0	0	11.033	0	0	0	0	gi|685867073|ref|XP_009260569.1|hypotheticalproteinFPSE_09177[FusariumpseudograminearumCS3096]&gt;gnl|BL_ORD_ID|29706344eukaryotictranslationinitiationfactor5A[FusariumgraminearumPH-1]&gt;gnl|BL_ORD_ID|29706344eukaryotic
TRINITY_DN148372_c0_g1	0	0	0	19.9143	0	0	0	0	gi|453087541|gb|EMF15582.1|NOL1/NOP2/sundomainprotein[SphaerulinamusivaSO2202]
TRINITY_DN148424_c0_g1	0	0	0	16.4417	0	0	0	0	gi|821077535|gb|KKY31254.1|putativeelongationfactorg[Diaportheampelina]
TRINITY_DN148515_c0_g1	0	0	0	14.8453	0	0	0	0	gi|634352594|gb|KDE07710.1|hypotheticalproteinMVLG_01984[Microbotryumviolaceump1A1Lamole]
TRINITY_DN148763_c0_g1	0	0	0	10.0583	0	0	0	0	gi|169596214|ref|XP_001791531.1|hypotheticalproteinSNOG_00863[PhaeosphaerianodorumSN15]&gt;gnl|BL_ORD_ID|919286hypotheticalproteinSNOG_00863[PhaeosphaerianodorumSN15]
TRINITY_DN148773_c0_g1	0	0	0	10.6417	0	0	0	0	gi|657989392|ref|XP_008386896.1|PREDICTED:uncharacterizedproteinycf37isoformX3[Malusdomestica]
TRINITY_DN148821_c0_g1	0	0	0	11.132	0	0	0	0	gi|37730085|gb|AAO61523.1|mitochondrialintermediatepeptidase[Mycenasp.TJ00/46]
TRINITY_DN148872_c0_g1	0	0	0	11.437	0	0	0	0	gi|396463010|ref|XP_003836116.1|hypotheticalproteinLEMA_P054570.1[LeptosphaeriamaculansJN3]&gt;gnl|BL_ORD_ID|6116603hypotheticalproteinLEMA_P054570.1[LeptosphaeriamaculansJN3]
TRINITY_DN149206_c0_g1	0	0	0	22.9003	0	0	0	0	gi|453088239|gb|EMF16279.1|elongationfactor3[SphaerulinamusivaSO2202]
TRINITY_DN149390_c0_g1	0	0	0	14.9063	0	0	0	0	gi|527300555|gb|EPT01348.1|hypotheticalproteinFOMPIDRAFT_1120533[FomitopsispinicolaFP-58527SS1]
TRINITY_DN14944_c0_g1	0.913	0	0	15.0897	0	0	0	0.0243333	gi|802546606|ref|XP_012085836.1|PREDICTED:uncharacterizedproteinLOC105644933[Jatrophacurcas]
TRINITY_DN149563_c0_g1	0	0	0	12.8367	0	0	0	0	gi|169608367|ref|XP_001797603.1|hypotheticalproteinSNOG_07258[PhaeosphaerianodorumSN15]&gt;gnl|BL_ORD_ID|2696700hypotheticalproteinSNOG_07258[PhaeosphaerianodorumSN15]
TRINITY_DN149887_c0_g1	0	0	0	14.2117	0	0	0	0	gi|646306282|gb|KDQ27427.1|hypotheticalproteinPLEOSDRAFT_1071137[PleurotusostreatusPC15]
TRINITY_DN149981_c0_g1	0.23	0	0	11.9713	0	0	0	0	gi|255570203|ref|XP_002526062.1|calcium-dependentprotein"kinase,"putative[Ricinuscommunis]&gt;gnl|BL_ORD_ID|34496842calcium-dependentprotein"kinase,"putative[Ricinuscommunis]
TRINITY_DN150069_c0_g1	0	0	0	12.677	0	0	0	0	gi|657942371|ref|XP_008373166.1|PREDICTED:cryptochrome-1-like[Malusdomestica]
TRINITY_DN150153_c0_g1	0	0	0	11.132	0	0	0	0	gi|465793190|emb|CCU98313.1|unnamedproteinproduct[MalasseziasympodialisATCC42132]
TRINITY_DN150194_c0_g1	0	0	0	10.648	0	0	0	0	gi|453087923|gb|EMF15964.1|NADH-ubiquinoneoxidoreductase75kDasubunitmitochondrialprecursor[SphaerulinamusivaSO2202]
TRINITY_DN150473_c0_g1	0	0	0	20.5997	0	0	0	0	gi|453083907|gb|EMF11952.1|cytochromeP450[SphaerulinamusivaSO2202]
TRINITY_DN150769_c0_g1	0	0	0	30.3497	0	0	0	0	gi|615420712|ref|XP_007586581.1|putativezincknuckledomaincontainingprotein[NeofusicoccumparvumUCRNP2]&gt;gnl|BL_ORD_ID|19013388putativezincknuckledomaincontainingprotein[Neofusicoccum
TRINITY_DN151292_c0_g1	0	0	0	10.203	0	0	0	0	gi|646302746|gb|KDQ23895.1|hypotheticalproteinPLEOSDRAFT_1067950[PleurotusostreatusPC15]
TRINITY_DN151317_c0_g1	0	0	0	16.4417	0	0	0	0	gi|598014843|ref|XP_007338074.1|atypical/PDHK/BCKDKprotein"kinase,"partial[AuriculariadelicataTFB-10046SS5]&gt;gnl|BL_ORD_ID|12664688atypical/PDHK/BCKDKprotein"kinase,"partial[AuriculariadelicataTFB-10046SS5]
TRINITY_DN151811_c0_g1	0	0	0	25.9393	0	0	0	0	gi|737843358|ref|WP_035810654.1|hypotheticalprotein[Jeotgalicoccussp.13MG44_air]&gt;gnl|BL_ORD_ID|46603718AlwIrestrictionendonuclease[Jeotgalicoccussp.13MG44_air]
TRINITY_DN151987_c0_g1	0	0	0	26.1867	0	0	0	0	gi|164660788|ref|XP_001731517.1|hypotheticalproteinMGL_1700[MalasseziaglobosaCBS7966]&gt;gnl|BL_ORD_ID|2653060hypotheticalproteinMGL_1700[MalasseziaglobosaCBS7966]
TRINITY_DN152047_c0_g1	0	0	0	11.9137	0	0	0	0	gi|453080202|gb|EMF08253.1|NADH-quinoneoxidoreductase[SphaerulinamusivaSO2202]
TRINITY_DN152625_c0_g1	0	0	0	24.5177	0.146333	0	0.0286667	0.039	gi|255547782|ref|XP_002514948.1|conservedhypotheticalprotein[Ricinuscommunis]&gt;gnl|BL_ORD_ID|34507964conservedhypotheticalprotein[Ricinuscommunis]
TRINITY_DN152637_c0_g1	0	0	0	33.6337	0	0	0	0	gi|630345595|ref|XP_007862098.1|alpha/beta-hydrolase[GloeophyllumtrabeumATCC11539]&gt;gnl|BL_ORD_ID|23198668alpha/beta-hydrolase[GloeophyllumtrabeumATCC11539]
TRINITY_DN152652_c0_g1	0	0	0	16.83	0	0	0	0	gi|396461555|ref|XP_003835389.1|similartodihydroceramidedelta(4)-desaturase[LeptosphaeriamaculansJN3]&gt;gnl|BL_ORD_ID|6115882similartodihydroceramidedelta(4)-desaturase[LeptosphaeriamaculansJN3]
TRINITY_DN152747_c0_g1	0	0	0	27.7823	0	0	0	0	gi|914974397|ref|XP_013243589.1|OsmC-likeprotein[TilletiariaanomalaUBC951]&gt;gnl|BL_ORD_ID|37162612OsmC-likeprotein[TilletiariaanomalaUBC951]
TRINITY_DN152851_c0_g1	0	0	0	23.8323	0	0	0	0	gi|302917563|ref|XP_003052466.1|predictedprotein[NectriahaematococcampVI77-13-4]&gt;gnl|BL_ORD_ID|4803364predictedprotein[NectriahaematococcampVI77-13-4]
TRINITY_DN153076_c0_g1	0	0	0	13.559	0	0	0	0	gi|827753481|gb|KLO08276.1|hypotheticalprotein"SCHPADRAFT_798222,"partial[Schizoporaparadoxa]
TRINITY_DN153112_c0_g1	0.0236667	0	0.063	14.9717	0.257333	0.113333	0	0.017	0gi|255585683|ref|XP_002533526.1|calcium-dependentprotein"kinase,"putative[Ricinuscommunis]&gt;gnl|BL_ORD_ID|34489394calcium-dependentprotein"kinase,"putative[Ricinuscommunis]
TRINITY_DN153307_c0_g1	0	0	0	12.3807	0	0	0	0	gi|909995141|gb|KNG52563.1|phosphoribosylamine-glycineligase[Stemphyliumlycopersici]
TRINITY_DN153315_c0_g1	0	0	0	13.8303	0	0	0	0	gi|396462588|ref|XP_003835905.1|similartocalciumdependentmitochondrialcarrierprotein[LeptosphaeriamaculansJN3]&gt;gnl|BL_ORD_ID|6116393similartocalciumdependentmitochondrialcarrier
TRINITY_DN153763_c0_g1	0.332333	0.152667	0	249.979	0.0496667	0	0.278333	0.131333	gi|255550054|ref|XP_002516078.1|hypotheticalproteinRCOM_1495220[Ricinuscommunis]&gt;gnl|BL_ORD_ID|34506969hypotheticalproteinRCOM_1495220[Ricinuscommunis]
TRINITY_DN153934_c0_g1	0	0	0	12.3807	0	0	0	0	gi|799324977|ref|XP_012048769.1|hypotheticalproteinCNAG_05187[Cryptococcusneoformansvar.grubiiH99]&gt;gnl|BL_ORD_ID|14116009hypotheticalproteinCNAG_05187[Cryptococcusneoformansvar.grubiiH99]
TRINITY_DN154024_c0_g1	0	0	0	24.972	0	0	0	0	gi|396500166|ref|XP_003845657.1|similartocytoplasmicasparaginyl-tRNAsynthetase[LeptosphaeriamaculansJN3]&gt;gnl|BL_ORD_ID|6126104similartocytoplasmicasparaginyl-tRNAsynthetase[LeptosphaeriamaculansJN3]
TRINITY_DN154089_c0_g1	0	0	0	10.864	0	0	0	0	gi|493985528|ref|WP_006928360.1|thioredoxinreductase[Caldithrixabyssi]&gt;gnl|BL_ORD_ID|10594868thioredoxinreductase[CaldithrixabyssiDSM13497]
TRINITY_DN154143_c0_g1	0	0	0	15.6483	0	0	0	0	gi|452837656|gb|EME39598.1|hypotheticalproteinDOTSEDRAFT_75299[DothistromaseptosporumNZE10]
TRINITY_DN154208_c0_g1	0	0	0	12.9533	0	0	0	0	gi|470469049|ref|XP_004341961.1|mitochondrialRNAligase"2,""putative,"partial[Acanthamoebacastellaniistr.Neff]&gt;gnl|BL_ORD_ID|16249218mitochondrialRNAligase"2,""putative,"partial
TRINITY_DN154363_c0_g1	0	0	0	15.4217	0	0	0	0	gi|169618954|ref|XP_001802890.1|hypotheticalproteinSNOG_12669[PhaeosphaerianodorumSN15]&gt;gnl|BL_ORD_ID|915032hypotheticalproteinSNOG_12669[PhaeosphaerianodorumSN15]
TRINITY_DN154546_c0_g1	0	0	0	17.2913	0	0	0	0	gi|629653551|ref|XP_007792053.1|putativeaspartateaminotransferaseprotein[EutypalataUCREL1]&gt;gnl|BL_ORD_ID|17805323putativeaspartateaminotransferaseprotein[EutypalataUCREL1]
TRINITY_DN154596_c0_g1	0	0	0	17.9263	0	0	0	0	gi|627820835|ref|XP_007683257.1|hypotheticalproteinCOCMIDRAFT_1196[BipolarisoryzaeATCC44560]&gt;gnl|BL_ORD_ID|29395766hypotheticalproteinCOCMIDRAFT_1196[BipolarisoryzaeATCC44560]
TRINITY_DN154601_c0_g1	0.037	0.0356667	0	27.8877	0	0	0.0643333	0	gi|255572613|ref|XP_002527240.1|hypotheticalproteinRCOM_0231790[Ricinuscommunis]&gt;gnl|BL_ORD_ID|34495681hypotheticalproteinRCOM_0231790[Ricinuscommunis]
TRINITY_DN154735_c0_g1	0	0	0	11.6007	0	0	0	0	gi|909994721|gb|KNG52147.1|nucleolargtp-bindingprotein[Stemphyliumlycopersici]
TRINITY_DN154807_c0_g1	0	0	0	16.83	0	0	0	0	gi|627831522|ref|XP_007686964.1|hypotheticalproteinCOCMIDRAFT_35853[BipolarisoryzaeATCC44560]&gt;gnl|BL_ORD_ID|29392165hypotheticalproteinCOCMIDRAFT_35853[BipolarisoryzaeATCC44560]
TRINITY_DN15486_c0_g1	0	0	0	18.5847	0	0	0	0	gi|658000717|ref|XP_008392816.1|PREDICTED:50Sribosomalprotein"L3,"chloroplastic-like[Malusdomestica]
TRINITY_DN155218_c0_g1	0	0	0	11.8407	0	0	0	0	gi|453089307|gb|EMF17347.1|Pkinase-domain-containingprotein[SphaerulinamusivaSO2202]
TRINITY_DN155259_c0_g1	0	0	0	43.4233	0	0	0	0	gi|66821417|ref|XP_644190.1|PA14domain-containingprotein[DictyosteliumdiscoideumAX4]&gt;gnl|BL_ORD_ID|32179334RecName:Full=ProteinpsiL;Flags:Precursor[Dictyosteliumdiscoideum]&gt;gnl|BL_ORD_ID|32179334PA14domain-containing
TRINITY_DN155347_c0_g1	0	0	0	13.269	0	0	0	0	gi|909989834|gb|KNG47339.1|hypotheticalproteinTW65_05890[Stemphyliumlycopersici]
TRINITY_DN155417_c0_g1	0	0	0	16.4417	0	0	0	0	gi|720038151|ref|XP_010267895.1|PREDICTED:uncharacterizedproteinLOC104604999[Nelumbonucifera]
TRINITY_DN155664_c0_g1	0	0	0	12.3807	0	0	0	0	gi|827064287|ref|XP_008093682.1|majorfacilitatorsuperfamilytransporter[ColletotrichumgraminicolaM1.001]&gt;gnl|BL_ORD_ID|5997164majorfacilitatorsuperfamilytransporter[ColletotrichumgraminicolaM1.001]
TRINITY_DN155665_c0_g1	0	0	0	13.3787	0	0	0	0	gi|407920562|gb|EKG13752.1|hypotheticalproteinMPH_09059[MacrophominaphaseolinaMS6]
TRINITY_DN155722_c0_g1	0.0873333	0	0.0463333	51.4887	0.130333	0.138333	0.0696667	0.079	gi|255575436|ref|XP_002528620.1|Pectinesterase-4"precursor,"putative[Ricinuscommunis]&gt;gnl|BL_ORD_ID|34494298Pectinesterase-4"precursor,"putative[Ricinuscommunis]
TRINITY_DN155846_c0_g1	0	0	0	10.4023	0	0	0	0	gi|909990905|gb|KNG48385.1|majorfacilitatorsuperfamilygeneralsubstratetransporter[Stemphyliumlycopersici]
TRINITY_DN155852_c0_g1	0	0	0	18.285	0	0	0	0	gi|215463313|gb|EEB95304.1|hypotheticalproteinMPER_05741[MoniliophthoraperniciosaFA553]
TRINITY_DN155856_c0_g1	0	0	0	20.4703	0	0	0	0	gi|396498337|ref|XP_003845196.1|predictedprotein[LeptosphaeriamaculansJN3]&gt;gnl|BL_ORD_ID|6125649predictedprotein[LeptosphaeriamaculansJN3]
TRINITY_DN156139_c0_g1	0	0	0	10.76	0	0	0	0	gi|472584717|gb|EMS22303.1|pentafunctionalAROMpolypeptide[RhodosporidiumtoruloidesNP11]&gt;gnl|BL_ORD_ID|17879785RHTO0S08e04588g1_1[Rhodosporidiumtoruloides]
TRINITY_DN156251_c0_g1	0	0	0	16.4417	0	0	0	0	gi|821068495|gb|KKY23616.1|putativemitochondrialintegralmembraneprotein[Diplodiaseriata]
TRINITY_DN156319_c0_g1	0	0	0	11.5277	0	0	0	0	gi|859259691|emb|CEJ62419.1|PutativeThiJ/PfpI[Penicilliumbrasilianum]
TRINITY_DN156448_c0_g1	0	0	0	12.803	0	0	0	0	gi|295841391|dbj|BAJ07109.1|succinatedehydrogenasesubunitA[Corynesporacassiicola]
TRINITY_DN156497_c0_g1	0	0	0	13.8913	0	0	0	0	gi|26325542|dbj|BAC26525.1|unnamedproteinproduct[Musmusculus]
TRINITY_DN156605_c0_g1	0	0	0	12.7937	0	0	0	0	gi|164422128|ref|YP_001648742.1|cytochromeoxidasesubunit1[Zymoseptoriatritici]&gt;gnl|BL_ORD_ID|2871224cytochromeoxidasesubunit1(mitochondrion)[Zymoseptoriatritici]
TRINITY_DN156638_c0_g1	0	0	0	16.4417	0	0	0	0	gi|589388184|gb|AHL17020.1|oldyellowenzyme2[Didymellarabiei]
TRINITY_DN156690_c0_g1	0	0	0	16.4417	0	0	0	0	gi|799342826|ref|XP_012052614.1|glutamatedehydrogenase(NADP)[Cryptococcusneoformansvar.grubiiH99]&gt;gnl|BL_ORD_ID|14117969glutamatedehydrogenase(NADP)[Cryptococcusneoformansvar.grubii
TRINITY_DN156792_c0_g1	0	0	0	13.334	0	0	0	0	gi|452840973|gb|EME42910.1|hypotheticalproteinDOTSEDRAFT_72370[DothistromaseptosporumNZE10]
TRINITY_DN156855_c0_g1	0	0	0	15.6483	0	0	0	0	gi|749902669|gb|KIJ70134.1|hypotheticalproteinHYDPIDRAFT_104801[HydnomeruliuspinastriMD-312]
TRINITY_DN157114_c0_g2	0	0	0	10.282	0	0	0	0	gi|169617856|ref|XP_001802342.1|hypotheticalproteinSNOG_12108[PhaeosphaerianodorumSN15]&gt;gnl|BL_ORD_ID|915056hypotheticalproteinSNOG_12108[PhaeosphaerianodorumSN15]
TRINITY_DN157459_c0_g1	0	0	0	17.5363	0	0	0	0	gi|169625186|ref|XP_001805997.1|hypotheticalproteinSNOG_15860[PhaeosphaerianodorumSN15]&gt;gnl|BL_ORD_ID|2700679hypotheticalproteinSNOG_15860[PhaeosphaerianodorumSN15]
TRINITY_DN157565_c0_g1	0	0	0	11.5277	0	0	0	0	gi|169625170|ref|XP_001805989.1|hypotheticalproteinSNOG_15854[PhaeosphaerianodorumSN15]&gt;gnl|BL_ORD_ID|914121hypotheticalproteinSNOG_15854[PhaeosphaerianodorumSN15]
TRINITY_DN158028_c0_g1	0	0	0	11.942	0	0	0	0	gi|631386248|ref|XP_007927504.1|hypotheticalproteinMYCFIDRAFT_211535[PseudocercosporafijiensisCIRAD86]&gt;gnl|BL_ORD_ID|17091280hypotheticalproteinMYCFIDRAFT_211535[PseudocercosporafijiensisCIRAD86]
TRINITY_DN158087_c0_g1	0	0	0	12.3807	0	0	0	0	gi|816337385|gb|KKK16643.1|L-xylulosereductase[Aspergillusrambellii]&gt;gnl|BL_ORD_ID|64008533L-xylulosereductase[Aspergillusochraceoroseus]
TRINITY_DN158514_c0_g1	0	0	0	10.864	0	0	0	0	gi|396467610|ref|XP_003837990.1|similartoglycosylhydrolasefamily88[LeptosphaeriamaculansJN3]&gt;gnl|BL_ORD_ID|6118470similartoglycosylhydrolasefamily88[Leptosphaeria
TRINITY_DN158554_c0_g1	0	0	0	10.76	0	0	0	0	gi|914980364|ref|XP_013246399.1|DnaJ-domain-containingprotein[TilletiariaanomalaUBC951]&gt;gnl|BL_ORD_ID|37169530DnaJ-domain-containingprotein[TilletiariaanomalaUBC951]
TRINITY_DN158707_c0_g1	0.271	0	0	101.328	0	0	0	0	gi|255564240|ref|XP_002523117.1|galacturan"1,4-alpha-galacturonidase,"putative[Ricinuscommunis]&gt;gnl|BL_ORD_ID|34499792galacturan"1,4-alpha-galacturonidase,"putative[Ricinuscommunis]
TRINITY_DN158850_c0_g1	0	0	0	14.9063	0	0	0	0	gi|667728239|gb|KFA69311.1|hypotheticalproteinS40285_08597[StachybotryschlorohalonataIBT40285]
TRINITY_DN158945_c0_g1	0	0	0	19.569	0	0	0	0	gi|914969591|ref|XP_013241186.1|putative60sribosomalproteinL21-A[TilletiariaanomalaUBC951]&gt;gnl|BL_ORD_ID|37155729putative60sribosomalproteinL21-A[Tilletiariaanomala
TRINITY_DN159084_c0_g1	0	0	0	51.1013	0	0	0	0	gi|443899805|dbj|GAC77134.1|HSP90co-chaperoneCPR7[PseudozymaantarcticaT-34]&gt;gnl|BL_ORD_ID|16464126hypotheticalproteinPaG_06338[PseudozymaaphidisDSM70725]
TRINITY_DN159339_c0_g1	0	0	0	17.2913	0	0	0	0	gi|330929821|ref|XP_003302787.1|hypotheticalproteinPTT_14737[Pyrenophorateresf.teres0-1]&gt;gnl|BL_ORD_ID|6047888hypotheticalproteinPTT_14737[Pyrenophorateresf.teres0-1]
TRINITY_DN159363_c0_g1	0	0	0	15.4217	0	0	0	0	gi|627807791|ref|XP_007677243.1|hypotheticalproteinBAUCODRAFT_123226[BaudoiniacompniacensisUAMH10762]&gt;gnl|BL_ORD_ID|16873147hypotheticalproteinBAUCODRAFT_123226[BaudoiniacompniacensisUAMH10762]
TRINITY_DN159534_c0_g1	0	0	0	13.784	0	0	0	0	gi|299752675|ref|XP_001841167.2|monocarboxylatepermease[Coprinopsiscinereaokayama7#130]&gt;gnl|BL_ORD_ID|5130789monocarboxylatepermease[Coprinopsiscinereaokayama7#130]
TRINITY_DN159873_c0_g1	0	0	0	10.7947	0	0	0	0	gi|630959102|ref|XP_007875959.1|hypotheticalproteinPFL1_00271[PseudozymaflocculosaPF-1]&gt;gnl|BL_ORD_ID|23184777hypotheticalproteinPFL1_00271[PseudozymaflocculosaPF-1]
TRINITY_DN159909_c0_g1	0	0	0	10.106	0	0	0	0	gi|499719391|ref|WP_011400125.1|metallophosphoesterase[Hahellachejuensis]&gt;gnl|BL_ORD_ID|32814757predicted"phosphoesterases,"relatedtotheIccprotein[HahellachejuensisKCTC2396]
TRINITY_DN160086_c0_g1	0	0	0	10.6417	0	0	0	0	gi|823104547|gb|AKI29085.1|plasmamembraneATPase[Pyrusbetulifolia]
TRINITY_DN160214_c0_g1	0	0	0	11.8407	0	0	0	0	gi|189191532|ref|XP_001932105.1|proteintransportproteinSec24[Pyrenophoratritici-repentisPt-1C-BFP]&gt;gnl|BL_ORD_ID|3465833proteintransportproteinSec24[Pyrenophoratritici-repentisPt-1C-BFP]
TRINITY_DN160249_c0_g1	0	0	0	16.6563	0	0	0	0	gi|627814431|ref|XP_007680563.1|hypotheticalproteinBAUCODRAFT_274597[BaudoiniacompniacensisUAMH10762]&gt;gnl|BL_ORD_ID|16869251hypotheticalproteinBAUCODRAFT_274597[BaudoiniacompniacensisUAMH10762]
TRINITY_DN160292_c0_g1	0	0	0	30.3497	0	0	0	0	gi|169609218|ref|XP_001798028.1|hypotheticalproteinSNOG_07695[PhaeosphaerianodorumSN15]&gt;gnl|BL_ORD_ID|918511hypotheticalproteinSNOG_07695[PhaeosphaerianodorumSN15]
TRINITY_DN160473_c0_g1	0	0	0	12.3807	0	0	0	0	gi|169614620|ref|XP_001800726.1|hypotheticalproteinSNOG_10456[PhaeosphaerianodorumSN15]&gt;gnl|BL_ORD_ID|2697851hypotheticalproteinSNOG_10456[PhaeosphaerianodorumSN15]
TRINITY_DN160498_c0_g1	0	0	0	25.548	0	0	0	0	gi|74186812|dbj|BAC36152.2|unnamedproteinproduct[Musmusculus]
TRINITY_DN160559_c0_g1	0	0	0	15.6483	0	0	0	0	gi|682470061|gb|KFZ23475.1|hypotheticalproteinV502_02048[PseudogymnoascuspannorumVKMF-4520(FW-2644)]
TRINITY_DN160592_c0_g1	0	0	0	10.4427	0	0	0	0	gi|751680359|gb|KIM30518.1|hypotheticalproteinM408DRAFT_323262[SerendipitavermiferaMAFF305830]
TRINITY_DN160723_c0_g1	0	0	0	12.9533	0	0	0	0	gi|568960259|ref|XP_006510761.1|PREDICTED:condensin-2complexsubunitD3isoformX2[Musmusculus]
TRINITY_DN160740_c0_g1	0	0	0	13.784	0	0	0	0	gi|813205749|dbj|GAO52736.1|hypotheticalproteinG7K_6806-t1[SaitoellacomplicataNRRLY-17804]
TRINITY_DN161017_c0_g1	0	0	0	12.3807	0	0	0	0	gi|169610595|ref|XP_001798716.1|hypotheticalproteinSNOG_08403[PhaeosphaerianodorumSN15]&gt;gnl|BL_ORD_ID|916843hypotheticalproteinSNOG_08403[PhaeosphaerianodorumSN15]
TRINITY_DN161133_c0_g1	0	0	0.132	24.4073	0.137333	0	0	0.265333	gi|672113681|ref|XP_008812110.1|PREDICTED:chitinase3-like[Phoenixdactylifera]
TRINITY_DN161178_c0_g1	0.176667	0.0303333	0	39.026	0	0.0383333	0	0	gi|643739496|gb|KDP45250.1|hypotheticalproteinJCGZ_15115[Jatrophacurcas]
TRINITY_DN161182_c0_g1	0	0	0	21.2833	0	0	0	0	gi|396472539|ref|XP_003839145.1|hypotheticalproteinLEMA_P028180.1[LeptosphaeriamaculansJN3]&gt;gnl|BL_ORD_ID|6119622hypotheticalproteinLEMA_P028180.1[LeptosphaeriamaculansJN3]
TRINITY_DN161316_c0_g1	0	0	0	12.9533	0	0	0	0	gi|757343797|gb|KIR49731.1|methionine-tRNAligase[CryptococcusgattiiCA1280]
TRINITY_DN161398_c0_g1	0	0	0	14.8453	0	0	0	0	gi|682257188|gb|KFX86486.1|hypotheticalprotein"O988_09544,"partial[PseudogymnoascuspannorumVKMF-3808]
TRINITY_DN161654_c0_g1	0	0	0	17.2913	0	0	0	0	gi|578485637|gb|EUN23129.1|hypotheticalproteinCOCVIDRAFT_109626[BipolarisvictoriaeFI3]
TRINITY_DN161667_c0_g1	0	0	0	54.0397	0	0	0	0	gi|636767415|ref|XP_008085881.1|Six-hairpinglycosidase[GlarealozoyensisATCC20868]&gt;gnl|BL_ORD_ID|20046368Six-hairpinglycosidase[GlarealozoyensisATCC20868]
TRINITY_DN161683_c0_g1	0	0	0	13.559	0	0	0	0	gi|615424496|ref|XP_007587754.1|putativeglutathiones-transferaseprotein[NeofusicoccumparvumUCRNP2]&gt;gnl|BL_ORD_ID|19012226putativeglutathiones-transferaseprotein[NeofusicoccumparvumUCRNP2]
TRINITY_DN161733_c0_g1	0	0	0	12.3807	0	0	0	0	gi|396458779|ref|XP_003834002.1|hypotheticalproteinLEMA_P056710.1[LeptosphaeriamaculansJN3]&gt;gnl|BL_ORD_ID|6114496hypotheticalproteinLEMA_P056710.1[LeptosphaeriamaculansJN3]
TRINITY_DN161735_c0_g1	0	0	0	18.1017	0	0	0	0	gi|648152571|gb|KDR66418.1|hypotheticalproteinGALMADRAFT_130863[GalerinamarginataCBS339.88]
TRINITY_DN161900_c0_g1	0	0	0	15.9683	0	0	0	0	gi|796705405|gb|KJX97088.1|putativenon-catalyticmodulefamilyexpansinprotein[Zymoseptoriabrevis]
TRINITY_DN161929_c0_g1	0	0	0	10.6417	0	0	0	0	gi|6573376|pdb|1B1C|AChain"A,"CrystalStructureOfTheFmn-BindingDomainOfHumanCytochromeP450ReductaseAt1.93aResolution
TRINITY_DN162426_c0_g1	0	0	0	12.3807	0	0	0	0	gi|752273309|dbj|GAM91617.1|hypotheticalproteinANO11243_096690[fungalsp.No.11243]
TRINITY_DN162445_c0_g1	0	0	0	27.7823	0	0	0	0	gi|407928392|gb|EKG21249.1|Proteasome/cyclosomeregulatorysubunit[MacrophominaphaseolinaMS6]
TRINITY_DN162551_c0_g1	0	0	0	11.3383	0	0	0	0	gi|906560969|gb|KNC54212.1|hypotheticalproteinAMSG_10002[ThecamonastrahensATCC50062]
TRINITY_DN162578_c0_g1	0	0	0	13.269	0	0	0	0	gi|657981408|ref|XP_008382720.1|PREDICTED:pre-mRNA-processingfactor39-likeisoformX2[Malusdomestica]
TRINITY_DN162725_c0_g1	0	0	0	17.5363	0	0	0	0	gi|908387128|gb|KND87848.1|SETdomain-containingprotein4[TolypocladiumophioglossoidesCBS100239]
TRINITY_DN162734_c0_g1	0	0	0	25.9393	0	0	0	0	gi|752281185|dbj|GAM83164.1|hypotheticalproteinANO11243_011500[fungalsp.No.11243]
TRINITY_DN162823_c0_g1	0	0	0	51.1013	0	0	0	0	gi|752361932|gb|KIO19897.1|hypotheticalproteinM407DRAFT_221933[TulasnellacalosporaMUT4182]
TRINITY_DN162880_c0_g1	0	0	0	10.76	0	0	0	0	gi|189198145|ref|XP_001935410.1|palmitoyl-proteinthioesterase1precursor[Pyrenophoratritici-repentisPt-1C-BFP]&gt;gnl|BL_ORD_ID|3472530palmitoyl-proteinthioesterase1precursor[Pyrenophoratritici-repentisPt-1C-BFP]
TRINITY_DN163033_c0_g1	0	0	0	24.972	0	0	0	0	gi|682286168|gb|KFY05816.1|hypotheticalproteinV492_08284[PseudogymnoascuspannorumVKMF-4246]
TRINITY_DN163081_c0_g1	0	0	0	10.8777	0	0	0	0	gi|169610461|ref|XP_001798649.1|hypotheticalproteinSNOG_08329[PhaeosphaerianodorumSN15]&gt;gnl|BL_ORD_ID|2697142hypotheticalproteinSNOG_08329[PhaeosphaerianodorumSN15]
TRINITY_DN163149_c0_g1	0	0	0	15.9683	0	0	0	0	gi|759261166|gb|KIW37696.1|hypotheticalproteinPV06_10329[Exophialaoligosperma]
TRINITY_DN164400_c0_g1	0	0	0	15.5303	0	0	0	0	gi|169623993|ref|XP_001805403.1|hypotheticalproteinSNOG_15246[PhaeosphaerianodorumSN15]&gt;gnl|BL_ORD_ID|913842hypotheticalproteinSNOG_15246[PhaeosphaerianodorumSN15]
TRINITY_DN164515_c0_g1	0	0	0	16.8143	0	0	0	0	gi|639274057|ref|WP_024580983.1|hypotheticalprotein[Bradyrhizobiumsp.OHSU_III]
TRINITY_DN164601_c0_g1	0	0	0	11.942	0	0	0	0	gi|169623755|ref|XP_001805284.1|hypotheticalproteinSNOG_15122[PhaeosphaerianodorumSN15]&gt;gnl|BL_ORD_ID|2700105hypotheticalproteinSNOG_15122[PhaeosphaerianodorumSN15]
TRINITY_DN165014_c0_g1	0	0	0	27.4867	0	0	0	0	gi|452846831|gb|EME48763.1|hypotheticalproteinDOTSEDRAFT_67714[DothistromaseptosporumNZE10]
TRINITY_DN165103_c0_g1	0	0	0	21.2833	0	0	0	0	gi|627800577|ref|XP_007673636.1|hypotheticalproteinBAUCODRAFT_31721[BaudoiniacompniacensisUAMH10762]&gt;gnl|BL_ORD_ID|16876603hypotheticalproteinBAUCODRAFT_31721[BaudoiniacompniacensisUAMH10762]
TRINITY_DN165132_c0_g1	0	0	0	10.106	0	0	0	0	gi|631392412|ref|XP_007930586.1|hypotheticalproteinMYCFIDRAFT_56853[PseudocercosporafijiensisCIRAD86]&gt;gnl|BL_ORD_ID|17087825hypotheticalproteinMYCFIDRAFT_56853[PseudocercosporafijiensisCIRAD86]
TRINITY_DN165154_c0_g1	0	0	0	13.559	0	0	0	0	gi|754373198|gb|KIP05888.1|hypotheticalproteinPHLGIDRAFT_119446[Phlebiopsisgigantea11061_1CR5-6]
TRINITY_DN165176_c0_g1	0	0	0	10.5937	0	0	0	0	gi|752273743|dbj|GAM90851.1|hypotheticalproteinANO11243_088970[fungalsp.No.11243]
TRINITY_DN165221_c0_g1	0	0	0	19.9143	0	0	0	0	gi|452843280|gb|EME45215.1|hypotheticalproteinDOTSEDRAFT_87625[DothistromaseptosporumNZE10]
TRINITY_DN165384_c0_g1	0	0	0	27.7823	0	0	0	0	gi|443897978|dbj|GAC75316.1|aldehydedehydrogenase[PseudozymaantarcticaT-34]
TRINITY_DN165412_c0_g1	0	0	0	10.106	0	0	0	0	gi|752277119|dbj|GAM88018.1|hypotheticalproteinANO11243_060470[fungalsp.No.11243]
TRINITY_DN165646_c0_g1	0	0	0	23.47	0	0	0	0	gi|628191375|ref|XP_007708706.1|hypotheticalproteinCOCCADRAFT_86587[Bipolariszeicola26-R-13]&gt;gnl|BL_ORD_ID|29383123hypotheticalproteinCOCCADRAFT_86587[Bipolariszeicola26-R-13]
TRINITY_DN165689_c0_g1	0	0	0	11.864	0	0	0	0	gi|396477258|ref|XP_003840235.1|similartoalpha-glucosidase[LeptosphaeriamaculansJN3]&gt;gnl|BL_ORD_ID|6120709similartoalpha-glucosidase[LeptosphaeriamaculansJN3]
TRINITY_DN165730_c0_g1	0	0	0	20.5997	0	0	0	0	gi|675763672|ref|XP_008973079.1|PREDICTED:LOWQUALITYPROTEIN:"attractin,"partial[Panpaniscus]
TRINITY_DN165733_c0_g1	0	0	0	19.9143	0	0	0	0	gi|343426476|emb|CBQ70006.1|probableVTC1-proteincontrolsSec18p/NSF-dependentprimingofSNAREsandHOPS[SporisoriumreilianumSRZ2]
TRINITY_DN165827_c0_g1	0	0	0	10.0583	0	0	0	0	gi|671144019|ref|XP_008711455.1|phosphoglucomutase[CyphellophoraeuropaeaCBS101466]&gt;gnl|BL_ORD_ID|28371551phosphoglucomutase[CyphellophoraeuropaeaCBS101466]
TRINITY_DN166038_c0_g1	0	0	0	16.4417	0	0	0	0	gi|453083985|gb|EMF12030.1|Pet127-domain-containingprotein[SphaerulinamusivaSO2202]
TRINITY_DN166093_c0_g1	0	0	0	13.8313	0	0	0	0	gi|627798351|ref|XP_007672523.1|hypotheticalprotein"BAUCODRAFT_62876,"partial[BaudoiniacompniacensisUAMH10762]&gt;gnl|BL_ORD_ID|16877222hypotheticalprotein"BAUCODRAFT_62876,"partial[BaudoiniacompniacensisUAMH10762]
TRINITY_DN166149_c0_g1	0	0	0	15.5303	0	0	0	0	gi|630959282|ref|XP_007876049.1|hypotheticalproteinPFL1_00362[PseudozymaflocculosaPF-1]&gt;gnl|BL_ORD_ID|23184869hypotheticalproteinPFL1_00362[PseudozymaflocculosaPF-1]
TRINITY_DN166245_c0_g1	0	0	0	25.3593	0	0	0	0	gi|116204763|ref|XP_001228192.1|cytochromecoxidasepolypeptide"V,"mitochondrialprecursor[ChaetomiumglobosumCBS148.51]&gt;gnl|BL_ORD_ID|30198953cytochromecoxidasepolypeptide"V,"
TRINITY_DN166332_c0_g1	0	0	0	10.203	0	0	0	0	gi|12751374|gb|AAK07629.1|paraoxanase-3[Homosapiens]
TRINITY_DN167113_c0_g1	0	0	0	12.9533	0	0	0	0	gi|159125724|gb|EDP50841.1|metallo-beta-lactamasedomain"protein,"putative[AspergillusfumigatusA1163]
TRINITY_DN167319_c0_g1	0	0	0	20.8043	0	0	0	0	gi|630965690|ref|XP_007879253.1|hypotheticalproteinPFL1_03542[PseudozymaflocculosaPF-1]&gt;gnl|BL_ORD_ID|23181450hypotheticalproteinPFL1_03542[PseudozymaflocculosaPF-1]
TRINITY_DN167435_c0_g1	0	0	0	15.6483	0	0	0	0	gi|145257764|ref|XP_001401843.1|polysaccharideexportprotein(CAP59)[AspergillusnigerCBS513.88]&gt;gnl|BL_ORD_ID|1777100unnamedproteinproduct[Aspergillusniger]&gt;gnl|BL_ORD_ID|1777100hypotheticalprotein
TRINITY_DN167454_c0_g1	0	0	0	13.784	0	0	0	0	gi|657980383|ref|XP_008382186.1|PREDICTED:carbonicanhydrase2-likeisoformX3[Malusdomestica]
TRINITY_DN167516_c0_g1	0	0	0	15.5303	0	0	0	0	gi|629648548|ref|XP_007790723.1|putativemitochondrialintermembranespaceimportandassemblyprotein40protein[EutypalataUCREL1]&gt;gnl|BL_ORD_ID|17806642putativemitochondrialintermembrane
TRINITY_DN167596_c0_g1	0	0	0	16.0133	0	0	0	0	gi|914975459|ref|XP_013244120.1|FAD/NAD(P)-bindingdomain-containingprotein[TilletiariaanomalaUBC951]&gt;gnl|BL_ORD_ID|37164466FAD/NAD(P)-bindingdomain-containingprotein[TilletiariaanomalaUBC951]
TRINITY_DN167697_c0_g1	0	0	0	19.0763	0	0	0	0	gi|396494879|ref|XP_003844411.1|hypotheticalproteinLEMA_P020620.1[LeptosphaeriamaculansJN3]&gt;gnl|BL_ORD_ID|6124867hypotheticalproteinLEMA_P020620.1[LeptosphaeriamaculansJN3]
TRINITY_DN167973_c0_g1	0	0	0	11.9527	0	0	0	0	gi|451997690|gb|EMD90155.1|hypotheticalproteinCOCHEDRAFT_1178590[BipolarismaydisC5]&gt;gnl|BL_ORD_ID|17003400hypotheticalproteinCOCC4DRAFT_19165[BipolarismaydisATCC48331]
TRINITY_DN168058_c0_g1	0	0	0	18.285	0	0	0	0	gi|443895729|dbj|GAC73074.1|glutaminesynthetase[PseudozymaantarcticaT-34]
TRINITY_DN168334_c0_g1	0	0	0	12.8367	0	0	0	0	gi|330925775|ref|XP_003301188.1|hypotheticalproteinPTT_12631[Pyrenophorateresf.teres0-1]&gt;gnl|BL_ORD_ID|6049452hypotheticalproteinPTT_12631[Pyrenophorateresf.teres0-1]
TRINITY_DN168365_c0_g1	0	0	0	11.3383	0	0	0	0	gi|497353533|ref|WP_009667746.1|catalase[OxalobacteraceaebacteriumIMCC9480]&gt;gnl|BL_ORD_ID|7346421Catalase[OxalobacteraceaebacteriumIMCC9480]
TRINITY_DN168455_c0_g1	0	0	0	15.1663	0	0	0	0	gi|449543531|gb|EMD34507.1|hypotheticalproteinCERSUDRAFT_86597[CeriporiopsissubvermisporaB]
TRINITY_DN168527_c0_g1	0	0	0	14.2117	0	0	0	0	gi|630038156|ref|XP_007840058.1|hypotheticalproteinPFICI_13286[PestalotiopsisficiW106-1]&gt;gnl|BL_ORD_ID|28824184hypotheticalproteinPFICI_13286[PestalotiopsisficiW106-1]
TRINITY_DN168716_c0_g1	0	0	0	21.2833	0	0	0	0	gi|915164576|ref|XP_013330457.1|H(+)-transportingtwo-sectorATPase[RasamsoniaemersoniiCBS393.64]&gt;gnl|BL_ORD_ID|62814849H(+)-transportingtwo-sectorATPase[RasamsoniaemersoniiCBS393.64]
TRINITY_DN168857_c0_g1	0	0	0	15.6483	0	0	0	0	gi|452846898|gb|EME48830.1|hypotheticalproteinDOTSEDRAFT_76346[DothistromaseptosporumNZE10]
TRINITY_DN168931_c0_g1	0	0	0	13.559	0	0	0	0	gi|909988927|gb|KNG46465.1|signalsequencebindingprotein[Stemphyliumlycopersici]
TRINITY_DN169811_c0_g1	0	0	0	15.6483	0	0	0	0	gi|627829007|ref|XP_007686174.1|hypotheticalproteinCOCMIDRAFT_90446[BipolarisoryzaeATCC44560]&gt;gnl|BL_ORD_ID|29392927hypotheticalproteinCOCMIDRAFT_90446[BipolarisoryzaeATCC44560]
TRINITY_DN170086_c0_g1	0	0	0	23.8323	0	0	0	0	gi|342321657|gb|EGU13589.1|Peptidylprolylisomerase[RhodotorulaglutinisATCC204091]
TRINITY_DN170919_c0_g1	0	0	0	16.1613	0	0	0	0	gi|914972663|ref|XP_013242722.1|RCC1/BLIP-II[TilletiariaanomalaUBC951]&gt;gnl|BL_ORD_ID|37160238RCC1/BLIP-II[TilletiariaanomalaUBC951]
TRINITY_DN170936_c0_g1	0	0	0	17.2913	0	0	0	0	gi|396459693|ref|XP_003834459.1|hypotheticalproteinLEMA_P061280.1[LeptosphaeriamaculansJN3]&gt;gnl|BL_ORD_ID|6114953hypotheticalproteinLEMA_P061280.1[LeptosphaeriamaculansJN3]
TRINITY_DN170971_c0_g1	0	0	0	24.972	0	0	0	0	gi|639564004|gb|KDN41623.1|hypotheticalprotein"RSAG8_07301,"partial[RhizoctoniasolaniAG-8WAC10335]
TRINITY_DN171325_c0_g1	0	0	0	14.2117	0	0	0	0	gi|909986327|gb|KNG43996.1|malonyl-CoA-acylcarrierproteintransacylase[Stemphyliumlycopersici]
TRINITY_DN171536_c0_g1	0	0	0	12.677	0	0	0	0	gi|631384402|ref|XP_007926581.1|glycosidehydrolasefamily5protein[PseudocercosporafijiensisCIRAD86]&gt;gnl|BL_ORD_ID|17092548glycosidehydrolasefamily5protein[PseudocercosporafijiensisCIRAD86]
TRINITY_DN17160_c0_g2	0.154333	0.0163333	0.0913333	86.951	0	0.102667	0	0.022	0gi|255575436|ref|XP_002528620.1|Pectinesterase-4"precursor,"putative[Ricinuscommunis]&gt;gnl|BL_ORD_ID|34494298Pectinesterase-4"precursor,"putative[Ricinuscommunis]
TRINITY_DN172278_c0_g1	0	0	0	15.177	0	0	0	0	gi|628305711|ref|XP_007734665.1|hypotheticalproteinA1O3_06355[CaproniaepimycesCBS606.96]&gt;gnl|BL_ORD_ID|30597941hypotheticalproteinA1O3_06355[CaproniaepimycesCBS606.96]
TRINITY_DN173479_c0_g1	0	0	0	12.8367	0	0	0	0	gi|636591959|ref|XP_008027318.1|hypotheticalproteinSETTUDRAFT_136823[SetosphaeriaturcicaEt28A]&gt;gnl|BL_ORD_ID|18883535hypotheticalproteinSETTUDRAFT_136823[SetosphaeriaturcicaEt28A]
TRINITY_DN173603_c0_g1	0	0	0	33.6317	0	0	0	0	gi|568464473|ref|XP_006463920.1|coresubunitoftheubiquinol-cytochromecreductasecomplex[Agaricusbisporusvar.bisporusH97]&gt;gnl|BL_ORD_ID|15468084coresubunitof
TRINITY_DN17409_c0_g1	0.101333	0.0446667	0.0173333	96.1877	0.379	0.0153333	0	0.0983333	0gi|255575438|ref|XP_002528621.1|Pectinesterase-4"precursor,"putative[Ricinuscommunis]&gt;gnl|BL_ORD_ID|34494299Pectinesterase-4"precursor,"putative[Ricinuscommunis]
TRINITY_DN174131_c0_g1	0	0	0	11.3383	0	0	0	0	gi|631235108|ref|XP_007912476.1|putativeatp-dependenthelicasenam7protein[TogniniaminimaUCRPA7]&gt;gnl|BL_ORD_ID|19295401putativeatp-dependenthelicasenam7protein[TogniniaminimaUCRPA7]
TRINITY_DN17509_c0_g1	0	0	0	11.3383	0	0	0	0	gi|759261011|gb|KIW37541.1|hypotheticalproteinPV06_10189[Exophialaoligosperma]
TRINITY_DN175159_c0_g1	0	0	0	10.0583	0	0	0	0	gi|148693985|gb|EDL25932.1|"mCG146012,"partial[Musmusculus]
TRINITY_DN175203_c0_g1	0	0	0	30.527	0	0	0	0	gi|657983463|ref|XP_008383808.1|PREDICTED:endonuclease1-like[Malusdomestica]
TRINITY_DN17555_c0_g1	0.126667	0.239	0	344.013	0.163333	0	0	0.420667	gi|224106059|ref|XP_002314029.1|hypotheticalproteinPOPTR_0009s06810g[Populustrichocarpa]&gt;gnl|BL_ORD_ID|34466446hypotheticalproteinPOPTR_0009s06810g[Populustrichocarpa]
TRINITY_DN175622_c0_g1	0	0	0	21.7557	0	0	0	0	gi|396459037|ref|XP_003834131.1|hypotheticalproteinLEMA_P058000.1[LeptosphaeriamaculansJN3]&gt;gnl|BL_ORD_ID|6114625hypotheticalproteinLEMA_P058000.1[LeptosphaeriamaculansJN3]
TRINITY_DN175855_c0_g1	0	0	0	45.806	0	0	0	0	gi|749856298|gb|KIJ27518.1|hypotheticalproteinM422DRAFT_190877[SphaerobolusstellatusSS14]
TRINITY_DN175870_c0_g1	0	0	0	10.864	0	0	0	0	gi|667828822|ref|XP_007778580.1|pentafunctionalAROMpolypeptide[ConiosporiumapollinisCBS100218]&gt;gnl|BL_ORD_ID|19199302pentafunctionalAROMpolypeptide[ConiosporiumapollinisCBS100218]
TRINITY_DN175875_c0_g1	0	0	0	10.864	0	0	0	0	gi|453081437|gb|EMF09486.1|hypotheticalproteinSEPMUDRAFT_151484[SphaerulinamusivaSO2202]
TRINITY_DN176003_c0_g1	0	0	0	16.83	0	0	0	0	gi|452000434|gb|EMD92895.1|hypotheticalproteinCOCHEDRAFT_1020798[BipolarismaydisC5]
TRINITY_DN176053_c0_g1	0	0	0	12.677	0	0	0	0	gi|657993604|ref|XP_008389095.1|PREDICTED:delta(24)-sterolreductase[Malusdomestica]
TRINITY_DN176064_c0_g1	0	0	0	20.343	0	0	0	0	gi|629675552|ref|XP_007799273.1|putativeuv-damageddna-bindingprotein[EutypalataUCREL1]&gt;gnl|BL_ORD_ID|17798106putativeuv-damageddna-bindingprotein[EutypalataUCREL1]
TRINITY_DN176067_c0_g1	0	0	0	14.2117	0	0	0	0	gi|453085730|gb|EMF13773.1|dihydroxy-acetonesynthase[SphaerulinamusivaSO2202]
TRINITY_DN176097_c0_g1	0	0	0	25.3593	0	0	0	0	gi|914979878|ref|XP_013246237.1|DUF1295-domain-containingprotein[TilletiariaanomalaUBC951]&gt;gnl|BL_ORD_ID|37169403DUF1295-domain-containingprotein[TilletiariaanomalaUBC951]
TRINITY_DN176110_c0_g1	0.796333	0.0586667	0.023	321.714	0.0726667	0.0633333	0.0643333	0.243333	gi|255571246|ref|XP_002526573.1|conservedhypotheticalprotein[Ricinuscommunis]&gt;gnl|BL_ORD_ID|34496359conservedhypotheticalprotein[Ricinuscommunis]
TRINITY_DN176198_c0_g1	0	0	0	28.871	0	0	0	0	gi|557725916|dbj|GAD95448.1|hypotheticalproteinBC1G_00426[ByssochlamysspectabilisNo.5]
TRINITY_DN176361_c0_g1	0	0	0	10.3337	0	0	0	0	gi|630966428|ref|XP_007879622.1|hypotheticalproteinPFL1_03908[PseudozymaflocculosaPF-1]&gt;gnl|BL_ORD_ID|23181316hypotheticalproteinPFL1_03908[PseudozymaflocculosaPF-1]
TRINITY_DN176489_c0_g1	0	0	0	13.269	0	0	0	0	gi|628070369|ref|XP_007699838.1|hypotheticalproteinCOCSADRAFT_36973[BipolarissorokinianaND90Pr]&gt;gnl|BL_ORD_ID|16967451hypotheticalproteinCOCSADRAFT_36973[BipolarissorokinianaND90Pr]
TRINITY_DN176635_c0_g1	0	0	0	23.8323	0	0	0	0	gi|759225867|gb|KIW02856.1|hypotheticalproteinPV09_05910[Verruconisgallopava]
TRINITY_DN176839_c0_g1	0	0	0	17.2913	0	0	0	0	gi|169856054|ref|XP_001834689.1|aldehydedehydrogenase[Coprinopsiscinereaokayama7#130]&gt;gnl|BL_ORD_ID|1137988aldehydedehydrogenase[Coprinopsiscinereaokayama7#130]
TRINITY_DN176910_c0_g1	0.0583333	0	0	14.871	0.91	0	0	0	1gi|255573030|ref|XP_002527445.1|"transferase,"transferringglycosyl"groups,"putative[Ricinuscommunis]&gt;gnl|BL_ORD_ID|34495453"transferase,"transferringglycosyl"groups,"putative[Ricinuscommunis]
TRINITY_DN176929_c0_g1	0	0	0	11.986	0	0	0	0	gi|909987828|gb|KNG45415.1|carboxypeptidases1[Stemphyliumlycopersici]
TRINITY_DN177240_c0_g1	0	0	0	15.6483	0	0	0	0	gi|167524202|ref|XP_001746437.1|hypotheticalprotein[MonosigabrevicollisMX1]&gt;gnl|BL_ORD_ID|2858207predictedprotein[MonosigabrevicollisMX1]
TRINITY_DN177602_c0_g1	0	0	0	14.3673	0	0	0	0	gi|169600659|ref|XP_001793752.1|hypotheticalproteinSNOG_03172[PhaeosphaerianodorumSN15]&gt;gnl|BL_ORD_ID|919370hypotheticalproteinSNOG_03172[PhaeosphaerianodorumSN15]
TRINITY_DN177672_c0_g1	0	0	0	12.9533	0	0	0	0	gi|169625529|ref|XP_001806168.1|hypotheticalproteinSNOG_16038[PhaeosphaerianodorumSN15]&gt;gnl|BL_ORD_ID|2700733hypotheticalproteinSNOG_16038[PhaeosphaerianodorumSN15]
TRINITY_DN177820_c0_g1	0	0	0	10.146	0	0	0	0	gi|330928810|ref|XP_003302407.1|hypotheticalproteinPTT_14208[Pyrenophorateresf.teres0-1]&gt;gnl|BL_ORD_ID|6048280hypotheticalproteinPTT_14208[Pyrenophorateresf.teres0-1]
TRINITY_DN17806_c0_g2	0.161333	0	0.104	158.004	0.0553333	0	0	0.0476667	gi|595791723|ref|XP_007199610.1|hypotheticalproteinPRUPE_ppa027124mg[Prunuspersica]&gt;gnl|BL_ORD_ID|17460294hypotheticalproteinPRUPE_ppa015627mg[Prunuspersica]&gt;gnl|BL_ORD_ID|17460294hypotheticalproteinPRUPE_ppa027124mg[Prunuspersica]
TRINITY_DN178252_c0_g1	0	0	0	12.069	0	0	0	0	gi|802638516|ref|XP_012078369.1|PREDICTED:RING-H2fingerproteinATL80-like[Jatrophacurcas]&gt;gnl|BL_ORD_ID|37891107hypotheticalproteinJCGZ_12158[Jatrophacurcas]
TRINITY_DN178575_c0_g1	0	0	0	19.9143	0	0	0	0	gi|453086920|gb|EMF14961.1|NAD(P)-bindingprotein[SphaerulinamusivaSO2202]
TRINITY_DN178693_c0_g1	0.135	0	0.0603333	10.016	0	0.0563333	0	0.119667	3gi|255579544|ref|XP_002530614.1|Cucumisin"precursor,"putative[Ricinuscommunis]&gt;gnl|BL_ORD_ID|34492284Cucumisin"precursor,"putative[Ricinuscommunis]
TRINITY_DN17906_c1_g1	0	0	0	19.559	0	0	0	0	gi|255563752|ref|XP_002522877.1|DNAdouble-strandbreakrepairrad50"ATPase,"putative[Ricinuscommunis]&gt;gnl|BL_ORD_ID|34499967DNAdouble-strandbreakrepairrad50"ATPase,"putative
TRINITY_DN179109_c0_g1	0	0	0	10.864	0	0	0	0	gi|330920668|ref|XP_003299098.1|hypotheticalproteinPTT_10029[Pyrenophorateresf.teres0-1]&gt;gnl|BL_ORD_ID|6051518hypotheticalproteinPTT_10029[Pyrenophorateresf.teres0-1]
TRINITY_DN179347_c0_g1	0	0	0	10.0583	0	0	0	0	gi|396459853|ref|XP_003834539.1|similarto3-ketoacyl-CoAthiolase[LeptosphaeriamaculansJN3]&gt;gnl|BL_ORD_ID|6115032similarto3-ketoacyl-CoAthiolase[LeptosphaeriamaculansJN3]
TRINITY_DN179675_c0_g1	0	0	0	24.811	0	0	0.107333	0	gi|351727813|ref|NP_001235382.1|uncharacterizedproteinLOC100527644precursor[Glycinemax]&gt;gnl|BL_ORD_ID|4714215unknown[Glycinemax]
TRINITY_DN180096_c0_g1	0	0	0	26.1867	0	0	0	0	gi|465793253|emb|CCU98380.1|unnamedproteinproduct[MalasseziasympodialisATCC42132]
TRINITY_DN180306_c0_g1	0	0	0	13.559	0	0	0	0	gi|631371738|ref|XP_007920249.1|hypotheticalproteinMYCFIDRAFT_62654[PseudocercosporafijiensisCIRAD86]&gt;gnl|BL_ORD_ID|17097283hypotheticalproteinMYCFIDRAFT_62654[PseudocercosporafijiensisCIRAD86]
TRINITY_DN180378_c0_g1	0	0	0	25.9393	0	0	0	0	gi|758349481|dbj|GAN08301.1|methionineaminopeptidase1-like[Mucorambiguus]
TRINITY_DN180552_c0_g1	0	0	0	16.8143	0	0	0	0	gi|148706391|gb|EDL38338.1|"laminin,"alpha"1,"partial[Musmusculus]
TRINITY_DN180650_c0_g1	0	0	0	11.033	0	0	0	0	gi|652579829|ref|WP_026970435.1|hypotheticalprotein[Aliagarivoransmarinus]
TRINITY_DN180786_c0_g1	0	0	0	10.864	0	0	0	0	gi|752278449|dbj|GAM86781.1|hypotheticalproteinANO11243_048010[fungalsp.No.11243]
TRINITY_DN180805_c0_g1	0	0	0	10.7947	0	0	0	0	gi|759310634|gb|KIW87004.1|hypotheticalproteinZ519_12469[CladophialophorabantianaCBS173.52]
TRINITY_DN180855_c0_g1	0	0	0	22.2167	0	0	0	0	gi|634352005|gb|KDE07152.1|hypotheticalproteinMVLG_02556[Microbotryumviolaceump1A1Lamole]
TRINITY_DN181003_c0_g1	0	0	0	11.3383	0	0	0	0	gi|302900576|ref|XP_003048290.1|predictedprotein[NectriahaematococcampVI77-13-4]&gt;gnl|BL_ORD_ID|4799198predictedprotein[NectriahaematococcampVI77-13-4]
TRINITY_DN181242_c0_g1	0	0	0	25.3593	0	0	0	0	gi|914971603|ref|XP_013242192.1|hypotheticalproteinK437DRAFT_257706[TilletiariaanomalaUBC951]&gt;gnl|BL_ORD_ID|37158803hypotheticalproteinK437DRAFT_257706[TilletiariaanomalaUBC951]
TRINITY_DN18125_c0_g1	0	0.195	0.258333	26.1233	0.482667	0.0453333	0.0716667	0.0536667	gi|566258193|ref|XP_006388693.1|hypotheticalprotein"POPTR_0118s002202g,"partial[Populustrichocarpa]&gt;gnl|BL_ORD_ID|26064694hypotheticalprotein"POPTR_0118s002202g,"partial[Populustrichocarpa]
TRINITY_DN181494_c0_g1	0	0	0	28.612	0	0	0	0	gi|631371458|ref|XP_007920109.1|hypotheticalproteinMYCFIDRAFT_54859[PseudocercosporafijiensisCIRAD86]&gt;gnl|BL_ORD_ID|17096955hypotheticalproteinMYCFIDRAFT_54859[PseudocercosporafijiensisCIRAD86]
TRINITY_DN181572_c0_g1	0	0	0	50.4483	0	0	0	0	gi|909131577|gb|KNE58296.1|hypotheticalproteinAMAG_05105[AllomycesmacrogynusATCC38327]
TRINITY_DN181643_c0_g1	0	0	0	17.2913	0	0	0	0	gi|909991701|gb|KNG49169.1|linoleatediolsynthase(linoleate(8R)-dioxygenase)[Stemphyliumlycopersici]
TRINITY_DN181682_c0_g1	0	0	0	16.0237	0	0	0	0	gi|465792440|emb|CCU97550.1|unnamedproteinproduct[MalasseziasympodialisATCC42132]
TRINITY_DN181765_c0_g1	0	0	0	11.873	0	0	0	0	gi|630964928|ref|XP_007878872.1|hypotheticalproteinPFL1_03165[PseudozymaflocculosaPF-1]&gt;gnl|BL_ORD_ID|23182120hypotheticalproteinPFL1_03165[PseudozymaflocculosaPF-1]
TRINITY_DN181801_c0_g1	0	0	0	12.3807	0	0	0	0	gi|573026754|gb|ETS60008.1|hypotheticalproteinPaG_05999[PseudozymaaphidisDSM70725]
TRINITY_DN182016_c0_g1	0	0	0	17.728	0	0	0	0	gi|169603301|ref|XP_001795072.1|hypotheticalproteinSNOG_04659[PhaeosphaerianodorumSN15]&gt;gnl|BL_ORD_ID|920217hypotheticalproteinSNOG_04659[PhaeosphaerianodorumSN15]
TRINITY_DN182315_c0_g1	0	0	0	15.9683	0	0	0	0	gi|914974437|ref|XP_013243609.1|acetylornithineandsuccinylornithineaminotransferase[TilletiariaanomalaUBC951]&gt;gnl|BL_ORD_ID|37162632acetylornithineandsuccinylornithineaminotransferase[TilletiariaanomalaUBC951]
TRINITY_DN182338_c0_g1	0	0	0	32.032	0	0	0	0	gi|915063064|ref|XP_013272217.1|hypotheticalproteinZ518_05953[RhinocladiellamackenzieiCBS650.93]&gt;gnl|BL_ORD_ID|59249274hypotheticalproteinZ518_05953[RhinocladiellamackenzieiCBS650.93]
TRINITY_DN182872_c0_g1	0	0	0	14.3673	0	0	0	0	gi|396464433|ref|XP_003836827.1|similartofumaratehydratase[LeptosphaeriamaculansJN3]&gt;gnl|BL_ORD_ID|6117311similartofumaratehydratase[LeptosphaeriamaculansJN3]
TRINITY_DN182903_c0_g1	0	0	0	48.0453	0	0	0	0	gi|914972971|ref|XP_013242876.1|hypotheticalproteinK437DRAFT_256938[TilletiariaanomalaUBC951]&gt;gnl|BL_ORD_ID|37160683hypotheticalproteinK437DRAFT_256938[TilletiariaanomalaUBC951]
TRINITY_DN182959_c0_g1	0	0	0	10.8777	0	0	0	0	gi|909991095|gb|KNG48574.1|zztypezincfingerdomain-containingprotein[Stemphyliumlycopersici]
TRINITY_DN183209_c0_g1	0	0	0	17.2913	0	0	0	0	gi|330912838|ref|XP_003296087.1|hypotheticalproteinPTT_04825[Pyrenophorateresf.teres0-1]&gt;gnl|BL_ORD_ID|6054449hypotheticalproteinPTT_04825[Pyrenophorateresf.teres0-1]
TRINITY_DN183248_c0_g1	0	0	0	10.4133	0	0	0	0	gi|169619473|ref|XP_001803149.1|hypotheticalproteinSNOG_12933[PhaeosphaerianodorumSN15]&gt;gnl|BL_ORD_ID|2698899hypotheticalproteinSNOG_12933[PhaeosphaerianodorumSN15]
TRINITY_DN183405_c0_g1	0	0	0	15.6483	0	0	0	0	gi|169604068|ref|XP_001795455.1|hypotheticalproteinSNOG_05043[PhaeosphaerianodorumSN15]&gt;gnl|BL_ORD_ID|922613hypotheticalproteinSNOG_05043[PhaeosphaerianodorumSN15]
TRINITY_DN183647_c0_g1	0	0	0	17.3297	0	0	0	0	gi|759226424|gb|KIW03410.1|hypotheticalproteinPV09_05185[Verruconisgallopava]
TRINITY_DN183828_c0_g1	0	0	0	16.83	0	0	0	0	gi|452841759|gb|EME43696.1|hypotheticalproteinDOTSEDRAFT_72898[DothistromaseptosporumNZE10]
TRINITY_DN184073_c0_g1	0	0	0	14.9063	0	0	0	0	gi|758197979|ref|XP_011321360.1|hypotheticalproteinFGSG_04260[FusariumgraminearumPH-1]&gt;gnl|BL_ORD_ID|29705508hypotheticalproteinFGSG_04260[FusariumgraminearumPH-1]&gt;gnl|BL_ORD_ID|29705508hypotheticalproteinFG05_04260
TRINITY_DN184152_c0_g1	0	0	0	11.132	0	0	0	0	gi|914972137|ref|XP_013242459.1|putativeSPF1-P-typeATPase[TilletiariaanomalaUBC951]&gt;gnl|BL_ORD_ID|37159640putativeSPF1-P-typeATPase[TilletiariaanomalaUBC951]
TRINITY_DN184401_c0_g1	0	0	0	41.1943	0	0	0	0	gi|914970229|ref|XP_013241505.1|hypotheticalproteinK437DRAFT_275634[TilletiariaanomalaUBC951]&gt;gnl|BL_ORD_ID|37156692hypotheticalproteinK437DRAFT_275634[TilletiariaanomalaUBC951]
TRINITY_DN184451_c0_g1	0	0	0	13.559	0	0	0	0	gi|169617898|ref|XP_001802363.1|hypotheticalproteinSNOG_12131[PhaeosphaerianodorumSN15]&gt;gnl|BL_ORD_ID|915129hypotheticalproteinSNOG_12131[PhaeosphaerianodorumSN15]
TRINITY_DN184501_c0_g1	0	0	0	26.1867	0	0	0	0	gi|807749073|ref|XP_012179331.1|predictedprotein[Fibroporiaradiculosa]&gt;gnl|BL_ORD_ID|13944493predictedprotein[Fibroporiaradiculosa]
TRINITY_DN185036_c0_g1	0	0	0	14.9063	0	0	0	0	gi|212538815|ref|XP_002149563.1|cytochromeP450"monooxygenase,"putative[TalaromycesmarneffeiATCC18224]&gt;gnl|BL_ORD_ID|33905625cytochromeP450"monooxygenase,"putative[TalaromycesmarneffeiATCC18224]
TRINITY_DN185087_c0_g1	0	0	0	32.6287	0	0	0	0	gi|189196418|ref|XP_001934547.1|E3ubiquitin-proteinligaseNEDD4[Pyrenophoratritici-repentisPt-1C-BFP]&gt;gnl|BL_ORD_ID|3471607hypotheticalproteinPTT_11143[Pyrenophorateresf.teres0-1]&gt;gnl|BL_ORD_ID|3471607
TRINITY_DN185265_c0_g1	0	0	0	10.4133	0	0	0	0	gi|764710810|ref|WP_044466389.1|capsularbiosynthesisprotein[Staphylococcuscaprae]
TRINITY_DN185321_c0_g1	0	0	0	16.8143	0	0	0	0	gi|914974267|ref|XP_013243524.1|putativeCPR1-cyclophilin[TilletiariaanomalaUBC951]&gt;gnl|BL_ORD_ID|37162314putativeCPR1-cyclophilin[TilletiariaanomalaUBC951]
TRINITY_DN185364_c0_g1	0	0	0	22.2167	0	0	0	0	gi|453084472|gb|EMF12516.1|Sec23_trunk-domain-containingprotein[SphaerulinamusivaSO2202]
TRINITY_DN185589_c0_g1	0	0	0	13.559	0	0	0	0	gi|396462818|ref|XP_003836020.1|similartoeukaryoticribosomebiogenesisprotein1[LeptosphaeriamaculansJN3]&gt;gnl|BL_ORD_ID|6116508similartoeukaryoticribosomebiogenesisprotein
TRINITY_DN185619_c0_g1	0	0	0	10.864	0	0	0	0	gi|607890443|gb|EZF30452.1|minorallergenAlta7[TrichophytoninterdigitaleH6]
TRINITY_DN185641_c0_g1	0	0	0	14.2117	0	0	0	0	gi|682471477|gb|KFZ24271.1|hypotheticalproteinV502_01263[PseudogymnoascuspannorumVKMF-4520(FW-2644)]
TRINITY_DN185854_c0_g1	0	0	0	14.9063	0	0	0	0	gi|752277205|dbj|GAM88104.1|hypotheticalproteinANO11243_061350[fungalsp.No.11243]
TRINITY_DN185997_c0_g1	0	0	0	19.0763	0	0	0	0	gi|752276185|dbj|GAM89079.1|hypotheticalproteinANO11243_071140[fungalsp.No.11243]
TRINITY_DN186034_c0_g1	0	0	0	14.5543	0	0	0	0	gi|99908738|gb|ABF68784.1|3&apos;-phosphoadenosine"5&apos;-phosphatase,"partial[Hortaeaacidophila]
TRINITY_DN186144_c0_g1	0	0	0	18.5847	0	0	0	0	gi|694436357|ref|XP_009345289.1|PREDICTED:uncharacterizedproteinLOC103937097[Pyrusxbretschneideri]
TRINITY_DN186218_c0_g1	0	0	0	18.9627	0	0	0	0	gi|752282371|dbj|GAM82515.1|hypotheticalproteinANO11243_004970[fungalsp.No.11243]
TRINITY_DN186370_c0_g1	0	0	0	27.0223	0	0	0	0	gi|426363947|ref|XP_004049089.1|PREDICTED:inter-alpha-trypsininhibitorheavychainH2-like[Gorillagorillagorilla]
TRINITY_DN186402_c0_g1	0	0	0	13.784	0	0	0	0	gi|914968405|ref|XP_013240593.1|putativesulfatepermease[TilletiariaanomalaUBC951]&gt;gnl|BL_ORD_ID|37153942putativesulfatepermease[TilletiariaanomalaUBC951]
TRINITY_DN186842_c0_g1	0	0	0	10.864	0	0	0	0	gi|58262170|ref|XP_568495.1|hypotheticalproteinCNM01950[Cryptococcusneoformansvar.neoformansJEC21]&gt;gnl|BL_ORD_ID|29774775hypotheticalproteinCNBM1830[Cryptococcusneoformansvar.neoformansB-3501A]
TRINITY_DN186874_c0_g1	0	0	0	15.2637	0	0	0	0	gi|29612442|gb|AAH49921.1|Cdc42bpb"protein,"partial[Musmusculus]
TRINITY_DN186994_c0_g1	0	0	0	13.559	0	0	0	0	gi|673526689|emb|CDI53042.1|conservedhypotheticalprotein[Melanopsichiumpennsylvanicum4]
TRINITY_DN187156_c0_g1	0	0	0	12.126	0	0	0	0	gi|914973505|ref|XP_013243143.1|putativeTPI1-triose-phosphateisomerase[TilletiariaanomalaUBC951]&gt;gnl|BL_ORD_ID|37161278putativeTPI1-triose-phosphateisomerase[TilletiariaanomalaUBC951]
TRINITY_DN187252_c0_g1	0	0	0	43.4233	0	0	0	0	gi|758979852|ref|XP_011389839.1|putativeheatshockprotein"80,"partial[Ustilagomaydis521]&gt;gnl|BL_ORD_ID|58944724putativeheatshockprotein"80,"partial[Ustilago
TRINITY_DN187505_c0_g1	0	0	0	14.8453	0	0	0	0	gi|914979217|ref|XP_013245999.1|heatshockprotein70[TilletiariaanomalaUBC951]&gt;gnl|BL_ORD_ID|37169164heatshockprotein70[TilletiariaanomalaUBC951]
TRINITY_DN187575_c0_g1	0	0	0	24.181	0	0	0	0	gi|694360364|ref|XP_009360110.1|PREDICTED:uncharacterizedproteinLOC103950606[Pyrusxbretschneideri]
TRINITY_DN187667_c0_g1	0	0	0	13.559	0	0	0	0	gi|628088246|ref|XP_007705973.1|hypotheticalproteinCOCSADRAFT_129797[BipolarissorokinianaND90Pr]&gt;gnl|BL_ORD_ID|16961381hypotheticalproteinCOCSADRAFT_129797[BipolarissorokinianaND90Pr]
TRINITY_DN188167_c0_g1	0	0	0	10.4133	0	0	0	0	gi|396494879|ref|XP_003844411.1|hypotheticalproteinLEMA_P020620.1[LeptosphaeriamaculansJN3]&gt;gnl|BL_ORD_ID|6124867hypotheticalproteinLEMA_P020620.1[LeptosphaeriamaculansJN3]
TRINITY_DN188389_c0_g1	0	0	0	10.864	0	0	0	0	gi|636595607|ref|XP_008029142.1|hypotheticalproteinSETTUDRAFT_164811[SetosphaeriaturcicaEt28A]&gt;gnl|BL_ORD_ID|18882206hypotheticalproteinSETTUDRAFT_164811[SetosphaeriaturcicaEt28A]
TRINITY_DN188552_c0_g1	0	0	0	10.5637	0	0	0	0	gi|636581023|ref|XP_008021850.1|hypotheticalproteinSETTUDRAFT_25720[SetosphaeriaturcicaEt28A]&gt;gnl|BL_ORD_ID|18889178hypotheticalproteinSETTUDRAFT_25720[SetosphaeriaturcicaEt28A]
TRINITY_DN188633_c0_g1	0	0	0	10.76	0	0	0	0	gi|759214172|gb|KIV91512.1|pyridoxinebiosynthesisproteinpyroA[Exophialamesophila]
TRINITY_DN188664_c0_g1	0	0	0	48.3567	0	0	0	0	gi|645275448|ref|XP_008242819.1|PREDICTED:CCR4-NOTtranscriptioncomplexsubunit10[Prunusmume]
TRINITY_DN188822_c0_g1	0	0	0	21.884	0	0	0	0	gi|630352839|ref|XP_007865720.1|ARP2/3complex[GloeophyllumtrabeumATCC11539]&gt;gnl|BL_ORD_ID|23195342ARP2/3complex[GloeophyllumtrabeumATCC11539]
TRINITY_DN18898_c0_g2	0	0	0	19.7393	0	0	0	0	gi|643706144|gb|KDP22276.1|hypotheticalproteinJCGZ_26107[Jatrophacurcas]
TRINITY_DN18898_c1_g1	0.201	0	0	67.899	0	0	0	0	gi|802740733|ref|XP_012086934.1|PREDICTED:actin-depolymerizingfactor-like[Jatrophacurcas]&gt;gnl|BL_ORD_ID|37883837hypotheticalproteinJCGZ_20612[Jatrophacurcas]
TRINITY_DN189181_c0_g1	0	0	0	12.3807	0	0	0	0	gi|752282473|dbj|GAM82617.1|hypotheticalproteinANO11243_005990[fungalsp.No.11243]
TRINITY_DN189192_c0_g1	0	0	0	24.181	0	0	0	0	gi|599109100|ref|XP_007383778.1|Sec63-domain-containingprotein[PunctulariastrigosozonataHHB-11173SS5]&gt;gnl|BL_ORD_ID|12194536Sec63-domain-containingprotein[PunctulariastrigosozonataHHB-11173SS5]
TRINITY_DN189469_c0_g1	0	0	0	16.0133	0	0	0	0	gi|255546099|ref|XP_002514109.1|"beta-galactosidase,"putative[Ricinuscommunis]&gt;gnl|BL_ORD_ID|34508524"beta-galactosidase,"putative[Ricinuscommunis]
TRINITY_DN189889_c0_g1	0	0	0	21.2833	0	0	0	0	gi|169607607|ref|XP_001797223.1|hypotheticalproteinSNOG_06862[PhaeosphaerianodorumSN15]&gt;gnl|BL_ORD_ID|918918hypotheticalproteinSNOG_06862[PhaeosphaerianodorumSN15]
TRINITY_DN190111_c0_g1	0	0	0	16.6563	0	0	0	0	gi|215467434|gb|EEB96831.1|hypotheticalproteinMPER_03962[MoniliophthoraperniciosaFA553]
TRINITY_DN190153_c0_g1	0	0	0	17.2913	0	0	0	0	gi|915130660|ref|XP_013323924.1|clathrinheavy"chain,"partial[RasamsoniaemersoniiCBS393.64]&gt;gnl|BL_ORD_ID|62808324clathrinheavy"chain,"partial[RasamsoniaemersoniiCBS393.64]
TRINITY_DN190297_c0_g1	0	0	0	10.864	0	0	0	0	gi|169603241|ref|XP_001795042.1|hypotheticalproteinSNOG_04628[PhaeosphaerianodorumSN15]&gt;gnl|BL_ORD_ID|921852hypotheticalproteinSNOG_04628[PhaeosphaerianodorumSN15]
TRINITY_DN190889_c0_g1	0	0	0	13.559	0	0	0	0	gi|627834688|ref|XP_007687964.1|hypotheticalproteinCOCMIDRAFT_5311[BipolarisoryzaeATCC44560]&gt;gnl|BL_ORD_ID|29391217hypotheticalproteinCOCMIDRAFT_5311[BipolarisoryzaeATCC44560]
TRINITY_DN191298_c0_g1	0	0	0	10.4133	0	0	0	0	gi|729713989|emb|CEI89749.1|PutativeGlucose1-dehydrogenase[Rhizopusmicrosporus]
TRINITY_DN191314_c0_g1	0	0	0	12.9533	0	0	0	0	gi|909991425|gb|KNG48895.1|dipeptidylpeptidase4[Stemphyliumlycopersici]
TRINITY_DN191455_c0_g1	0	0	0	16.1613	0	0	0	0	gi|167533841|ref|XP_001748599.1|hypotheticalprotein[MonosigabrevicollisMX1]&gt;gnl|BL_ORD_ID|2855872predictedprotein[MonosigabrevicollisMX1]
TRINITY_DN191520_c0_g1	0	0	0	13.559	0	0	0	0	gi|627808549|ref|XP_007677622.1|hypotheticalproteinBAUCODRAFT_91856[BaudoiniacompniacensisUAMH10762]&gt;gnl|BL_ORD_ID|16872376hypotheticalproteinBAUCODRAFT_91856[BaudoiniacompniacensisUAMH10762]
TRINITY_DN191633_c0_g1	0	0	0	11.8407	0	0	0	0	gi|451999487|gb|EMD91949.1|hypotheticalproteinCOCHEDRAFT_1133938[BipolarismaydisC5]&gt;gnl|BL_ORD_ID|17005072hypotheticalproteinCOCC4DRAFT_174672[BipolarismaydisATCC48331]
TRINITY_DN191854_c0_g1	0	0	0	16.4417	0	0	0	0	gi|380493521|emb|CCF33821.1|hypotheticalproteinCH063_05930[Colletotrichumhigginsianum]
TRINITY_DN191881_c0_g1	0	0	0	16.8143	0	0	0	0	gi|908670380|ref|WP_049802179.1|hypotheticalprotein[Pseudomonasfluorescens]
TRINITY_DN191912_c0_g1	0	0	0	20.5997	0	0	0	0	gi|658309972|ref|NP_001281020.1|alpha-amylase"3,"chloroplastic-like[Malusdomestica]&gt;gnl|BL_ORD_ID|33155091plastidalpha-amylase[Malusdomestica]
TRINITY_DN191959_c0_g1	0	0	0	14.5543	0	0	0	0	gi|658040472|ref|XP_008355830.1|PREDICTED:ankyrinrepeatdomain-containingprotein13B-like[Malusdomestica]&gt;gnl|BL_ORD_ID|42145203PREDICTED:ankyrinrepeatdomain-containingprotein13B-like[Malusdomestica]
TRINITY_DN19549_c0_g1	0	0	0	23.1183	0	0	0	0	gi|628082492|ref|XP_007703096.1|hypotheticalproteinCOCSADRAFT_39742[BipolarissorokinianaND90Pr]&gt;gnl|BL_ORD_ID|16964101hypotheticalproteinCOCCADRAFT_102192[Bipolariszeicola26-R-13]&gt;gnl|BL_ORD_ID|16964101hypotheticalproteinCOCSADRAFT_39742
TRINITY_DN20572_c0_g1	0.290667	0	0	38.266	0.166333	0	0	0.16	gi|255585128|ref|XP_002533269.1|conservedhypotheticalprotein[Ricinuscommunis]&gt;gnl|BL_ORD_ID|34489639conservedhypotheticalprotein[Ricinuscommunis]
TRINITY_DN20639_c0_g1	0	0	0	16.8143	0	0	0	0	gi|915032241|ref|XP_013254292.1|hypotheticalproteinA1O9_12337[ExophialaaquamarinaCBS119918]&gt;gnl|BL_ORD_ID|41647588hypotheticalproteinA1O9_12337[ExophialaaquamarinaCBS119918]
TRINITY_DN2141_c1_g1	0	0	0	18.0337	0	0	0	0	gi|453087011|gb|EMF15052.1|hypotheticalproteinSEPMUDRAFT_147033[SphaerulinamusivaSO2202]
TRINITY_DN21761_c0_g1	0	0	0	13.0027	0	0	0	0	gi|224106059|ref|XP_002314029.1|hypotheticalproteinPOPTR_0009s06810g[Populustrichocarpa]&gt;gnl|BL_ORD_ID|34466446hypotheticalproteinPOPTR_0009s06810g[Populustrichocarpa]
TRINITY_DN22832_c0_g1	0	0	0	14.433	0	0	0	0	gi|396470327|ref|XP_003838617.1|similartointegralmembraneprotein[LeptosphaeriamaculansJN3]&gt;gnl|BL_ORD_ID|6119096similartointegralmembraneprotein[LeptosphaeriamaculansJN3]
TRINITY_DN2313_c0_g1	0.715667	0	0	14.282	0	0	0	0	gi|731431922|ref|XP_010644107.1|PREDICTED:uncharacterizedproteinLOC104877491isoformX1[Vitisvinifera]&gt;gnl|BL_ORD_ID|51072349PREDICTED:uncharacterizedproteinLOC104877491isoformX2[Vitisvinifera]
TRINITY_DN23757_c0_g1	0	0	0	12.9	0.895333	0.789667	0	0	gi|255564070|ref|XP_002523033.1|dehydroascorbate"reductase,"putative[Ricinuscommunis]&gt;gnl|BL_ORD_ID|34499827dehydroascorbate"reductase,"putative[Ricinuscommunis]
TRINITY_DN2418_c0_g2	0	0	0	10.4133	0	0	0	0	gi|330915029|ref|XP_003296877.1|hypotheticalproteinPTT_07091[Pyrenophorateresf.teres0-1]&gt;gnl|BL_ORD_ID|6053665hypotheticalproteinPTT_07091[Pyrenophorateresf.teres0-1]
TRINITY_DN2797_c0_g1	0	0	0	58.6717	0	0	0	0	gi|630960902|ref|XP_007876859.1|hypotheticalproteinPFL1_01165[PseudozymaflocculosaPF-1]&gt;gnl|BL_ORD_ID|23183686hypotheticalproteinPFL1_01165[PseudozymaflocculosaPF-1]
TRINITY_DN30521_c0_g1	0.433	0.0193333	0.215	140.912	0.276667	0.308333	0.389333	0.518333	0gi|255568345|ref|XP_002525147.1|cysteine"protease,"putative[Ricinuscommunis]&gt;gnl|BL_ORD_ID|34497774cysteine"protease,"putative[Ricinuscommunis]
TRINITY_DN31083_c0_g1	0	0	0	10.1913	0	0.232333	0	0	gi|530668069|gb|EQB78370.1|hypotheticalproteinCB1_000765060[Camelusferus]
TRINITY_DN32312_c0_g1	0	0	0	12.87	0	0	0	0	gi|558000127|gb|EST09537.1|hypotheticalproteinPSEUBRA_SCAF10g05482[PseudozymabrasiliensisGHG001]
TRINITY_DN32409_c0_g2	0.0476667	0	0	30.274	0	0	0	0.061	gi|590576536|ref|XP_007012985.1|Profilin5[Theobromacacao]&gt;gnl|BL_ORD_ID|19809291Profilin5[Theobromacacao]
TRINITY_DN32761_c0_g1	0	0	0	14.5543	0	0	0	0	gi|698465475|ref|XP_009704675.1|PREDICTED:AP-1complexsubunit"gamma-1-like,"partial[Cariamacristata]
TRINITY_DN32917_c0_g1	0.0843333	0.206	0.0626667	452.516	0.078	0.128333	0.0373333	0.047	0gi|643727577|gb|KDP35963.1|hypotheticalproteinJCGZ_09935[Jatrophacurcas]
TRINITY_DN33583_c0_g1	0.125333	0.0143333	0	25.7157	0	0	0	0.014	gi|255566807|ref|XP_002524387.1|serine-threonineprotein"kinase,""plant-type,"putative[Ricinuscommunis]&gt;gnl|BL_ORD_ID|34498494serine-threonineprotein"kinase,""plant-type,"putative[Ricinuscommunis]
TRINITY_DN33693_c0_g1	0.0803333	0	0	20.5817	0	0	0	0.0276667	gi|255573967|ref|XP_002527901.1|enzyme"inhibitor,"putative[Ricinuscommunis]&gt;gnl|BL_ORD_ID|34494974enzyme"inhibitor,"putative[Ricinuscommunis]
TRINITY_DN3555_c0_g2	0	0	0	13.741	0	0	0	0	gi|829111782|gb|KLO88250.1|UncharacterizedproteinLW93_5422[Fusariumfujikuroi]
TRINITY_DN35651_c0_g1	0.0263333	0	0	22.3183	0	0.064	0	0	0gi|643718434|gb|KDP29649.1|hypotheticalproteinJCGZ_18811[Jatrophacurcas]
TRINITY_DN35696_c0_g1	0	0	0	11.3383	0	0	0	0	gi|557996995|gb|EST06488.1|hypotheticalproteinPSEUBRA_SCAF3g04003[PseudozymabrasiliensisGHG001]
TRINITY_DN373_c0_g1	0	0	0	13.0957	0	0	0	0	gi|630965988|ref|XP_007879402.1|hypotheticalproteinPFL1_03692[PseudozymaflocculosaPF-1]&gt;gnl|BL_ORD_ID|23181601hypotheticalproteinPFL1_03692[PseudozymaflocculosaPF-1]
TRINITY_DN37563_c0_g1	0.0316667	0	0.0783333	26.9303	0.0436667	0.032	0	0	gi|568883575|ref|XP_006494539.1|PREDICTED:uncharacterizedproteinLOC102621950[Citrussinensis]
TRINITY_DN38218_c1_g1	0	0	0	15.2637	0	0	0	0	gi|759225382|gb|KIW02373.1|mannose-1-phosphateguanyltransferase[Verruconisgallopava]
TRINITY_DN38248_c0_g1	0.220333	0.0493333	0.259667	60.062	0.0533333	0.176333	0	0.244	gi|255538830|ref|XP_002510480.1|conservedhypotheticalprotein[Ricinuscommunis]&gt;gnl|BL_ORD_ID|34513107conservedhypotheticalprotein[Ricinuscommunis]
TRINITY_DN39647_c0_g2	0	0	0	20.3903	0	0	0	0	gi|255562114|ref|XP_002522065.1|STS14protein"precursor,"putative[Ricinuscommunis]&gt;gnl|BL_ORD_ID|34500750STS14protein"precursor,"putative[Ricinuscommunis]
TRINITY_DN42764_c0_g1	0.226667	0	0.066	45.5943	0	0.0613333	0	0.066	gi|255564228|ref|XP_002523111.1|Pectinesterase"inhibitor,"putative[Ricinuscommunis]&gt;gnl|BL_ORD_ID|34499786Pectinesterase"inhibitor,"putative[Ricinuscommunis]
TRINITY_DN43531_c0_g1	0.135	0.161333	0.713333	18.1733	0.869333	0	0	0.152333	gi|802739881|ref|XP_012086921.1|PREDICTED:probablephospholipidhydroperoxideglutathioneperoxidase[Jatrophacurcas]&gt;gnl|BL_ORD_ID|37883828hypotheticalproteinJCGZ_20603[Jatrophacurcas]
TRINITY_DN4448_c0_g1	0.647333	0	0	11.5243	0	0	0.543667	0	gi|727429560|ref|XP_010480706.1|PREDICTED:solubleinorganicpyrophosphataseisoformX3[Camelinasativa]&gt;gnl|BL_ORD_ID|50462447PREDICTED:solubleinorganicpyrophosphatase[Camelinasativa]&gt;gnl|BL_ORD_ID|50462447PREDICTED:
TRINITY_DN45712_c0_g1	0.311333	0.0706667	0.654667	17.354	0.563333	0.576	0	0.493333	0gi|255565051|ref|XP_002523518.1|"chitinase,"putative[Ricinuscommunis]&gt;gnl|BL_ORD_ID|34499349"chitinase,"putative[Ricinuscommunis]
TRINITY_DN46238_c0_g1	0	0	0	13.2943	0	0	0	0	gi|627803519|ref|XP_007675107.1|hypotheticalproteinBAUCODRAFT_137738[BaudoiniacompniacensisUAMH10762]&gt;gnl|BL_ORD_ID|16875764hypotheticalproteinBAUCODRAFT_137738[BaudoiniacompniacensisUAMH10762]
TRINITY_DN46282_c0_g2	0	0	0	12.376	0	0	0	0	gi|910290761|gb|KNG82626.1|fumaratereductase[AspergillusnomiusNRRL13137]
TRINITY_DN46291_c0_g1	0.385	0.265667	0	27.126	0	0	0	0	gi|720058752|ref|XP_010274374.1|PREDICTED:uncharacterizedproteinLOC104609701[Nelumbonucifera]
TRINITY_DN4633_c0_g2	0.0106667	0.014	0.064	43.7917	0.014	0	0	0.0296667	0gi|802681966|ref|XP_012082186.1|PREDICTED:probablerhamnogalacturonatelyaseB[Jatrophacurcas]
TRINITY_DN46483_c0_g1	0	0	0	17.797	0	0	0	0	gi|453082472|gb|EMF10519.1|RNPdomainprotein[SphaerulinamusivaSO2202]
TRINITY_DN47466_c0_g2	0	0	0	29.114	0	0	0	0	gi|657952603|ref|XP_008358237.1|PREDICTED:interactorofconstitutiveactiveROPs3-like[Malusdomestica]
TRINITY_DN47739_c0_g1	0	0	0	13.296	0	0	0	0	gi|636583613|ref|XP_008023145.1|hypotheticalproteinSETTUDRAFT_176044[SetosphaeriaturcicaEt28A]&gt;gnl|BL_ORD_ID|18888083hypotheticalproteinSETTUDRAFT_176044[SetosphaeriaturcicaEt28A]
TRINITY_DN47969_c0_g1	0.150333	0.0303333	0.201333	45.61	0	0	0	0	gi|255539561|ref|XP_002510845.1|Dehydration-responsiveelement-bindingprotein"1B,"putative[Ricinuscommunis]&gt;gnl|BL_ORD_ID|34511891Dehydration-responsiveelement-bindingprotein"1B,"putative[Ricinuscommunis]
TRINITY_DN48361_c0_g1	0	0	0	10.8777	0	0	0	0	gi|147835017|emb|CAN67950.1|hypotheticalproteinVITISV_014439[Vitisvinifera]
TRINITY_DN48394_c0_g1	0	0	0	11.8407	0	0	0	0	gi|759229303|gb|KIW06280.1|40SribosomalproteinS12[Verruconisgallopava]
TRINITY_DN48484_c0_g3	0.135	0	0	71.6467	0.175333	0.144667	0.255333	0.609333	gi|566242084|ref|XP_006371494.1|hypotheticalproteinPOPTR_0019s12300g[Populustrichocarpa]&gt;gnl|BL_ORD_ID|26066337hypotheticalproteinPOPTR_0019s12300g[Populustrichocarpa]
TRINITY_DN48626_c0_g1	0	0	0	10.4133	0	0	0	0	gi|169603618|ref|XP_001795230.1|hypotheticalproteinSNOG_04817[PhaeosphaerianodorumSN15]&gt;gnl|BL_ORD_ID|920344hypotheticalproteinSNOG_04817[PhaeosphaerianodorumSN15]
TRINITY_DN48638_c0_g2	0.0833333	0.0143333	0.270333	16.656	0.705	0.178333	0.101333	0.376667	0gi|255574771|ref|XP_002528293.1|proteinbinding"protein,"putative[Ricinuscommunis]&gt;gnl|BL_ORD_ID|34494612proteinbinding"protein,"putative[Ricinuscommunis]
TRINITY_DN48737_c0_g1	0	0	0	12.847	0	0	0	0	gi|662502822|gb|KEQ60446.1|generalsubstratetransporter[AureobasidiummelanogenumCBS110374]
TRINITY_DN48749_c0_g2	0	0	0	10.773	0	0.784	0	0	gi|255579795|ref|XP_002530735.1|Protein"WUSCHEL,"putative[Ricinuscommunis]&gt;gnl|BL_ORD_ID|34492169Protein"WUSCHEL,"putative[Ricinuscommunis]
TRINITY_DN48757_c1_g1	0.477667	0.125667	0.071	273.228	0	0.239667	0	0.132667	gi|255558212|ref|XP_002520133.1|Pectatelyase"precursor,"putative[Ricinuscommunis]&gt;gnl|BL_ORD_ID|34502668Pectatelyase"precursor,"putative[Ricinuscommunis]
TRINITY_DN48795_c0_g1	0.467667	0	0	47.771	0	0.247333	0	0.546333	gi|702308943|ref|XP_010050409.1|PREDICTED:uncharacterizedproteinLOC104438966[Eucalyptusgrandis]
TRINITY_DN48836_c0_g2	0	0	0	33.6317	0	0	0	0	gi|627812741|ref|XP_007679718.1|hypotheticalproteinBAUCODRAFT_114209[BaudoiniacompniacensisUAMH10762]&gt;gnl|BL_ORD_ID|16870883hypotheticalproteinBAUCODRAFT_114209[BaudoiniacompniacensisUAMH10762]
TRINITY_DN49188_c0_g1	0.0423333	0	0	41.8213	0	0.015	0	0	8gi|255585159|ref|XP_002533284.1|conservedhypotheticalprotein[Ricinuscommunis]&gt;gnl|BL_ORD_ID|34489633conservedhypotheticalprotein[Ricinuscommunis]
TRINITY_DN49406_c0_g1	0.260667	0.342667	0.213333	10.2747	0.747	0.188333	0.201333	0.143667	gi|46560470|gb|AAT00593.1|vacuolarATPasecatalyticsubunitA[Cucumissativus]
TRINITY_DN50192_c0_g1	0	0	0	11.3383	0	0	0	0	gi|169606011|ref|XP_001796426.1|hypotheticalproteinSNOG_06038[PhaeosphaerianodorumSN15]&gt;gnl|BL_ORD_ID|2701950hypotheticalproteinSNOG_06038[PhaeosphaerianodorumSN15]
TRINITY_DN50231_c0_g2	0	0	0	32.032	0	0	0	0	gi|398394481|ref|XP_003850699.1|cytochromec1[ZymoseptoriatriticiIPO323]&gt;gnl|BL_ORD_ID|8396550hypotheticalproteinMYCGRDRAFT_60824[ZymoseptoriatriticiIPO323]&gt;gnl|BL_ORD_ID|8396550cytochromec1likeprotein
TRINITY_DN50279_c0_g1	0	0	0	10.3783	0	0	0	0	gi|485818517|emb|CCQ38189.1|mannitol"dehydrogenase,"partial[Schiedealydgatei]
TRINITY_DN50384_c0_g3	0	0	0	13.378	0	0	0	0	gi|530465098|gb|EQB47272.1|phosphatetransporter[ColletotrichumgloeosporioidesCg-14]
TRINITY_DN50493_c0_g2	0.819333	0	0.314	10.7537	0	0.289	0	0	gi|682388666|gb|KFY69877.1|hypotheticalproteinV499_09662[PseudogymnoascuspannorumVKMF-103]
TRINITY_DN50694_c0_g1	0.267333	0.031	0	139.707	0	0	0	0.058	1gi|255556830|ref|XP_002519448.1|Alpha-expansin3"precursor,"putative[Ricinuscommunis]&gt;gnl|BL_ORD_ID|34503341Alpha-expansin3"precursor,"putative[Ricinuscommunis]
TRINITY_DN50737_c0_g2	0.665	0.065	0.424667	15.393	0.253333	0.371333	0.086	0.643667	gi|566213429|ref|XP_006371691.1|hypotheticalprotein"POPTR_0018s002301g,"partial[Populustrichocarpa]&gt;gnl|BL_ORD_ID|26066576hypotheticalprotein"POPTR_0018s002301g,"partial[Populustrichocarpa]
TRINITY_DN50759_c0_g1	0.0406667	0	0.0363333	25.343	0.0373333	0	0	0	gi|731328092|ref|XP_010674861.1|PREDICTED:uncharacterizedproteinLOC104890940[Betavulgarissubsp.vulgaris]
TRINITY_DN5081_c0_g1	0	0	0	13.269	0	0	0	0	gi|673525410|emb|CDI51854.1|relatedtoglucoseregulatedstress"protein,"HSP70-like[Melanopsichiumpennsylvanicum4]
TRINITY_DN50828_c0_g2	0.569667	0.0163333	0.0663333	27.4357	0.043	0.092	0.0286667	0	1gi|255578072|ref|XP_002529906.1|conservedhypotheticalprotein[Ricinuscommunis]&gt;gnl|BL_ORD_ID|34492985conservedhypotheticalprotein[Ricinuscommunis]
TRINITY_DN50920_c0_g1	0	0	0	47.9	0	0	0	0	gi|453083123|gb|EMF11169.1|NAD(P)-bindingprotein[SphaerulinamusivaSO2202]
TRINITY_DN50920_c0_g2	0	0	0	16.4417	0	0	0	0	gi|453083123|gb|EMF11169.1|NAD(P)-bindingprotein[SphaerulinamusivaSO2202]
TRINITY_DN50964_c0_g1	0.0583333	0	0	14.2927	0	0	0	0	gi|255543238|ref|XP_002512682.1|conservedhypotheticalprotein[Ricinuscommunis]&gt;gnl|BL_ORD_ID|34510584conservedhypotheticalprotein[Ricinuscommunis]
TRINITY_DN51312_c0_g1	0	0	0	12.9533	0	0	0	0	gi|326480814|gb|EGE04824.1|S-adenosylmethioninesynthetase[TrichophytonequinumCBS127.97]
TRINITY_DN51368_c0_g1	0.191333	0.091	0.451333	24.3073	0.495333	0.186333	0.735333	0.736	0gi|255580057|ref|XP_002530862.1|Glucan"endo-1,3-beta-glucosidase""precursor,"putative[Ricinuscommunis]&gt;gnl|BL_ORD_ID|34492064Glucan"endo-1,3-beta-glucosidase""precursor,"putative[Ricinuscommunis]
TRINITY_DN51383_c0_g1	0	0	0	16.83	0	0	0	0	gi|169595116|ref|XP_001790982.1|hypotheticalproteinSNOG_00292[PhaeosphaerianodorumSN15]&gt;gnl|BL_ORD_ID|2696094hypotheticalproteinSNOG_00292[PhaeosphaerianodorumSN15]
TRINITY_DN51457_c0_g1	0	0	0	11.0423	0	0	0	0	gi|859270752|emb|CEJ54342.1|PutativeAMP-bindingenzyme[Penicilliumbrasilianum]
TRINITY_DN51464_c0_g1	0	0	0	19.559	0	0	0	0	gi|218193824|gb|EEC76251.1|hypotheticalproteinOsI_13694[OryzasativaIndicaGroup]
TRINITY_DN51502_c0_g1	0.0136667	0.017	0.0163333	34.2143	0.0186667	0.0123333	0.811333	0.015	0gi|802731976|ref|XP_012086294.1|PREDICTED:laccase-14-like[Jatrophacurcas]&gt;gnl|BL_ORD_ID|37884326hypotheticalproteinJCGZ_23040[Jatrophacurcas]
TRINITY_DN51796_c0_g2	0.0186667	0	0	17.425	0	0	0	0	gi|255580915|ref|XP_002531276.1|conservedhypotheticalprotein[Ricinuscommunis]&gt;gnl|BL_ORD_ID|34491617conservedhypotheticalprotein[Ricinuscommunis]
TRINITY_DN51894_c0_g3	0.308667	0.121	0.117667	10.654	0.353	0.272	0.666667	0.126	gi|567904076|ref|XP_006444526.1|hypotheticalprotein"CICLE_v10023330mg,"partial[Citrusclementina]&gt;gnl|BL_ORD_ID|27181097hypotheticalprotein"CICLE_v10023330mg,"partial[Citrusclementina]
TRINITY_DN51968_c0_g1	0	0	0	12.386	0	0	0	0	gi|255572668|ref|XP_002527267.1|"Calmodulin,"putative[Ricinuscommunis]&gt;gnl|BL_ORD_ID|34495626"Calmodulin,"putative[Ricinuscommunis]
TRINITY_DN51968_c0_g2	0	0	0	16.817	0	0	0.247667	0.485333	gi|763817175|gb|KJB84022.1|hypotheticalproteinB456_N002400[Gossypiumraimondii]
TRINITY_DN52013_c0_g1	0.232667	0	0	29.2937	0	0.241	0.067	0.0386667	gi|643718942|gb|KDP30001.1|hypotheticalproteinJCGZ_18768[Jatrophacurcas]
TRINITY_DN52041_c0_g2	0	0.144667	0	11.9203	0	0	0.193	0	gi|357454165|ref|XP_003597363.1|hypotheticalproteinMTR_2g097270[Medicagotruncatula]&gt;gnl|BL_ORD_ID|34138780unknown[Medicagotruncatula]&gt;gnl|BL_ORD_ID|34138780unknown[Medicagotruncatula]&gt;gnl|BL_ORD_ID|34138780Rab5-interactingfamilyprotein
TRINITY_DN52702_c0_g1	0.0216667	0	0.127667	29.9457	0	0.0506667	0.302667	0.0686667	0gi|255579043|ref|XP_002530372.1|"acyltransferase,"putative[Ricinuscommunis]&gt;gnl|BL_ORD_ID|34492532"acyltransferase,"putative[Ricinuscommunis]
TRINITY_DN52809_c0_g1	0.0326667	0	0.057	13.2103	0	0.051	0	0.05	gi|743942418|ref|XP_011015707.1|PREDICTED:uncharacterizedproteinLOC105119281[Populuseuphratica]
TRINITY_DN52909_c0_g2	0.124667	0	0.102333	10.2287	0	0	0	0	1gi|255570203|ref|XP_002526062.1|calcium-dependentprotein"kinase,"putative[Ricinuscommunis]&gt;gnl|BL_ORD_ID|34496842calcium-dependentprotein"kinase,"putative[Ricinuscommunis]
TRINITY_DN53156_c0_g1	0.0896667	0	0	19.7513	0.0573333	0	0.131667	0.027	8gi|255540781|ref|XP_002511455.1|Peroxidase65"precursor,"putative[Ricinuscommunis]&gt;gnl|BL_ORD_ID|34512497Peroxidase65"precursor,"putative[Ricinuscommunis]
TRINITY_DN53163_c0_g1	0.259333	0	0.224	145.819	0	0	0	0	gi|224106059|ref|XP_002314029.1|hypotheticalproteinPOPTR_0009s06810g[Populustrichocarpa]&gt;gnl|BL_ORD_ID|34466446hypotheticalproteinPOPTR_0009s06810g[Populustrichocarpa]
TRINITY_DN53303_c0_g4	0	0	0	14.9063	0	0	0	0	gi|358367046|dbj|GAA83666.1|elongationfactor3[AspergilluskawachiiIFO4308]
TRINITY_DN53505_c0_g1	0.0236667	0.022	0.033	118.39	0.032	0.081	0	0	gi|255583829|ref|XP_002532666.1|conservedhypotheticalprotein[Ricinuscommunis]&gt;gnl|BL_ORD_ID|34490247conservedhypotheticalprotein[Ricinuscommunis]
TRINITY_DN53553_c0_g1	0.0516667	0.036	0.0946667	10.507	0.0176667	0.042	0	0.014	0gi|255543779|ref|XP_002512952.1|"kinase,"putative[Ricinuscommunis]&gt;gnl|BL_ORD_ID|34509909"kinase,"putative[Ricinuscommunis]
TRINITY_DN53609_c0_g4	0	0	0	19.2147	0	0	0	0	gi|596010507|ref|XP_007218574.1|hypotheticalproteinPRUPE_ppa013108mg[Prunuspersica]&gt;gnl|BL_ORD_ID|17478678hypotheticalproteinPRUPE_ppa013108mg[Prunuspersica]
TRINITY_DN53788_c0_g1	0	0	0	29.4843	0	0	0	0	gi|802747059|ref|XP_012087529.1|PREDICTED:exopolygalacturonase-like[Jatrophacurcas]&gt;gnl|BL_ORD_ID|37883339hypotheticalproteinJCGZ_24417[Jatrophacurcas]
TRINITY_DN53788_c0_g2	0	0	0	19.36	0	0	0	0	gi|802747059|ref|XP_012087529.1|PREDICTED:exopolygalacturonase-like[Jatrophacurcas]&gt;gnl|BL_ORD_ID|37883339hypotheticalproteinJCGZ_24417[Jatrophacurcas]
TRINITY_DN53933_c0_g1	0	0	0	21.4453	0	0	0	0	gi|914967589|ref|XP_013240185.1|histone-fold-containing"protein,"partial[TilletiariaanomalaUBC951]&gt;gnl|BL_ORD_ID|37152650histone-fold-containing"protein,"partial[TilletiariaanomalaUBC951]
TRINITY_DN53948_c0_g1	0.099	0	0.254	14.9217	0	0.0356667	0	0.209	4gi|255553827|ref|XP_002517954.1|conservedhypotheticalprotein[Ricinuscommunis]&gt;gnl|BL_ORD_ID|34504948conservedhypotheticalprotein[Ricinuscommunis]
TRINITY_DN5403_c0_g2	0	0	0	19.9143	0	0	0	0	gi|452840539|gb|EME42477.1|hypotheticalproteinDOTSEDRAFT_46004[DothistromaseptosporumNZE10]
TRINITY_DN54151_c0_g1	0	0.0396667	0.119333	16.637	0.124333	0.213667	0.112	0.273667	gi|255583413|ref|XP_002532466.1|"dc3,"putative[Ricinuscommunis]&gt;gnl|BL_ORD_ID|34490456"dc3,"putative[Ricinuscommunis]
TRINITY_DN54177_c0_g1	0	0	0	26.7043	0.042	0.0396667	0.0286667	0	gi|837378381|gb|AKM95036.1|nucleartranscriptionfactorYsubunitB-9[Verniciafordii]
TRINITY_DN54177_c0_g3	0.037	0	0.046	24.402	0.144667	0.046	0	0	gi|837378381|gb|AKM95036.1|nucleartranscriptionfactorYsubunitB-9[Verniciafordii]
TRINITY_DN54208_c0_g1	0.167	0.183	0.0463333	20.578	0	0.0433333	0	0.088	gi|698577032|ref|XP_009776361.1|PREDICTED:uncharacterizedproteinLOC104226160[Nicotianasylvestris]&gt;gnl|BL_ORD_ID|48721929PREDICTED:uncharacterizedproteinLOC104226160[Nicotianasylvestris]&gt;gnl|BL_ORD_ID|48721929PREDICTED:uncharacterizedprotein
TRINITY_DN54272_c0_g1	0	0	0	11.1087	0	0	0	0	gi|802639926|ref|XP_012078598.1|PREDICTED:probableLRRreceptor-likeserine/threonine-proteinkinaseAt4g08850[Jatrophacurcas]
TRINITY_DN54306_c0_g2	0.662	0.0573333	0.0273333	138.648	0	0.0126667	0	0.014	0gi|255541952|ref|XP_002512040.1|cytochrome"P450,"putative[Ricinuscommunis]&gt;gnl|BL_ORD_ID|34511156cytochrome"P450,"putative[Ricinuscommunis]
TRINITY_DN54593_c0_g1	0.722667	0.942667	0.0486667	68.851	0.228667	0.171	0.0643333	0.220333	4gi|255538546|ref|XP_002510338.1|conservedhypotheticalprotein[Ricinuscommunis]&gt;gnl|BL_ORD_ID|34512965conservedhypotheticalprotein[Ricinuscommunis]
TRINITY_DN54593_c0_g2	0.188	0.839333	0.108333	12.098	0.149	0.148333	0.193333	0.026	1gi|255538546|ref|XP_002510338.1|conservedhypotheticalprotein[Ricinuscommunis]&gt;gnl|BL_ORD_ID|34512965conservedhypotheticalprotein[Ricinuscommunis]
TRINITY_DN54896_c0_g1	0.103	0.129	0	12.467	0.0836667	0.0666667	0.114333	0.178	gi|378724822|gb|AFC35186.1|glutathione"peroxidase,"partial[Populusxcanadensis]
TRINITY_DN55039_c0_g1	0.502667	0	0.354333	15.1673	0.032	0.706667	0	0.284	gi|255582834|ref|XP_002532190.1|ricin-agglutininfamilyprotein[Ricinuscommunis]&gt;gnl|BL_ORD_ID|34490726ricin-agglutininfamilyprotein[Ricinuscommunis]
TRINITY_DN55054_c0_g1	0	0	0	12.3807	0	0	0	0	gi|470240060|ref|XP_004351999.1|cysteineprotease[Dictyosteliumfasciculatum]&gt;gnl|BL_ORD_ID|7512151cysteineprotease[Dictyosteliumfasciculatum]
TRINITY_DN55191_c0_g2	0	0	0	22.3753	0	0	0	0.213667	gi|743834948|ref|XP_011024903.1|PREDICTED:gamma-interferon-induciblelysosomalthiol"reductase,"partial[Populuseuphratica]
TRINITY_DN55334_c0_g1	0.711	0.341	0.188333	20.7347	0.437667	0.281	0.928	0.510333	gi|590641233|ref|XP_007030175.1|VacuolarATPsynthasecatalyticsubunit-related/V-ATPase-related/vacuolarprotonpump-related[Theobromacacao]&gt;gnl|BL_ORD_ID|19780899VacuolarATPsynthase
TRINITY_DN55394_c0_g1	0	0	0	10.263	0	0.789	0	0	gi|759312245|gb|KIW88605.1|elongationfactor1-alpha[CladophialophorabantianaCBS173.52]
TRINITY_DN55424_c0_g1	0.260667	0	0	123.484	0.134333	0	0	0	gi|255552109|ref|XP_002517099.1|conservedhypotheticalprotein[Ricinuscommunis]&gt;gnl|BL_ORD_ID|34501680conservedhypotheticalprotein[Ricinuscommunis]&gt;gnl|BL_ORD_ID|34501680conservedhypotheticalprotein[Ricinuscommunis]
TRINITY_DN55471_c0_g1	0.300333	0.114333	0.250333	10.17	0.508667	0.815667	0.0233333	0.297	0gi|255581127|ref|XP_002531377.1|leucine-richrepeattransmembraneprotein"kinase,"putative[Ricinuscommunis]&gt;gnl|BL_ORD_ID|34491525leucine-richrepeattransmembraneprotein"kinase,"putative[Ricinus
TRINITY_DN55555_c0_g1	0.126333	0.156333	0.17	14.3867	0	0.0306667	0	0.0303333	gi|566169541|ref|XP_006382740.1|hypotheticalproteinPOPTR_0005s04950g[Populustrichocarpa]&gt;gnl|BL_ORD_ID|26082848hypotheticalproteinPOPTR_0005s04950g[Populustrichocarpa]
TRINITY_DN55650_c0_g1	0.113667	0	0	29.6407	0	0	0	0	gi|255580457|ref|XP_002531054.1|triacylglycerol"lipase,"putative[Ricinuscommunis]&gt;gnl|BL_ORD_ID|34491843triacylglycerol"lipase,"putative[Ricinuscommunis]
TRINITY_DN55650_c0_g2	0.161	0	0.0383333	94.3227	0.0363333	0	0.062	0	gi|255580457|ref|XP_002531054.1|triacylglycerol"lipase,"putative[Ricinuscommunis]&gt;gnl|BL_ORD_ID|34491843triacylglycerol"lipase,"putative[Ricinuscommunis]
TRINITY_DN55650_c0_g3	0	0	0	62.1347	0.0186667	0.018	0	0.0166667	0gi|255580457|ref|XP_002531054.1|triacylglycerol"lipase,"putative[Ricinuscommunis]&gt;gnl|BL_ORD_ID|34491843triacylglycerol"lipase,"putative[Ricinuscommunis]
TRINITY_DN55873_c0_g2	0	0	0	14.5013	0	0	0	0	gi|255577833|ref|XP_002529790.1|"catalytic,"putative[Ricinuscommunis]&gt;gnl|BL_ORD_ID|34493127"catalytic,"putative[Ricinuscommunis]
TRINITY_DN55994_c0_g1	0	0	0	26.1867	0	0	0	0	gi|631381742|ref|XP_007925251.1|hypotheticalproteinMYCFIDRAFT_152860[PseudocercosporafijiensisCIRAD86]&gt;gnl|BL_ORD_ID|17093855hypotheticalproteinMYCFIDRAFT_152860[PseudocercosporafijiensisCIRAD86]
TRINITY_DN56030_c0_g1	0	0	0	11.8407	0	0	0	0	gi|407917998|gb|EKG11297.1|Citratesynthase-likeprotein[MacrophominaphaseolinaMS6]
TRINITY_DN56065_c1_g1	0	0	0	12.9533	0	0	0	0	gi|875283464|gb|KMU77191.1|transketolase[CoccidioidesimmitisRMSCC3703]
TRINITY_DN56210_c0_g1	0.126667	0.0933333	0.109333	25.565	0.204	0	0	0	gi|658011454|ref|XP_008340969.1|PREDICTED:primaryamineoxidase[Malusdomestica]
TRINITY_DN56210_c0_g2	0.224667	0.773333	0.350667	32.5287	0.758667	0.331667	0.105	0.466	0gi|743821924|ref|XP_011021541.1|PREDICTED:primaryamineoxidase[Populuseuphratica]
TRINITY_DN56324_c0_g1	0	0	0	11.6577	0	0	0	0	gi|60223415|gb|AAX14649.1|gag-pol"polyprotein,"partial[Setariapumila]
TRINITY_DN56353_c0_g2	0	0	0	11.437	0	0	0	0	gi|732554024|gb|AIZ72410.1|translationelongationfactor"1-alpha,"partial[Coniothyriumpalmarum]
TRINITY_DN56377_c0_g2	0.0546667	0.0136667	0	16.172	0	0.00766667	0.177333	0.0256667	0gi|255575827|ref|XP_002528811.1|conservedhypotheticalprotein[Ricinuscommunis]&gt;gnl|BL_ORD_ID|34494065conservedhypotheticalprotein[Ricinuscommunis]
TRINITY_DN56381_c0_g1	0	0	0.172	74.1493	0	0	0	0	gi|255574690|ref|XP_002528254.1|"RALFL33,"putative[Ricinuscommunis]&gt;gnl|BL_ORD_ID|34494656"RALFL33,"putative[Ricinuscommunis]
TRINITY_DN56574_c0_g1	0.0543333	0.0533333	0.0396667	42.0073	0	0.033	0.111667	0.0193333	0gi|255550197|ref|XP_002516149.1|"endo-1,4-beta-glucanase,"putative[Ricinuscommunis]&gt;gnl|BL_ORD_ID|34506623"endo-1,4-beta-glucanase,"putative[Ricinuscommunis]
TRINITY_DN56574_c0_g2	0.0476667	0.0793333	0.042	27.0803	0.0196667	0.139667	0	0	0gi|255550197|ref|XP_002516149.1|"endo-1,4-beta-glucanase,"putative[Ricinuscommunis]&gt;gnl|BL_ORD_ID|34506623"endo-1,4-beta-glucanase,"putative[Ricinuscommunis]
TRINITY_DN56741_c0_g1	0	0	0	27.0223	0	0	0	0	gi|697182353|ref|XP_009600180.1|PREDICTED:uncharacterizedproteinLOC104095702[Nicotianatomentosiformis]
TRINITY_DN56761_c0_g3	0	0	0	11.9137	0	0	0	0	gi|169606011|ref|XP_001796426.1|hypotheticalproteinSNOG_06038[PhaeosphaerianodorumSN15]&gt;gnl|BL_ORD_ID|2701950hypotheticalproteinSNOG_06038[PhaeosphaerianodorumSN15]
TRINITY_DN57053_c0_g1	0	0	0.117667	24.168	0.117333	0.288667	0.413333	0.236	gi|255543062|ref|XP_002512594.1|Rhicadhesinreceptor"precursor,"putative[Ricinuscommunis]&gt;gnl|BL_ORD_ID|34510497Rhicadhesinreceptor"precursor,"putative[Ricinuscommunis]
TRINITY_DN57096_c0_g1	0.0506667	0.032	0	11.3617	0.162333	0.0436667	0.110667	0.0316667	0gi|720002286|ref|XP_010256630.1|PREDICTED:putativewall-associatedreceptorkinase-like16[Nelumbonucifera]
TRINITY_DN57101_c0_g1	0.112333	0	0	12.039	0.439	0.092	0	0	gi|823134914|ref|XP_012467246.1|PREDICTED:proteinPLANTCADMIUMRESISTANCE2-like[Gossypiumraimondii]&gt;gnl|BL_ORD_ID|60304119hypotheticalproteinB456_002G175300[Gossypiumraimondii]
TRINITY_DN57134_c0_g1	0.176667	0.034	0.139	125.577	0	0.0313333	0	0.066	2gi|255537403|ref|XP_002509768.1|Pollen-specificprotein"SF3,"putative[Ricinuscommunis]&gt;gnl|BL_ORD_ID|34511599Pollen-specificprotein"SF3,"putative[Ricinuscommunis]
TRINITY_DN57255_c0_g1	0	0.0366667	0.111667	19.478	0	0.107333	0	0.215667	gi|566211352|ref|XP_006372728.1|hypotheticalproteinPOPTR_0017s04490g[Populustrichocarpa]&gt;gnl|BL_ORD_ID|26067927hypotheticalproteinPOPTR_0017s04490g[Populustrichocarpa]
TRINITY_DN57689_c0_g1	0	0	0.364	21.5523	0.642333	0.0613333	0.208667	0.122	1gi|255575369|ref|XP_002528587.1|DNAbinding"protein,"putative[Ricinuscommunis]&gt;gnl|BL_ORD_ID|34494315DNAbinding"protein,"putative[Ricinuscommunis]
TRINITY_DN58031_c0_g1	0	0	0	30.527	0	0	0	0	gi|631376028|ref|XP_007922394.1|hypotheticalproteinMYCFIDRAFT_39450[PseudocercosporafijiensisCIRAD86]&gt;gnl|BL_ORD_ID|17095226hypotheticalproteinMYCFIDRAFT_39450[PseudocercosporafijiensisCIRAD86]
TRINITY_DN58146_c0_g2	0.0216667	0.04	0.677333	263.646	0.175	0.373	0.214667	0.488333	5gi|802579527|ref|XP_012069518.1|PREDICTED:adenylateisopentenyltransferase"5,"chloroplastic[Jatrophacurcas]&gt;gnl|BL_ORD_ID|37898200hypotheticalproteinJCGZ_02098[Jatrophacurcas]
TRINITY_DN58295_c0_g1	0.233667	0	0.605667	33.9443	0.252667	0.595	0.0643333	0.327	gi|255561871|ref|XP_002521944.1|conservedhypotheticalprotein[Ricinuscommunis]&gt;gnl|BL_ORD_ID|34500833conservedhypotheticalprotein[Ricinuscommunis]
TRINITY_DN58424_c0_g1	0.0556667	0.0273333	0.192667	64.1147	0	0.095	0	0.240333	gi|255580915|ref|XP_002531276.1|conservedhypotheticalprotein[Ricinuscommunis]&gt;gnl|BL_ORD_ID|34491617conservedhypotheticalprotein[Ricinuscommunis]
TRINITY_DN58512_c1_g1	0	0	0	15.9213	0	0	0	0	gi|255536819|ref|XP_002509476.1|somaticembryogenesisreceptor"kinase,"putative[Ricinuscommunis]&gt;gnl|BL_ORD_ID|34511310somaticembryogenesisreceptor"kinase,"putative[Ricinuscommunis]
TRINITY_DN5862_c0_g1	0	0	0	15.6483	0	0	0	0	gi|615405479|ref|XP_007581709.1|putativenucleosomebindingprotein[NeofusicoccumparvumUCRNP2]&gt;gnl|BL_ORD_ID|19018248putativenucleosomebindingprotein[NeofusicoccumparvumUCRNP2]
TRINITY_DN58650_c1_g1	0.568333	0.056	0.0606667	295.226	0.147	0.343333	0.223667	0	2gi|255543248|ref|XP_002512687.1|Indole-3-aceticacid-amidosynthetase"GH3.17,"putative[Ricinuscommunis]&gt;gnl|BL_ORD_ID|34510588Indole-3-aceticacid-amidosynthetase"GH3.17,"putative[Ricinuscommunis]
TRINITY_DN58666_c1_g1	0.132	0.0366667	0.148667	158.249	0.081	0.42	0	0.036	gi|629125825|gb|KCW90250.1|hypotheticalprotein"EUGRSUZ_A02403,"partial[Eucalyptusgrandis]
TRINITY_DN58841_c0_g1	0.045	0	0.478	27.8543	0	0.246667	0.093	0.171667	gi|685333619|ref|XP_009104413.1|PREDICTED:histidine-richglycoprotein-like[Brassicarapa]
TRINITY_DN58900_c3_g1	0.0326667	0.0626667	0.0463333	18.219	0	0	0.0893333	0.119667	gi|255583340|ref|XP_002532431.1|transcription"factor,"putative[Ricinuscommunis]&gt;gnl|BL_ORD_ID|34490480transcription"factor,"putative[Ricinuscommunis]
TRINITY_DN59023_c0_g1	0.417333	0	0.144	12.6277	0.149	0.165333	0.262667	0.094	gi|255542854|ref|XP_002512490.1|conservedhypotheticalprotein[Ricinuscommunis]&gt;gnl|BL_ORD_ID|34510394conservedhypotheticalprotein[Ricinuscommunis]
TRINITY_DN59130_c0_g1	0.576667	0	0	11.6873	0	0.0543333	0	0	gi|731431922|ref|XP_010644107.1|PREDICTED:uncharacterizedproteinLOC104877491isoformX1[Vitisvinifera]&gt;gnl|BL_ORD_ID|51072349PREDICTED:uncharacterizedproteinLOC104877491isoformX2[Vitisvinifera]
TRINITY_DN59276_c0_g1	0.037	0.120667	0.0486667	15.4327	0	0	0	0	gi|147773377|emb|CAN73440.1|hypotheticalproteinVITISV_016082[Vitisvinifera]
TRINITY_DN59336_c0_g2	0	0	0	11.3087	0	0.130333	0	0.170667	gi|255561797|ref|XP_002521908.1|clathrinassembly"protein,"putative[Ricinuscommunis]&gt;gnl|BL_ORD_ID|34501029clathrinassembly"protein,"putative[Ricinuscommunis]
TRINITY_DN59336_c1_g1	0.0786667	0.167	0.0436667	14.1803	0.808	0.137333	0	0.0856667	0gi|255561797|ref|XP_002521908.1|clathrinassembly"protein,"putative[Ricinuscommunis]&gt;gnl|BL_ORD_ID|34501029clathrinassembly"protein,"putative[Ricinuscommunis]
TRINITY_DN59389_c0_g2	0	0.0603333	0	10.5683	0	0	0	0.0503333	gi|255568004|ref|XP_002524979.1|Anter-specificproline-richprotein"APG,"putative[Ricinuscommunis]&gt;gnl|BL_ORD_ID|34497884Anter-specificproline-richprotein"APG,"putative[Ricinuscommunis]
TRINITY_DN59546_c0_g1	0.397333	0	0	10.577	0	0	0	0	gi|646292017|gb|KDQ13199.1|hypotheticalproteinBOTBODRAFT_188719[BotryobasidiumbotryosumFD-172SS1]
TRINITY_DN59644_c0_g1	0.149667	0	0	18.3303	0.277	0.093	0.0746667	0.0503333	gi|657401373|gb|KEH40351.1|wall-associatedreceptorkinase-likeprotein[Medicagotruncatula]
TRINITY_DN59755_c0_g1	0.547667	0	0.387	10.917	0.0823333	0.176667	0	0.648333	gi|255552203|ref|XP_002517146.1|conservedhypotheticalprotein[Ricinuscommunis]&gt;gnl|BL_ORD_ID|34505783conservedhypotheticalprotein[Ricinuscommunis]
TRINITY_DN59866_c2_g1	0	0.022	0.0273333	29.7957	0.0293333	0	0.0356667	0	3gi|255560117|ref|XP_002521076.1|Xyloglucanendotransglucosylase/hydrolaseprotein2"precursor,"putative[Ricinuscommunis]&gt;gnl|BL_ORD_ID|34501710Xyloglucanendotransglucosylase/hydrolaseprotein2"precursor,"putative[Ricinus
TRINITY_DN59987_c0_g2	0.404333	0.164667	0.138667	25.3377	0.462	0.31	0.082	0.242333	2gi|255539066|ref|XP_002510598.1|conservedhypotheticalprotein[Ricinuscommunis]&gt;gnl|BL_ORD_ID|34513222conservedhypotheticalprotein[Ricinuscommunis]
TRINITY_DN60295_c0_g1	0	0.213	0	160.736	0	0	0.246	0	gi|255580698|ref|XP_002531171.1|Cysteineproteinase"inhibitor,"putative[Ricinuscommunis]&gt;gnl|BL_ORD_ID|34491742Cysteineproteinase"inhibitor,"putative[Ricinuscommunis]
TRINITY_DN60505_c0_g3	0.019	0	0.022	12.374	0.148667	0.0143333	0	0.0473333	gi|255546619|ref|XP_002514369.1|sodium-bileacid"cotransporter,"putative[Ricinuscommunis]&gt;gnl|BL_ORD_ID|34508781sodium-bileacid"cotransporter,"putative[Ricinuscommunis]
TRINITY_DN60529_c0_g2	0	0	0	12.4417	0	0	0	0	gi|658023480|ref|XP_008347143.1|PREDICTED:uncharacterizedproteinLOC103410171[Malusdomestica]
TRINITY_DN60657_c0_g1	0	0	0	18.1037	0	0.042	0	0	gi|255550536|ref|XP_002516318.1|conservedhypotheticalprotein[Ricinuscommunis]&gt;gnl|BL_ORD_ID|34506537conservedhypotheticalprotein[Ricinuscommunis]
TRINITY_DN60680_c0_g1	0.0626667	0.022	0	15.5633	0.140333	0.0393333	0	0	0gi|255581127|ref|XP_002531377.1|leucine-richrepeattransmembraneprotein"kinase,"putative[Ricinuscommunis]&gt;gnl|BL_ORD_ID|34491525leucine-richrepeattransmembraneprotein"kinase,"putative[Ricinus
TRINITY_DN60860_c0_g1	0.258333	0	0	51.817	0.151333	0.0853333	0.0683333	0.0446667	gi|255571899|ref|XP_002526892.1|Zeamatin"precursor,"putative[Ricinuscommunis]&gt;gnl|BL_ORD_ID|34496034Zeamatin"precursor,"putative[Ricinuscommunis]
TRINITY_DN61037_c0_g1	0.0453333	0.0653333	0.0173333	87.675	0.038	0	0.118333	0.0496667	0gi|643739738|gb|KDP45476.1|hypotheticalproteinJCGZ_09725[Jatrophacurcas]
TRINITY_DN61125_c0_g1	0	0.0786667	0.0846667	13.443	0.177	0.0983333	0.0373333	0	1gi|255552814|ref|XP_002517450.1|conservedhypotheticalprotein[Ricinuscommunis]&gt;gnl|BL_ORD_ID|34505468conservedhypotheticalprotein[Ricinuscommunis]
TRINITY_DN61252_c0_g1	0.145667	0.401333	0.294667	15.6513	0.47	0.277	0.475667	0.306667	0gi|643733297|gb|KDP40244.1|hypotheticalproteinJCGZ_02242[Jatrophacurcas]
TRINITY_DN61319_c0_g2	0.204	0.462	0.576333	10.576	0.088	0.328667	0.312	0.354667	gi|89213638|gb|ABD64133.1|ABCtransporter-like"protein,"partial[Platanusxacerifolia]
TRINITY_DN61477_c1_g1	0	0	0	91.5777	0.096	0	0.208	0	gi|255569982|ref|XP_002525954.1|zincfinger"protein,"putative[Ricinuscommunis]&gt;gnl|BL_ORD_ID|34496977zincfinger"protein,"putative[Ricinuscommunis]
TRINITY_DN61477_c1_g2	0.0296667	0	0	50.1453	0.025	0.023	0.717333	0	5gi|255569980|ref|XP_002525953.1|zincfinger"protein,"putative[Ricinuscommunis]&gt;gnl|BL_ORD_ID|34496976zincfinger"protein,"putative[Ricinuscommunis]
TRINITY_DN61523_c0_g1	0.105	0	0.0373333	17.6187	0.0363333	0	0	0	gi|255578765|ref|XP_002530240.1|proteinbinding"protein,"putative[Ricinuscommunis]&gt;gnl|BL_ORD_ID|34492671proteinbinding"protein,"putative[Ricinuscommunis]
TRINITY_DN61523_c0_g2	0.0913333	0.011	0.061	126.416	0.0356667	0.0363333	0	0.0276667	1gi|802724780|ref|XP_012085845.1|PREDICTED:probablereceptorproteinkinaseTMK1[Jatrophacurcas]
TRINITY_DN61717_c0_g1	0.299	0	0	17.9563	0.278	0.358667	0	0.063	gi|643730763|gb|KDP38195.1|hypotheticalproteinJCGZ_04838[Jatrophacurcas]
TRINITY_DN61827_c0_g1	0	0	0	13.0957	0	0	0	0	gi|643701233|gb|KDP20351.1|hypotheticalproteinJCGZ_06736[Jatrophacurcas]
TRINITY_DN61868_c0_g1	0.127	0.081	0	139.313	0	0	0.111667	0.153333	gi|255552914|ref|XP_002517500.1|Taxadien-5-alpha-ol"O-acetyltransferase,"putative[Ricinuscommunis]&gt;gnl|BL_ORD_ID|34505518Taxadien-5-alpha-ol"O-acetyltransferase,"putative[Ricinuscommunis]
TRINITY_DN61975_c0_g1	0	0	0	32.0173	0	0.018	0.05	0.0166667	0gi|255546401|ref|XP_002514260.1|Galactoseoxidase"precursor,"putative[Ricinuscommunis]&gt;gnl|BL_ORD_ID|34508672Galactoseoxidase"precursor,"putative[Ricinuscommunis]
TRINITY_DN61980_c0_g1	0.152667	0	0	12.114	0	0	0	0	0gi|255570203|ref|XP_002526062.1|calcium-dependentprotein"kinase,"putative[Ricinuscommunis]&gt;gnl|BL_ORD_ID|34496842calcium-dependentprotein"kinase,"putative[Ricinuscommunis]
TRINITY_DN62025_c0_g1	0.076	0.065	0.0326667	26.193	0.139667	0.357667	0.222	0.061	gi|576236037|gb|AHH28289.1|MADS-boxtranscription"factor,"partial[Clutiasp.DAVB80.252/F1980.8371]&gt;gnl|BL_ORD_ID|29490247MADS-boxtranscription"factor,"partial[Clutiasp.DAVB80.252/F1980.8371]
TRINITY_DN62042_c0_g1	0.0426667	0	0.101	27.3563	0	0.111333	0.0143333	0.0273333	0gi|255559677|ref|XP_002520858.1|ATPbinding"protein,"putative[Ricinuscommunis]&gt;gnl|BL_ORD_ID|34502049ATPbinding"protein,"putative[Ricinuscommunis]
TRINITY_DN62090_c0_g2	0	0.0246667	0	12.811	0.773667	0.0306667	0.134	0.0606667	2gi|255556850|ref|XP_002519458.1|carbonic"anhydrase,"putative[Ricinuscommunis]&gt;gnl|BL_ORD_ID|34503351carbonic"anhydrase,"putative[Ricinuscommunis]
TRINITY_DN62092_c0_g1	0	0	0	15.3223	0	0	0	0	gi|255569995|ref|XP_002525960.1|conservedhypotheticalprotein[Ricinuscommunis]&gt;gnl|BL_ORD_ID|34496887conservedhypotheticalprotein[Ricinuscommunis]
TRINITY_DN62329_c3_g1	0	0	0	15.1153	0.973333	0.322667	0.503667	0.637333	gi|697165440|ref|XP_009591523.1|PREDICTED:glutathioneS-transferaseDHAR2-like[Nicotianatomentosiformis]
TRINITY_DN62649_c0_g3	0	0	0	17.1207	0	0	0	0	gi|566245559|ref|XP_006371672.1|hypotheticalproteinPOPTR_0019s15000g[Populustrichocarpa]&gt;gnl|BL_ORD_ID|34462063hypotheticalproteinPOPTR_0019s15000g[Populustrichocarpa]
TRINITY_DN62649_c0_g5	0	0	0	82.9823	0	0	0	0	gi|566245559|ref|XP_006371672.1|hypotheticalproteinPOPTR_0019s15000g[Populustrichocarpa]&gt;gnl|BL_ORD_ID|34462063hypotheticalproteinPOPTR_0019s15000g[Populustrichocarpa]
TRINITY_DN62720_c0_g1	0.148	0.0903333	0	32.0437	0	0	0	0	gi|255558212|ref|XP_002520133.1|Pectatelyase"precursor,"putative[Ricinuscommunis]&gt;gnl|BL_ORD_ID|34502668Pectatelyase"precursor,"putative[Ricinuscommunis]
TRINITY_DN62747_c0_g1	0.164333	0.0556667	0.048	169.163	0	0.0426667	0.068	0.0453333	0gi|255564776|ref|XP_002523382.1|multicopper"oxidase,"putative[Ricinuscommunis]&gt;gnl|BL_ORD_ID|34499451multicopper"oxidase,"putative[Ricinuscommunis]
TRINITY_DN62787_c0_g4	0	0.423333	0.096	14.82	0.624	0	0.0963333	0.014	0gi|255560177|ref|XP_002521106.1|receptorserine-threonineprotein"kinase,"putative[Ricinuscommunis]&gt;gnl|BL_ORD_ID|34501740receptorserine-threonineprotein"kinase,"putative[Ricinuscommunis]
TRINITY_DN62906_c0_g1	0.693667	0.115333	0	119.154	0.305667	0.130333	0	0.173333	gi|724086337|gb|AIY25009.1|JAZ8[Heveabrasiliensis]
TRINITY_DN62910_c0_g1	0.052	0	0.208	58.9547	0.0213333	0.104	0.0213333	0.0533333	0gi|255587729|ref|XP_002534374.1|Serine/threonine-proteinkinase"PBS1,"putative[Ricinuscommunis]&gt;gnl|BL_ORD_ID|34488558Serine/threonine-proteinkinase"PBS1,"putative[Ricinuscommunis]
TRINITY_DN63135_c0_g3	0.415333	0.628	0.807667	10.0913	0.531333	0.113333	0	0.474667	gi|566198961|ref|XP_006375758.1|hypotheticalproteinPOPTR_0013s02250g[Populustrichocarpa]&gt;gnl|BL_ORD_ID|26072113hypotheticalproteinPOPTR_0013s02250g[Populustrichocarpa]
TRINITY_DN63194_c0_g1	0.102667	0.118667	0.114667	30.9027	0	0.363667	0	0.0646667	8gi|802577703|ref|XP_012069136.1|PREDICTED:uncharacterizedproteinLOC105631579[Jatrophacurcas]
TRINITY_DN63379_c0_g2	0.056	0	0.0113333	15.1367	0	0	0.161333	0	0gi|255579544|ref|XP_002530614.1|Cucumisin"precursor,"putative[Ricinuscommunis]&gt;gnl|BL_ORD_ID|34492284Cucumisin"precursor,"putative[Ricinuscommunis]
TRINITY_DN63430_c0_g1	0.849667	0	0	19.4577	0	0	0.305667	0	0gi|255561062|ref|XP_002521543.1|AnthranilateN-benzoyltransferase"protein,"putative[Ricinuscommunis]&gt;gnl|BL_ORD_ID|34501299AnthranilateN-benzoyltransferase"protein,"putative[Ricinuscommunis]
TRINITY_DN63634_c0_g2	0	0	0	25.4417	0	0	0	0	gi|902737923|gb|KNB09492.1|PiTfamilyinorganicphosphatetransporter[Fusariumoxysporumf.sp.lycopersici4287]
TRINITY_DN63703_c2_g1	0.262333	0	0.289667	43.7197	0.0923333	0.407333	0.286333	0	gi|145335655|ref|NP_172812.2|uncharacterizedprotein[Arabidopsisthaliana]&gt;gnl|BL_ORD_ID|676590unknown[Arabidopsisthaliana]&gt;gnl|BL_ORD_ID|676590uncharacterizedproteinAT1G13550[Arabidopsisthaliana]
TRINITY_DN63811_c1_g1	0.928333	0.257667	0.607667	26.1247	0	0.256	0	0.310667	gi|255553502|ref|XP_002517792.1|conservedhypotheticalprotein[Ricinuscommunis]&gt;gnl|BL_ORD_ID|34505075conservedhypotheticalprotein[Ricinuscommunis]
TRINITY_DN63840_c1_g1	0.0483333	0.0856667	0	88.542	0	0.024	0.0436667	0	0gi|255575436|ref|XP_002528620.1|Pectinesterase-4"precursor,"putative[Ricinuscommunis]&gt;gnl|BL_ORD_ID|34494298Pectinesterase-4"precursor,"putative[Ricinuscommunis]
TRINITY_DN63877_c0_g1	0	0	0	30.2527	0.0203333	0	0	0	0gi|255575900|ref|XP_002528847.1|ATPbinding"protein,"putative[Ricinuscommunis]&gt;gnl|BL_ORD_ID|34494041ATPbinding"protein,"putative[Ricinuscommunis]
TRINITY_DN64028_c0_g4	0.305333	0.225333	0.235333	51.5927	0.484667	0.331	0.267333	0.393667	gi|527186156|gb|EPS59255.1|hypotheticalprotein"M569_15553,"partial[Genliseaaurea]
TRINITY_DN64089_c0_g1	0.048	0.065	0.126333	10.821	0	0.0466667	0	0	0gi|255572605|ref|XP_002527236.1|Galactoside"2-alpha-L-fucosyltransferase,"putative[Ricinuscommunis]&gt;gnl|BL_ORD_ID|34495677Galactoside"2-alpha-L-fucosyltransferase,"putative[Ricinuscommunis]
TRINITY_DN64325_c0_g1	0.011	0	0	11.4267	0	0	0.0436667	0.025	0gi|255550285|ref|XP_002516193.1|Pectinesterase-1"precursor,"putative[Ricinuscommunis]&gt;gnl|BL_ORD_ID|34506667Pectinesterase-1"precursor,"putative[Ricinuscommunis]
TRINITY_DN64380_c0_g1	0.129	0.0253333	0.0783333	132.792	0.0306667	0.13	0.0463333	0.0753333	0gi|802596323|ref|XP_012072184.1|PREDICTED:tyrosine/DOPAdecarboxylase1-like[Jatrophacurcas]&gt;gnl|BL_ORD_ID|37896161hypotheticalproteinJCGZ_04664[Jatrophacurcas]
TRINITY_DN64395_c0_g1	0.0613333	0.0453333	0	26.1473	0	0	0.0696667	0	6gi|255537385|ref|XP_002509759.1|conservedhypotheticalprotein[Ricinuscommunis]&gt;gnl|BL_ORD_ID|34511590conservedhypotheticalprotein[Ricinuscommunis]
TRINITY_DN64440_c0_g1	0.081	0.0163333	0.0246667	19.433	0.0233333	0.0363333	0	0	0gi|224103199|ref|XP_002312963.1|glycosylhydrolasefamily35familyprotein[Populustrichocarpa]&gt;gnl|BL_ORD_ID|34466032glycosylhydrolasefamily35familyprotein[Populus
TRINITY_DN64668_c0_g1	0.0873333	0.0536667	0	144.876	0	0.0983333	0.085	0.155	gi|255564954|ref|XP_002523470.1|conservedhypotheticalprotein[Ricinuscommunis]&gt;gnl|BL_ORD_ID|34499420conservedhypotheticalprotein[Ricinuscommunis]
TRINITY_DN64681_c0_g1	0.124	0.017	0.104	16.5763	0.0466667	0.132333	0	0.054	0gi|255581406|ref|XP_002531511.1|conservedhypotheticalprotein[Ricinuscommunis]&gt;gnl|BL_ORD_ID|34491394conservedhypotheticalprotein[Ricinuscommunis]
TRINITY_DN64691_c0_g1	0.219667	0.851	0.202667	11.115	0.263	0.160333	0.633333	0.0806667	0gi|802564128|ref|XP_012067237.1|PREDICTED:phosphatidylinositol/phosphatidylcholinetransferproteinSFH3-like[Jatrophacurcas]
TRINITY_DN6472_c0_g1	0	0	0	10.203	0	0	0	0	gi|694325594|ref|XP_009353733.1|PREDICTED:nifU-likeprotein"2,"chloroplastic[Pyrusxbretschneideri]
TRINITY_DN64809_c0_g3	0.206333	0.246667	0.293333	1365.33	0.324	0.297	0.305667	0	6gi|802540736|ref|XP_012078040.1|PREDICTED:isoleucineN-monooxygenase2-like[Jatrophacurcas]&gt;gnl|BL_ORD_ID|62888174PREDICTED:isoleucineN-monooxygenase2-like[Jatrophacurcas]
TRINITY_DN64875_c0_g1	0	0.218333	0.207	10.6713	0	0.0396667	0	0.0486667	gi|802736286|ref|XP_012086816.1|PREDICTED:proteinSGT1homologA-like[Jatrophacurcas]&gt;gnl|BL_ORD_ID|37883759hypotheticalproteinJCGZ_20532[Jatrophacurcas]
TRINITY_DN64892_c0_g1	0.326	0.434667	0.505667	15.608	0.173667	0.348	0.881667	0.665	0gi|743868514|ref|XP_011033018.1|PREDICTED:(R)-mandelonitrilelyase-like[Populuseuphratica]
TRINITY_DN64930_c0_g1	0.142333	0.106333	0.0263333	118.764	0.0223333	0.0656667	0.0386667	0.117667	0gi|255552886|ref|XP_002517486.1|"aldose-1-epimerase,"putative[Ricinuscommunis]&gt;gnl|BL_ORD_ID|34505504"aldose-1-epimerase,"putative[Ricinuscommunis]
TRINITY_DN65011_c0_g1	0.691333	0.401	0.0836667	11.2747	0.927	0.129333	0.329667	0.192333	6gi|255575141|ref|XP_002528475.1|Leucoanthocyanidin"dioxygenase,"putative[Ricinuscommunis]&gt;gnl|BL_ORD_ID|34494411Leucoanthocyanidin"dioxygenase,"putative[Ricinuscommunis]
TRINITY_DN65125_c0_g1	0.0976667	0.026	0.0476667	16.7227	0	0.0426667	0.0356667	0	gi|255543575|ref|XP_002512850.1|Thioredoxin"H-type,"putative[Ricinuscommunis]&gt;gnl|BL_ORD_ID|34509808Thioredoxin"H-type,"putative[Ricinuscommunis]
TRINITY_DN65269_c0_g2	0.233667	0.158333	0.684667	42.115	0.244	0.505	0.075	0.08	0gi|255569339|ref|XP_002525637.1|ATP-bindingcassette"transporter,"putative[Ricinuscommunis]&gt;gnl|BL_ORD_ID|34497256ATP-bindingcassette"transporter,"putative[Ricinuscommunis]
TRINITY_DN65387_c0_g1	0.350333	0.137333	0.140333	13.275	0.156	0.763333	0.068	0.132	0gi|255568456|ref|XP_002525202.1|runandtbc1domaincontaining"3,""plant,"putative[Ricinuscommunis]&gt;gnl|BL_ORD_ID|34497668runandtbc1domaincontaining
TRINITY_DN65440_c3_g2	0	0.133	0.139667	12.829	0	0	0	0.654	gi|292379340|gb|ADE21127.1|translationelongationfactor1-alpha[Munkovalsariasp.GKM1286]
TRINITY_DN65471_c1_g1	0.206667	0.0356667	0.620667	66.266	0.0116667	0.297	0.058	0.303333	gi|255536801|ref|XP_002509467.1|conservedhypotheticalprotein[Ricinuscommunis]&gt;gnl|BL_ORD_ID|34511301conservedhypotheticalprotein[Ricinuscommunis]
TRINITY_DN65477_c0_g1	0.0643333	0	0.0166667	12.959	0.054	0.0143333	0	0.0656667	gi|502126488|ref|XP_004499326.1|PREDICTED:celldivisioncontrolprotein2homologD[Cicerarietinum]
TRINITY_DN65479_c0_g1	0.0216667	0	0	22.4103	0	0.0226667	0	0	0gi|255546401|ref|XP_002514260.1|Galactoseoxidase"precursor,"putative[Ricinuscommunis]&gt;gnl|BL_ORD_ID|34508672Galactoseoxidase"precursor,"putative[Ricinuscommunis]
TRINITY_DN65724_c0_g1	0	0	0	15.6483	0	0	0	0	gi|627827410|ref|XP_007685678.1|hypotheticalproteinCOCMIDRAFT_34710[BipolarisoryzaeATCC44560]&gt;gnl|BL_ORD_ID|29393432hypotheticalproteinCOCMIDRAFT_34710[BipolarisoryzaeATCC44560]
TRINITY_DN65782_c0_g1	0	0	0	13.2867	0	0	0	0	0gi|255551843|ref|XP_002516967.1|ExopolygalacturonasecloneGBGE184"precursor,"putative[Ricinuscommunis]&gt;gnl|BL_ORD_ID|34506054ExopolygalacturonasecloneGBGE184"precursor,"putative[Ricinuscommunis]
TRINITY_DN65797_c0_g1	0	0.0393333	0.0463333	25.6627	0.0976667	0.0123333	0.376	0.0423333	0gi|255537593|ref|XP_002509863.1|"endo-1,4-beta-glucanase,"putative[Ricinuscommunis]&gt;gnl|BL_ORD_ID|34511694"endo-1,4-beta-glucanase,"putative[Ricinuscommunis]
TRINITY_DN65881_c0_g1	0	0	0.0603333	95.879	0	0	0	0	gi|802775629|ref|XP_012090835.1|PREDICTED:cysteineproteinaseinhibitor5-like[Jatrophacurcas]&gt;gnl|BL_ORD_ID|37880326hypotheticalproteinJCGZ_03032[Jatrophacurcas]
TRINITY_DN66006_c1_g1	0	0	0.0256667	12.569	0	0	0	0	0gi|255538602|ref|XP_002510366.1|conservedhypotheticalprotein[Ricinuscommunis]&gt;gnl|BL_ORD_ID|34512993conservedhypotheticalprotein[Ricinuscommunis]
TRINITY_DN66395_c0_g2	0.971	0	0	18.11	0	0	0	0	gi|661867569|emb|CDP21781.1|unnamedproteinproduct[Coffeacanephora]
TRINITY_DN66403_c0_g5	0.103	0.128333	0.562667	51.1	0.182333	0.13	0	0.0166667	0gi|255572822|ref|XP_002527343.1|conservedhypotheticalprotein[Ricinuscommunis]&gt;gnl|BL_ORD_ID|34495530conservedhypotheticalprotein[Ricinuscommunis]
TRINITY_DN66425_c0_g1	0.575667	0.132333	0.148333	602.176	0.285333	0.147333	0.0673333	0.258667	2gi|255538082|ref|XP_002510106.1|transcription"factor,"putative[Ricinuscommunis]&gt;gnl|BL_ORD_ID|34512733transcription"factor,"putative[Ricinuscommunis]
TRINITY_DN66425_c0_g2	0.108333	0	0.272	22.7193	0.423	0.138	0	0.618	gi|743803455|ref|XP_011017125.1|PREDICTED:transcriptionfactorbHLH54-like[Populuseuphratica]
TRINITY_DN66532_c0_g4	0	0	0	14.2117	0	0	0	0	gi|662514931|gb|KEQ72498.1|hypotheticalproteinM436DRAFT_73458[AureobasidiumnamibiaeCBS147.97]
TRINITY_DN66860_c0_g2	0.417667	0.0856667	0.112667	31.0497	0.183	0.115667	0.108333	0.415667	gi|255585128|ref|XP_002533269.1|conservedhypotheticalprotein[Ricinuscommunis]&gt;gnl|BL_ORD_ID|34489639conservedhypotheticalprotein[Ricinuscommunis]
TRINITY_DN67313_c1_g3	0.0703333	0.0713333	0.0136667	37.4887	0.0133333	0.065	0.015	0.05	0gi|255537723|ref|XP_002509928.1|Coiled-coildomain-containing"protein,"putative[Ricinuscommunis]&gt;gnl|BL_ORD_ID|34511759Coiled-coildomain-containing"protein,"putative[Ricinuscommunis]
TRINITY_DN67351_c0_g3	0.140333	0	0	29.7643	0	0	0	0.124667	gi|255558262|ref|XP_002520158.1|Thioredoxin"H-type,"putative[Ricinuscommunis]&gt;gnl|BL_ORD_ID|34502693Thioredoxin"H-type,"putative[Ricinuscommunis]
TRINITY_DN67366_c0_g1	0.205	0.151667	0.667	364.438	0.362	0.348667	0.0696667	0.124333	gi|802611494|ref|XP_012074522.1|PREDICTED:basicformofpathogenesis-relatedprotein1-like[Jatrophacurcas]
TRINITY_DN67479_c0_g1	0.0166667	0.0196667	0.02	41.2597	0	0	0.0286667	0.0193333	8gi|802747059|ref|XP_012087529.1|PREDICTED:exopolygalacturonase-like[Jatrophacurcas]&gt;gnl|BL_ORD_ID|37883339hypotheticalproteinJCGZ_24417[Jatrophacurcas]
TRINITY_DN67503_c0_g4	0.619	0.351667	0.197667	90.1623	0.203	0.172667	0	0.0606667	gi|802548179|ref|XP_012091048.1|PREDICTED:putativereceptor-likeproteinkinaseAt3g47110[Jatrophacurcas]
TRINITY_DN67692_c5_g1	0.0276667	0	0.166333	14.2763	0.0306667	0.085	0.0446667	0.313333	9gi|255541528|ref|XP_002511828.1|Pollen-specificprotein"SF3,"putative[Ricinuscommunis]&gt;gnl|BL_ORD_ID|34510944Pollen-specificprotein"SF3,"putative[Ricinuscommunis]
TRINITY_DN68043_c1_g3	0.922	0.763333	0.101333	193.31	0.207333	0.186333	0.154667	0	gi|802548181|ref|XP_012091060.1|PREDICTED:putativereceptor-likeproteinkinaseAt3g47110[Jatrophacurcas]
TRINITY_DN68076_c0_g1	0.016	0	0.042	38.9473	0	0.0203333	0.031	0	0gi|255576398|ref|XP_002529091.1|Polygalacturonase"precursor,"putative[Ricinuscommunis]&gt;gnl|BL_ORD_ID|34493795Polygalacturonase"precursor,"putative[Ricinuscommunis]
TRINITY_DN68096_c1_g1	0.0406667	0	0	18.341	0.0976667	0.0273333	0	0	gi|802588367|ref|XP_012070848.1|PREDICTED:transcriptionalactivatorMyb[Jatrophacurcas]
TRINITY_DN68143_c0_g1	0.019	0	0	18.055	0	0	0	0	gi|255566656|ref|XP_002524312.1|conservedhypotheticalprotein[Ricinuscommunis]&gt;gnl|BL_ORD_ID|34498548conservedhypotheticalprotein[Ricinuscommunis]
TRINITY_DN68150_c0_g3	0.112667	0.026	0.102	119.55	0.056	0.0713333	0.0373333	0.052	gi|255574274|ref|XP_002528051.1|Gamma-interferon-induciblelysosomalthiolreductase"precursor,"putative[Ricinuscommunis]&gt;gnl|BL_ORD_ID|34494817Gamma-interferon-induciblelysosomalthiolreductase"precursor,"putative[Ricinuscommunis]
TRINITY_DN68167_c2_g1	0	0	0	24.181	0	0	0	0	gi|409188981|gb|AFV29350.1|calcium-dependentproteinkinase-like"protein,"partial[Seneciovulgaris]
TRINITY_DN68247_c0_g1	0.0296667	0.025	0	29.4657	0.014	0.698333	0.075	0.0263333	gi|659133017|ref|XP_008466510.1|PREDICTED:floralhomeoticproteinDEFICIENS[Cucumismelo]
TRINITY_DN68257_c2_g2	0.066	0	0	354.323	0	0	0	0.18	7gi|802611314|ref|XP_012074417.1|PREDICTED:secoisolariciresinoldehydrogenase-like[Jatrophacurcas]&gt;gnl|BL_ORD_ID|37894284hypotheticalproteinJCGZ_08741[Jatrophacurcas]
TRINITY_DN68375_c0_g1	0.294	0.177333	0	109.035	0	0	0.37	0	gi|802596213|ref|XP_012072122.1|PREDICTED:proteinTIFY5A-like[Jatrophacurcas]&gt;gnl|BL_ORD_ID|37896128hypotheticalproteinJCGZ_04631[Jatrophacurcas]
TRINITY_DN68513_c1_g1	0	0	0.0956667	22.7077	0.197333	0.0823333	0	0.657333	gi|255573392|ref|XP_002527622.1|Anthocyanin5-aromatic"acyltransferase,"putative[Ricinuscommunis]&gt;gnl|BL_ORD_ID|34495277Anthocyanin5-aromatic"acyltransferase,"putative[Ricinuscommunis]
TRINITY_DN68525_c2_g3	0.134667	0.303333	0.247333	42.9897	0.260667	0.284667	0.397	0.161	gi|255569035|ref|XP_002525487.1|cytochrome"P450,"putative[Ricinuscommunis]&gt;gnl|BL_ORD_ID|34497403cytochrome"P450,"putative[Ricinuscommunis]
TRINITY_DN68530_c0_g1	0	0.587667	0	3236.76	0	0.754	0	0.523	gi|255564958|ref|XP_002523472.1|cytochrome"P450,"putative[Ricinuscommunis]&gt;gnl|BL_ORD_ID|34499422cytochrome"P450,"putative[Ricinuscommunis]
TRINITY_DN68530_c0_g3	0.157333	0	0	40.9943	0	0	0	0	gi|255564960|ref|XP_002523473.1|conservedhypotheticalprotein[Ricinuscommunis]&gt;gnl|BL_ORD_ID|34499423conservedhypotheticalprotein[Ricinuscommunis]
TRINITY_DN68583_c2_g1	0.176	0	0.429333	33.2243	0.173333	0	0.0746667	0.264667	gi|255557857|ref|XP_002519958.1|transcription"factor,"putative[Ricinuscommunis]&gt;gnl|BL_ORD_ID|34503042transcription"factor,"putative[Ricinuscommunis]
TRINITY_DN68618_c4_g2	0.094	0	0.0963333	14.085	0	0.0823333	0	0.0426667	gi|567862908|ref|XP_006424108.1|hypotheticalproteinCICLE_v10029546mg[Citrusclementina]&gt;gnl|BL_ORD_ID|27162663hypotheticalproteinCICLE_v10029546mg[Citrusclementina]
TRINITY_DN68916_c0_g1	0.0436667	0.056	0.023	207.972	0.024	0.0173333	0	0.0393333	7gi|255548405|ref|XP_002515259.1|"pectinesterase,"putative[Ricinuscommunis]&gt;gnl|BL_ORD_ID|34507706"pectinesterase,"putative[Ricinuscommunis]
TRINITY_DN68946_c2_g7	0	0	0	16.9493	0	0	0	0	gi|643722783|gb|KDP32517.1|hypotheticalproteinJCGZ_14720[Jatrophacurcas]
TRINITY_DN69114_c1_g2	0.0386667	0	0.353333	22.4463	0.285	0.264667	0.253333	0	gi|255568357|ref|XP_002525153.1|proteinwithunknownfunction[Ricinuscommunis]&gt;gnl|BL_ORD_ID|34497780proteinwithunknownfunction[Ricinuscommunis]
TRINITY_DN69221_c2_g4	0.0733333	0	0	82.8307	0.205667	0	0.217667	0.0856667	gi|255574129|ref|XP_002527980.1|transcription"factor,"putative[Ricinuscommunis]&gt;gnl|BL_ORD_ID|34494908transcription"factor,"putative[Ricinuscommunis]
TRINITY_DN69271_c0_g1	0.0793333	0	0	38.1427	0.129	0.047	0	0.014	0gi|255545860|ref|XP_002513990.1|multidrugresistance"pump,"putative[Ricinuscommunis]&gt;gnl|BL_ORD_ID|34509030multidrugresistance"pump,"putative[Ricinuscommunis]
TRINITY_DN69301_c1_g1	0.764	0.662	0.862333	16.1463	0.557667	0.581333	0.743667	0.436333	gi|763809545|gb|KJB76447.1|hypotheticalproteinB456_012G088700[Gossypiumraimondii]
TRINITY_DN69308_c1_g1	0.0316667	0.0593333	0.0386667	45.9837	0.102333	0.089	0.031	0.151	gi|590620015|ref|XP_007024429.1|Cysteine-richRLK(RECEPTOR-likeproteinkinase)"8,"putative[Theobromacacao]&gt;gnl|BL_ORD_ID|19806071Cysteine-richRLK(RECEPTOR-likeproteinkinase)"8,"putative
TRINITY_DN69316_c1_g3	0.061	0.544	0.0803333	15.6877	0	0.126	0.107333	0	gi|643722770|gb|KDP32504.1|hypotheticalproteinJCGZ_14707[Jatrophacurcas]
TRINITY_DN69338_c0_g1	0	0	0	11.6007	0	0	0	0	gi|657986134|ref|XP_008385186.1|PREDICTED:nudixhydrolase9[Malusdomestica]
TRINITY_DN69368_c0_g2	0.100333	0	0.0296667	21.1143	0	0	0	0	3gi|802542173|ref|XP_012081131.1|PREDICTED:germin-likeproteinsubfamily1member13[Jatrophacurcas]
TRINITY_DN69475_c0_g1	0.0243333	0.0306667	0	12.4833	0	0.023	0	0	0gi|255560711|ref|XP_002521369.1|"kinase,"putative[Ricinuscommunis]&gt;gnl|BL_ORD_ID|34501521"kinase,"putative[Ricinuscommunis]
TRINITY_DN69476_c0_g1	0.217333	0.797	0.323	11.011	0.919333	0.646333	0.135667	0.237	5gi|255564003|ref|XP_002523001.1|sgp1monomeric"G-protein,"putative[Ricinuscommunis]&gt;gnl|BL_ORD_ID|34499921sgp1monomeric"G-protein,"putative[Ricinuscommunis]
TRINITY_DN69548_c3_g6	0	0	0	17.9007	0	0.754	0	0.523	gi|255539653|ref|XP_002510891.1|conservedhypotheticalprotein[Ricinuscommunis]&gt;gnl|BL_ORD_ID|34511937conservedhypotheticalprotein[Ricinuscommunis]
TRINITY_DN69565_c1_g4	0	0	0	10.4103	0.636333	0	0	0	gi|194700234|gb|ACF84201.1|unknown[Zeamays]&gt;gnl|BL_ORD_ID|33598792hypotheticalproteinZEAMMB73_503726[Zeamays]
TRINITY_DN69652_c1_g2	0.041	0.0173333	0.0703333	86.7393	0	0.042	0.141667	0.0326667	0gi|255552339|ref|XP_002517214.1|sugar"transporter,"putative[Ricinuscommunis]&gt;gnl|BL_ORD_ID|34505850sugar"transporter,"putative[Ricinuscommunis]
TRINITY_DN69670_c0_g1	0.481333	0.643	0.0916667	22.1637	0.373667	0.366333	0.248	0.592	gi|255556223|ref|XP_002519146.1|conservedhypotheticalprotein[Ricinuscommunis]&gt;gnl|BL_ORD_ID|34503835conservedhypotheticalprotein[Ricinuscommunis]
TRINITY_DN69670_c0_g2	0	0	0	37.478	0	0	0	0	gi|763812074|gb|KJB78926.1|hypotheticalproteinB456_013G040100[Gossypiumraimondii]
TRINITY_DN69673_c1_g2	0	0	0	58.8337	0	0	0	0	gi|802588253|ref|XP_012070784.1|PREDICTED:probableLRRreceptor-likeserine/threonine-proteinkinaseAt4g08850[Jatrophacurcas]&gt;gnl|BL_ORD_ID|37897210hypotheticalproteinJCGZ_00853[Jatrophacurcas]
TRINITY_DN69673_c1_g7	0	0	0	14.433	0	0	0	0	gi|566207685|ref|XP_006374675.1|hypotheticalprotein"POPTR_0015s151101g,"partial[Populustrichocarpa]&gt;gnl|BL_ORD_ID|26070612hypotheticalprotein"POPTR_0015s151101g,"partial[Populustrichocarpa]
TRINITY_DN69673_c1_g8	0	0	0	22.4857	0	0	0	0	gi|255563971|ref|XP_002522985.1|receptorprotein"kinase,"putative[Ricinuscommunis]&gt;gnl|BL_ORD_ID|34499905receptorprotein"kinase,"putative[Ricinuscommunis]
TRINITY_DN69720_c1_g1	0.213	0.14	0.0593333	16.7967	0.144	0.0926667	0.0446667	0.101667	0gi|255565021|ref|XP_002523503.1|glycerophosphoryldiester"phosphodiesterase,"putative[Ricinuscommunis]&gt;gnl|BL_ORD_ID|34499334glycerophosphoryldiester"phosphodiesterase,"putative[Ricinuscommunis]
TRINITY_DN69837_c0_g3	0.443333	0.151333	0.599667	24.4303	0.0613333	0.396	0.043	0.232	gi|255539659|ref|XP_002510894.1|conservedhypotheticalprotein[Ricinuscommunis]&gt;gnl|BL_ORD_ID|34511940conservedhypotheticalprotein[Ricinuscommunis]
TRINITY_DN70015_c6_g2	0.348333	0.157333	0.109667	12.381	0.0426667	0.037	0.169333	0.102333	gi|727437542|ref|XP_010500096.1|PREDICTED:ethylene-responsivetranscriptionfactorRAP2-6-likeisoformX1[Camelinasativa]
TRINITY_DN70039_c1_g3	0.019	0.0476667	0.46	188.104	0.0753333	0.426	0.864333	0.0756667	gi|802674772|ref|XP_012081781.1|PREDICTED:heavymetal-associatedisoprenylatedplantprotein26-like[Jatrophacurcas]&gt;gnl|BL_ORD_ID|37887943hypotheticalproteinJCGZ_18824[Jatrophacurcas]
TRINITY_DN70065_c0_g1	0.0216667	0.092	0	50.0787	0	0.018	0.235667	0	gi|802715941|ref|XP_012084834.1|PREDICTED:phenolicglucosidemalonyltransferase1-like[Jatrophacurcas]&gt;gnl|BL_ORD_ID|37885592hypotheticalproteinJCGZ_19954[Jatrophacurcas]
TRINITY_DN70080_c2_g2	0	0	0	24.094	0	0	0	0	gi|255584319|ref|XP_002532895.1|"pten,"putative[Ricinuscommunis]&gt;gnl|BL_ORD_ID|34490012"pten,"putative[Ricinuscommunis]
TRINITY_DN70099_c1_g6	0.0866667	0	0	23.4947	0	0	0	0	gi|641809177|gb|KDO36661.1|hypotheticalproteinCISIN_1g033795mg[Citrussinensis]
TRINITY_DN70105_c3_g1	0.294333	0.014	0.238667	13.2497	0.888	0.830333	0.052	0.2	gi|255555005|ref|XP_002518540.1|conservedhypotheticalprotein[Ricinuscommunis]&gt;gnl|BL_ORD_ID|34504404conservedhypotheticalprotein[Ricinuscommunis]
TRINITY_DN70110_c3_g11	0.230333	0	0.0956667	14.594	0	0.0946667	0	0	gi|604303826|gb|EYU23227.1|hypotheticalprotein"MIMGU_mgv1a021869mg,"partial[Erythrantheguttata]
TRINITY_DN70159_c3_g2	0	0	0	22.398	0	0	0	0	gi|743787208|ref|XP_010922360.1|PREDICTED:ricin-like[Elaeisguineensis]&gt;gnl|BL_ORD_ID|54938962PREDICTED:ricin-like[Elaeisguineensis]
TRINITY_DN70166_c0_g1	0	0	0	10.864	0	0	0	0	gi|821072479|gb|KKY27443.1|putative60sribosomalproteinl3[Phaeomoniellachlamydospora]
TRINITY_DN70215_c0_g1	0.488333	0	0.0793333	35.0593	0	0.195667	0	0.0693333	gi|763781267|gb|KJB48338.1|hypotheticalproteinB456_008G064100[Gossypiumraimondii]
TRINITY_DN70264_c0_g1	0	0	0	19.4507	0	0.018	0	0	0gi|255576396|ref|XP_002529090.1|Polygalacturonase"precursor,"putative[Ricinuscommunis]&gt;gnl|BL_ORD_ID|34493794Polygalacturonase"precursor,"putative[Ricinuscommunis]
TRINITY_DN70278_c4_g5	0	0	0	479.462	0	0	0	0	gi|255564958|ref|XP_002523472.1|cytochrome"P450,"putative[Ricinuscommunis]&gt;gnl|BL_ORD_ID|34499422cytochrome"P450,"putative[Ricinuscommunis]
TRINITY_DN70295_c2_g10	0.219333	0.196333	0.0803333	13.8693	0.153667	0.221333	0.104333	0.218667	gi|641823780|gb|KDO43162.1|hypotheticalprotein"CISIN_1g0347291mg,"partial[Citrussinensis]
TRINITY_DN70344_c2_g1	0.737333	0.566	0.799333	120.748	0	0.249667	0.207333	0.628	gi|604303826|gb|EYU23227.1|hypotheticalprotein"MIMGU_mgv1a021869mg,"partial[Erythrantheguttata]
TRINITY_DN70347_c0_g1	0.092	0.0136667	0.027	15.0987	0	0.0343333	0.471667	0.115	0gi|255546613|ref|XP_002514366.1|Potassiumchannel"AKT6,"putative[Ricinuscommunis]&gt;gnl|BL_ORD_ID|34508778Potassiumchannel"AKT6,"putative[Ricinuscommunis]
TRINITY_DN70455_c1_g2	0.0136667	0.011	0.0143333	10.6147	0.014	0.0153333	0	0	0gi|255551829|ref|XP_002516960.1|Pectinesterase"precursor,"putative[Ricinuscommunis]&gt;gnl|BL_ORD_ID|34506047Pectinesterase"precursor,"putative[Ricinuscommunis]
TRINITY_DN70455_c1_g4	0.0666667	0.0773333	0.0753333	90.1917	0.0336667	0.0276667	0.997667	0.06	0gi|255551829|ref|XP_002516960.1|Pectinesterase"precursor,"putative[Ricinuscommunis]&gt;gnl|BL_ORD_ID|34506047Pectinesterase"precursor,"putative[Ricinuscommunis]
TRINITY_DN70855_c2_g3	0.161667	0	0.0133333	16.617	0.0476667	0.0453333	0.073	0.011	0gi|384371326|gb|AFH77952.1|neutral/alkalineinvertase[Manihotesculenta]
TRINITY_DN71024_c9_g4	0.0926667	0.0483333	0.0163333	180.363	0	0.063	0.0456667	0	0gi|255565397|ref|XP_002523689.1|nitrate"transporter,"putative[Ricinuscommunis]&gt;gnl|BL_ORD_ID|34499121nitrate"transporter,"putative[Ricinuscommunis]
TRINITY_DN71034_c0_g1	0	0	0	23.084	0.0176667	0	0	0	0gi|255570203|ref|XP_002526062.1|calcium-dependentprotein"kinase,"putative[Ricinuscommunis]&gt;gnl|BL_ORD_ID|34496842calcium-dependentprotein"kinase,"putative[Ricinuscommunis]
TRINITY_DN71041_c6_g1	0	0	0	15.177	0	0	0	0	gi|113205323|gb|AAT38747.2|"Polyprotein,"putative[Solanumdemissum]
TRINITY_DN71115_c1_g1	0.147	0.424333	0.0473333	27.5407	0.167333	0.686	0	0.355	gi|421999456|emb|CCO62222.1|putativecytochromeP450monooxygenase[Actaearacemosa]
TRINITY_DN71140_c4_g4	0.043	0.0283333	0	37.0883	0	0	0.0386667	0.025	0gi|255557763|ref|XP_002519911.1|pectin"acetylesterase,"putative[Ricinuscommunis]&gt;gnl|BL_ORD_ID|34502995pectin"acetylesterase,"putative[Ricinuscommunis]
TRINITY_DN71145_c0_g2	0.158333	0	0.0803333	11.9343	0.161	0.068	0.311667	0	gi|629126132|gb|KCW90557.1|hypotheticalprotein"EUGRSUZ_A026652,"partial[Eucalyptusgrandis]&gt;gnl|BL_ORD_ID|36235197hypotheticalprotein"EUGRSUZ_A026652,"partial[Eucalyptusgrandis]
TRINITY_DN71168_c3_g1	0.240667	0.098	0.113333	15.5	0.145	0.257667	0	0.425333	gi|802634458|ref|XP_012078007.1|PREDICTED:probableserine/threonine-proteinkinaseAt1g18390[Jatrophacurcas]&gt;gnl|BL_ORD_ID|37891222hypotheticalproteinJCGZ_13013[Jatrophacurcas]
TRINITY_DN7118_c0_g1	0	0	0	25.524	0	0	0	0	gi|527182538|gb|EPS57407.1|hypotheticalprotein"M569_17411,"partial[Genliseaaurea]
TRINITY_DN71210_c0_g1	0.286667	0.238667	0.484	33.6253	0.32	0.391	0.22	0.41	gi|255564719|ref|XP_002523354.1|conservedhypotheticalprotein[Ricinuscommunis]&gt;gnl|BL_ORD_ID|34499560conservedhypotheticalprotein[Ricinuscommunis]
TRINITY_DN71290_c1_g3	0.151	0.414	0.165333	90.193	0.895	0.0563333	0.126667	0.683667	gi|802797143|ref|XP_012092944.1|PREDICTED:uncharacterizedproteinLOC105650637[Jatrophacurcas]&gt;gnl|BL_ORD_ID|37878525hypotheticalproteinJCGZ_05841[Jatrophacurcas]
TRINITY_DN71326_c0_g1	0	0.143	0	10.5453	0	0	0	0	gi|255560922|ref|XP_002521474.1|cytochrome"P450,"putative[Ricinuscommunis]&gt;gnl|BL_ORD_ID|34501448cytochrome"P450,"putative[Ricinuscommunis]
TRINITY_DN71340_c0_g1	0.425333	0.228333	0.502	46.7597	0.081	0.574333	0	0.0746667	gi|674864094|emb|CDY68287.1|BnaAnng26730D[Brassicanapus]
TRINITY_DN71361_c0_g2	0	0	0	12.5983	0	0	0	0	gi|255575986|ref|XP_002528889.1|ATPbinding"protein,"putative[Ricinuscommunis]&gt;gnl|BL_ORD_ID|34494033ATPbinding"protein,"putative[Ricinuscommunis]
TRINITY_DN71362_c0_g3	0.101	0.382667	0.0493333	190.805	0.435667	0.145667	0	0.0946667	gi|255564208|ref|XP_002523101.1|Indole-3-aceticacid-inducedprotein"ARG2,"putative[Ricinuscommunis]&gt;gnl|BL_ORD_ID|34499776Indole-3-aceticacid-inducedprotein"ARG2,"putative[Ricinuscommunis]
TRINITY_DN71391_c2_g4	0	0.240333	0	19.219	0	0	0	0	gi|643723100|gb|KDP32705.1|hypotheticalproteinJCGZ_11997[Jatrophacurcas]
TRINITY_DN71449_c1_g1	0.0713333	0	0.190333	183.229	0	0	0	0	gi|255558212|ref|XP_002520133.1|Pectatelyase"precursor,"putative[Ricinuscommunis]&gt;gnl|BL_ORD_ID|34502668Pectatelyase"precursor,"putative[Ricinuscommunis]
TRINITY_DN71449_c1_g2	0.053	0.0666667	0.131333	121.07	0.073	0.064	0.100667	0	gi|255558212|ref|XP_002520133.1|Pectatelyase"precursor,"putative[Ricinuscommunis]&gt;gnl|BL_ORD_ID|34502668Pectatelyase"precursor,"putative[Ricinuscommunis]
TRINITY_DN71449_c1_g3	0.029	0	0	21.019	0	0	0	0	6gi|255558212|ref|XP_002520133.1|Pectatelyase"precursor,"putative[Ricinuscommunis]&gt;gnl|BL_ORD_ID|34502668Pectatelyase"precursor,"putative[Ricinuscommunis]
TRINITY_DN71449_c2_g1	0.186333	0	0	208.947	0.122667	0.094	0	0.210333	gi|255558212|ref|XP_002520133.1|Pectatelyase"precursor,"putative[Ricinuscommunis]&gt;gnl|BL_ORD_ID|34502668Pectatelyase"precursor,"putative[Ricinuscommunis]
TRINITY_DN71628_c2_g2	0.552667	0.347	0.227667	1964.57	0.413	0.739333	0.194333	0.293333	0gi|255586041|ref|XP_002533688.1|1-deoxyxylulose-5-phosphate"synthase,"putative[Ricinuscommunis]&gt;gnl|BL_ORD_ID|344892381-deoxyxylulose-5-phosphate"synthase,"putative[Ricinuscommunis]
TRINITY_DN71660_c2_g3	0	0	0	14.9493	0	0	0	0	gi|643739088|gb|KDP44902.1|hypotheticalproteinJCGZ_01402[Jatrophacurcas]
TRINITY_DN71721_c0_g2	0.461	0	0	19.1787	0	0.085	0.238333	0.204667	gi|255546291|ref|XP_002514205.1|conservedhypotheticalprotein[Ricinuscommunis]&gt;gnl|BL_ORD_ID|34508617conservedhypotheticalprotein[Ricinuscommunis]
TRINITY_DN71853_c3_g3	0.634667	0.510333	0.729	23.4103	0.0586667	0.712	0	0.706	gi|566239010|ref|XP_002325501.2|hypotheticalprotein"POPTR_0019s098602g,"partial[Populustrichocarpa]&gt;gnl|BL_ORD_ID|26066158hypotheticalprotein"POPTR_0019s098602g,"partial[Populustrichocarpa]
TRINITY_DN71909_c0_g3	0.0676667	0	0.0163333	34.5647	0.0203333	0.0443333	0.176	0	5gi|255556233|ref|XP_002519151.1|proteinbinding"protein,"putative[Ricinuscommunis]&gt;gnl|BL_ORD_ID|34503840proteinbinding"protein,"putative[Ricinuscommunis]
TRINITY_DN71963_c3_g2	0.0886667	0.054	0	23.0823	0.008	0.0406667	0.0356667	0.101333	0gi|147857914|emb|CAN82526.1|hypotheticalproteinVITISV_028058[Vitisvinifera]
TRINITY_DN71965_c0_g3	0	0	0	23.686	0	0	0	0	gi|255548700|ref|XP_002515406.1|serine-threonineprotein"kinase,""plant-type,"putative[Ricinuscommunis]&gt;gnl|BL_ORD_ID|34507323serine-threonineprotein"kinase,""plant-type,"putative[Ricinuscommunis]
TRINITY_DN72071_c3_g1	0	0	0	43.4233	0	0	0	0	gi|147775589|emb|CAN60648.1|hypotheticalproteinVITISV_033947[Vitisvinifera]
TRINITY_DN72074_c1_g1	0	0	0	62.657	0	0	0	0	gi|782910444|gb|AJZ73092.1|vacuolarH+-ATPasesubunit"A,"partial[Helianthusannuus]&gt;gnl|BL_ORD_ID|62327108vacuolarH+-ATPasesubunit"A,"partial[Helianthusannuus]&gt;gnl|BL_ORD_ID|62327108vacuolar
TRINITY_DN72074_c1_g2	0.505667	0.212667	0.381333	32.682	0.577667	0.399667	0.215	0.256333	gi|224097420|ref|XP_002310927.1|VacuolarATPsynthasecatalyticsubunitAfamilyprotein[Populustrichocarpa]&gt;gnl|BL_ORD_ID|34466560PREDICTED:V-typeprotonATPasecatalyticsubunit
TRINITY_DN72184_c2_g2	0	0.129	0	22.3963	0.0456667	0.00733333	0	0.00966667	gi|802548175|ref|XP_012091026.1|PREDICTED:LRRreceptor-likeserine/threonine-proteinkinaseEFR[Jatrophacurcas]
TRINITY_DN72187_c0_g1	0	0	0	10.6417	0	0	0	0	gi|238006852|gb|ACR34461.1|unknown[Zeamays]
TRINITY_DN72187_c1_g1	0.277667	0	0.415667	13.6413	0	0	0	0.572667	gi|720019070|ref|XP_010261994.1|PREDICTED:uncharacterizedproteinLOC104600629isoformX2[Nelumbonucifera]
TRINITY_DN72190_c2_g2	0	0	0	14.817	0	0	0	0	gi|632914529|gb|KDB14171.1|putativesodium/phosphatesymporter[Ustilaginoideavirens]
TRINITY_DN72248_c1_g17	0	0	0	13.8913	0	0	0	0	gi|731357406|ref|XP_010690194.1|PREDICTED:uncharacterizedproteinLOC104903782[Betavulgarissubsp.vulgaris]
TRINITY_DN72248_c1_g18	0	0	0	17.9263	0	0	0	0	gi|731381980|ref|XP_010669139.1|PREDICTED:uncharacterizedprotein"LOC104886381,"partial[Betavulgarissubsp.vulgaris]
TRINITY_DN72352_c2_g1	0.143	0	0	396.807	0.178667	0.181333	0.231	0.157667	gi|566255925|ref|XP_006387981.1|hypotheticalprotein"POPTR_0436s00230g,"partial[Populustrichocarpa]&gt;gnl|BL_ORD_ID|26064101hypotheticalprotein"POPTR_0436s00230g,"partial[Populustrichocarpa]
TRINITY_DN72389_c0_g2	0.385333	0.857333	0.604667	10.8977	0.766	0.460667	0.805667	0.46	gi|527207266|gb|EPS72594.1|hypotheticalprotein"M569_02164,"partial[Genliseaaurea]
TRINITY_DN72426_c1_g3	0.361	0.126	0.372667	34.3147	0.261667	0.152333	0.402667	0.232333	gi|118483975|gb|ABK93875.1|unknown[Populustrichocarpa]
TRINITY_DN72466_c3_g3	0.691667	0	0	18.498	0	0	0	0	gi|604303826|gb|EYU23227.1|hypotheticalprotein"MIMGU_mgv1a021869mg,"partial[Erythrantheguttata]
TRINITY_DN72468_c4_g1	0	0	0	40.2317	0	0	0	0	gi|763750299|gb|KJB17687.1|hypotheticalproteinB456_003G011200[Gossypiumraimondii]
TRINITY_DN72471_c3_g1	0	0.169667	0	22.805	0.056	0	0	0	gi|729345947|ref|XP_010541748.1|PREDICTED:uncharacterizedproteinLOC104815125[Tarenayahassleriana]
TRINITY_DN72476_c4_g8	0.252	0.314333	0.0843333	12.5267	0.206667	0.074	0.144667	0.156667	gi|77551524|gb|ABA94321.1|retrotransposon"protein,""putative,"unclassified[OryzasativaJaponicaGroup]
TRINITY_DN72542_c4_g11	0.156	0.121667	0	10.3343	0	0.395	0	0.642	gi|26451950|dbj|BAC43067.1|putativebeta-fructosidase[Arabidopsisthaliana]
TRINITY_DN72542_c4_g7	0.121667	0.07	0.0626667	15.997	0	0.051	0	0.323667	gi|26451950|dbj|BAC43067.1|putativebeta-fructosidase[Arabidopsisthaliana]
TRINITY_DN72542_c4_g9	0.297333	0.379	0.290667	53.7497	0.0436667	0.196	0.067	0.904667	gi|26451950|dbj|BAC43067.1|putativebeta-fructosidase[Arabidopsisthaliana]
TRINITY_DN7254_c0_g1	0	0.058	0.0573333	14.0643	0.0613333	0.152	0	0	gi|255543779|ref|XP_002512952.1|"kinase,"putative[Ricinuscommunis]&gt;gnl|BL_ORD_ID|34509909"kinase,"putative[Ricinuscommunis]
TRINITY_DN72564_c7_g3	0	0.0536667	0	17.909	0	0	0	0	gi|38194910|gb|AAR13298.1|gag-polpolyprotein[Phaseolusvulgaris]
TRINITY_DN72569_c10_g4	0	0	0	21.7117	0	0	0	0	gi|697156403|ref|XP_009586953.1|PREDICTED:uncharacterizedproteinLOC104084723[Nicotianatomentosiformis]
TRINITY_DN72570_c6_g6	0	0	0	18.658	0	0	0	0	gi|694449648|ref|XP_009350424.1|PREDICTED:LOWQUALITYPROTEIN:uncharacterizedproteinLOC103941949[Pyrusxbretschneideri]
TRINITY_DN72573_c11_g2	0.246333	0.619	0.0826667	18.0593	0.19	0.52	0.143	0.549	gi|77551524|gb|ABA94321.1|retrotransposon"protein,""putative,"unclassified[OryzasativaJaponicaGroup]
TRINITY_DN72790_c0_g1	0	0	0	12.3807	0	0	0	0	gi|169602211|ref|XP_001794527.1|hypotheticalproteinSNOG_04101[PhaeosphaerianodorumSN15]&gt;gnl|BL_ORD_ID|919973hypotheticalproteinSNOG_04101[PhaeosphaerianodorumSN15]
TRINITY_DN72861_c0_g1	0	0	0	11.8407	0	0	0	0	gi|451996575|gb|EMD89041.1|hypotheticalproteinCOCHEDRAFT_1180170[BipolarismaydisC5]
TRINITY_DN72864_c0_g1	0.0243333	0.0163333	0	44.251	0	0.0173333	0	0	0gi|255561975|ref|XP_002521996.1|conservedhypotheticalprotein[Ricinuscommunis]&gt;gnl|BL_ORD_ID|34500885conservedhypotheticalprotein[Ricinuscommunis]
TRINITY_DN72996_c0_g1	0	0	0	17.7657	0	0	0	0	gi|914978065|ref|XP_013245423.1|hypotheticalproteinK437DRAFT_231915[TilletiariaanomalaUBC951]&gt;gnl|BL_ORD_ID|37168587hypotheticalproteinK437DRAFT_231915[TilletiariaanomalaUBC951]
TRINITY_DN73093_c0_g1	0	0	0	11.162	0	0	0	0	gi|914975405|ref|XP_013244093.1|proteasomeendopeptidase"complex,"betasubunit[TilletiariaanomalaUBC951]&gt;gnl|BL_ORD_ID|37164439proteasomeendopeptidase"complex,"betasubunit[Tilletiariaanomala
TRINITY_DN73214_c0_g1	0.016	0.023	0.0683333	41.6173	0	0	0.031	0	0gi|255563977|ref|XP_002522988.1|receptorserine-threonineprotein"kinase,"putative[Ricinuscommunis]&gt;gnl|BL_ORD_ID|34499908receptorserine-threonineprotein"kinase,"putative[Ricinuscommunis]
TRINITY_DN73457_c0_g1	0	0	0	11.3383	0	0	0	0	gi|685852653|ref|XP_009253359.1|hypotheticalproteinFPSE_01965[FusariumpseudograminearumCS3096]&gt;gnl|BL_ORD_ID|14610034hypotheticalproteinFPSE_01965[FusariumpseudograminearumCS3096]
TRINITY_DN73948_c0_g1	0	0	0	11.8407	0	0	0	0	gi|627812975|ref|XP_007679835.1|hypotheticalproteinBAUCODRAFT_37830[BaudoiniacompniacensisUAMH10762]&gt;gnl|BL_ORD_ID|16870123hypotheticalproteinBAUCODRAFT_37830[BaudoiniacompniacensisUAMH10762]
TRINITY_DN73958_c0_g1	0	0	0	14.2117	0	0	0	0	gi|452847147|gb|EME49079.1|hypotheticalproteinDOTSEDRAFT_67956[DothistromaseptosporumNZE10]
TRINITY_DN74032_c0_g1	0.201667	0	0	109.718	0.104	0.339667	0.134	0.0913333	gi|659119050|ref|XP_008459448.1|PREDICTED:stress-inducedproteinKIN2-like[Cucumismelo]
TRINITY_DN74242_c0_g1	0	0	0	25.9393	0	0	0	0	gi|599370566|ref|XP_007406873.1|hypotheticalproteinMELLADRAFT_77071[Melampsoralarici-populina98AG31]&gt;gnl|BL_ORD_ID|7506716hypotheticalproteinMELLADRAFT_77071[Melampsoralarici-populina98AG31]
TRINITY_DN74321_c0_g1	0	0	0	10.6097	0	0	0	0	gi|914967407|ref|XP_013240094.1|putativepyruvatekinase[TilletiariaanomalaUBC951]&gt;gnl|BL_ORD_ID|37152322putativepyruvatekinase[TilletiariaanomalaUBC951]
TRINITY_DN74522_c0_g1	0	0	0	11.606	0	0	0	0	gi|848852672|ref|XP_012840421.1|PREDICTED:60SribosomalproteinL29-1-like[Erythrantheguttatus]&gt;gnl|BL_ORD_ID|31466891PREDICTED:60SribosomalproteinL29-1-like[Erythrantheguttatus]&gt;gnl|BL_ORD_ID|31466891hypothetical
TRINITY_DN7468_c0_g2	0	0	0	10.0583	0	0	0	0	gi|396465090|ref|XP_003837153.1|similartohomocitratesynthase[LeptosphaeriamaculansJN3]&gt;gnl|BL_ORD_ID|6117637similartohomocitratesynthase[LeptosphaeriamaculansJN3]
TRINITY_DN75026_c0_g1	0	0	0	10.4133	0	0	0	0	gi|914972819|ref|XP_013242800.1|hypotheticalproteinK437DRAFT_257048[TilletiariaanomalaUBC951]&gt;gnl|BL_ORD_ID|37160505hypotheticalproteinK437DRAFT_257048[TilletiariaanomalaUBC951]
TRINITY_DN75108_c0_g1	0	0	0	13.559	0	0	0	0	gi|299751468|ref|XP_001830287.2|aryl-alcoholdehydrogenase[Coprinopsiscinereaokayama7#130]&gt;gnl|BL_ORD_ID|5130232aryl-alcoholdehydrogenase[Coprinopsiscinereaokayama7#130]
TRINITY_DN75349_c0_g1	0.0303333	0	0.071	30.5787	0	0	0	0.0333333	gi|255575717|ref|XP_002528758.1|carbonic"anhydrase,"putative[Ricinuscommunis]&gt;gnl|BL_ORD_ID|34494190carbonic"anhydrase,"putative[Ricinuscommunis]
TRINITY_DN75553_c0_g1	0	0	0	12.9533	0	0	0	0	gi|821071519|gb|KKY26521.1|putativemitdomain-containingprotein[Diplodiaseriata]
TRINITY_DN75887_c0_g1	0	0	0	10.106	0	0	0	0	gi|759292102|gb|KIW68518.1|hypotheticalproteinPV04_04458[Caproniasemiimmersa]
TRINITY_DN76186_c0_g1	0	0	0	10.0583	0	0	0	0	gi|453082365|gb|EMF10412.1|autophagyproteinAtg20[SphaerulinamusivaSO2202]
TRINITY_DN76260_c0_g1	0	0	0	14.433	0	0	0	0	gi|148677986|gb|EDL09933.1|hydroxysteroid(17-beta)dehydrogenase"4,"isoformCRA_a[Musmusculus]
TRINITY_DN76346_c0_g1	0	0	0	11.3383	0	0	0	0	gi|906558463|gb|KNC51706.1|hypotheticalproteinAMSG_07772[ThecamonastrahensATCC50062]
TRINITY_DN76395_c0_g1	0.0643333	0	0.0273333	12.829	0	0	0	0.0293333	6gi|255570595|ref|XP_002526254.1|Reticulocalbin-2"precursor,"putative[Ricinuscommunis]&gt;gnl|BL_ORD_ID|34496627Reticulocalbin-2"precursor,"putative[Ricinuscommunis]
TRINITY_DN76403_c0_g1	0	0	0	13.296	0	0	0	0	gi|573028358|gb|ETS61588.1|hypotheticalproteinPaG_04343[PseudozymaaphidisDSM70725]
TRINITY_DN76428_c0_g1	0	0	0	12.9533	0	0	0	0	gi|673530734|emb|CDI56943.1|probableNADPH-cytochromeP450reductase[Melanopsichiumpennsylvanicum4]
TRINITY_DN76450_c0_g1	0	0	0	22.2167	0	0	0	0	gi|658168192|gb|KEI42901.1|hypotheticalproteinL969DRAFT_43012[MixiaosmundaeIAM14324]
TRINITY_DN76487_c0_g1	0	0	0	13.812	0	0	0	0	gi|255573854|ref|XP_002527846.1|Flavonol"3-sulfotransferase,"putative[Ricinuscommunis]&gt;gnl|BL_ORD_ID|34495065Flavonol"3-sulfotransferase,"putative[Ricinuscommunis]
TRINITY_DN76551_c0_g1	0	0	0	15.9683	0	0	0	0	gi|915102119|ref|XP_013277823.1|hypotheticalproteinZ518_01771[RhinocladiellamackenzieiCBS650.93]&gt;gnl|BL_ORD_ID|59254873hypotheticalproteinZ518_01771[RhinocladiellamackenzieiCBS650.93]
TRINITY_DN76816_c0_g1	0	0	0	12.819	0	0	0	0	gi|628184275|ref|XP_007707008.1|hypotheticalproteinCOCCADRAFT_21959[Bipolariszeicola26-R-13]&gt;gnl|BL_ORD_ID|29384611hypotheticalproteinCOCCADRAFT_21959[Bipolariszeicola26-R-13]
TRINITY_DN77087_c0_g1	0	0	0	12.3807	0	0	0	0	gi|615406528|ref|XP_007582043.1|putativesugartransporterfamilyprotein[NeofusicoccumparvumUCRNP2]&gt;gnl|BL_ORD_ID|19017907putativesugartransporterfamilyprotein[NeofusicoccumparvumUCRNP2]
TRINITY_DN77155_c0_g1	0	0	0	16.4417	0	0	0	0	gi|453083065|gb|EMF11111.1|hypotheticalproteinSEPMUDRAFT_126710[SphaerulinamusivaSO2202]
TRINITY_DN77977_c0_g1	0	0	0	23.8323	0	0	0	0	gi|169614898|ref|XP_001800865.1|hypotheticalproteinSNOG_10600[PhaeosphaerianodorumSN15]&gt;gnl|BL_ORD_ID|2697912hypotheticalproteinSNOG_10600[PhaeosphaerianodorumSN15]
TRINITY_DN78167_c0_g1	0	0	0	10.864	0	0	0	0	gi|511000541|gb|EPB82073.1|hypotheticalproteinHMPREF1544_11201[Mucorcircinelloidesf.circinelloides1006PhL]
TRINITY_DN78380_c0_g1	0	0	0	12.9533	0	0	0	0	gi|169619128|ref|XP_001802977.1|hypotheticalproteinSNOG_12757[PhaeosphaerianodorumSN15]&gt;gnl|BL_ORD_ID|916200hypotheticalproteinSNOG_12757[PhaeosphaerianodorumSN15]
TRINITY_DN78482_c0_g1	0	0	0	10.864	0	0	0	0	gi|858052961|emb|CDS00434.1|hypotheticalprotein[Sporisoriumscitamineum]
TRINITY_DN78820_c0_g1	0	0	0	45.806	0	0	0	0	gi|452846801|gb|EME48733.1|hypotheticalproteinDOTSEDRAFT_162467[DothistromaseptosporumNZE10]
TRINITY_DN79043_c0_g1	0	0	0	28.612	0	0	0	0	gi|396463148|ref|XP_003836185.1|hypotheticalproteinLEMA_P055260.1[LeptosphaeriamaculansJN3]&gt;gnl|BL_ORD_ID|6116672hypotheticalproteinLEMA_P055260.1[LeptosphaeriamaculansJN3]
TRINITY_DN79190_c0_g1	0	0	0	13.559	0	0	0	0	gi|751352951|gb|KIL90673.1|hypotheticalproteinFAVG1_06408[Fusariumavenaceum]
TRINITY_DN79492_c0_g1	0	0	0	11.162	0	0	0	0	gi|628066301|ref|XP_007698085.1|hypotheticalproteinCOCSADRAFT_113327[BipolarissorokinianaND90Pr]&gt;gnl|BL_ORD_ID|16969685hypotheticalproteinCOCSADRAFT_113327[BipolarissorokinianaND90Pr]
TRINITY_DN79786_c0_g1	0	0	0	17.2913	0	0	0	0	gi|407918793|gb|EKG12057.1|TranscriptionfactorJun[MacrophominaphaseolinaMS6]
TRINITY_DN79917_c0_g2	0.0813333	0	0	39.329	0	0.0663333	0	0	gi|255581763|ref|XP_002531683.1|conservedhypotheticalprotein[Ricinuscommunis]&gt;gnl|BL_ORD_ID|34491233conservedhypotheticalprotein[Ricinuscommunis]
TRINITY_DN79971_c0_g1	0	0	0	16.4417	0	0	0	0	gi|396482649|ref|XP_003841513.1|hypotheticalproteinLEMA_P094430.1[LeptosphaeriamaculansJN3]&gt;gnl|BL_ORD_ID|6121984hypotheticalproteinLEMA_P094430.1[LeptosphaeriamaculansJN3]
TRINITY_DN80102_c0_g1	0	0	0	16.816	0	0	0	0	gi|769873549|ref|WP_045015313.1|aldo/ketoreductase[Agrobacteriumarsenijevicii]&gt;gnl|BL_ORD_ID|60941063aldo/ketoreductase[Agrobacteriumarsenijevicii]
TRINITY_DN80566_c0_g1	0	0	0	11.437	0	0	0	0	gi|909988481|gb|KNG46034.1|hypotheticalproteinTW65_07231[Stemphyliumlycopersici]
TRINITY_DN80585_c0_g1	0	0	0	15.5303	0	0	0	0	gi|682343727|gb|KFY37654.1|hypotheticalproteinV494_04666[PseudogymnoascuspannorumVKMF-4513(FW-928)]
TRINITY_DN80664_c0_g1	0	0	0	11.106	0	0	0	0	gi|914967231|ref|XP_013240006.1|OPT-domain-containingprotein[TilletiariaanomalaUBC951]&gt;gnl|BL_ORD_ID|37152046OPT-domain-containingprotein[TilletiariaanomalaUBC951]
TRINITY_DN80710_c0_g1	0	0	0	17.2913	0	0	0	0	gi|169622681|ref|XP_001804749.1|hypotheticalproteinSNOG_14567[PhaeosphaerianodorumSN15]&gt;gnl|BL_ORD_ID|914751RecName:Full=Nucleolarprotein9;AltName:Full=Pumiliodomain-containingproteinNOP9&gt;gnl|BL_ORD_ID|914751
TRINITY_DN80725_c0_g1	0	0	0	47.9	0	0	0	0	gi|640915569|gb|KDN60449.1|hypotheticalproteinCSUB01_00555[Colletotrichumsublineola]
TRINITY_DN80753_c0_g1	0	0	0	15.5303	0	0	0	0	gi|758986195|ref|XP_011392062.1|putativehydroxymethylglutaryl-CoAsynthase[Ustilagomaydis521]&gt;gnl|BL_ORD_ID|29725011TPA:hydroxymethylglutaryl-CoAsynthase[Ustilagomaydis521]&gt;gnl|BL_ORD_ID|29725011putativehydroxymethylglutaryl-CoA
TRINITY_DN80842_c0_g1	0	0	0	48.3567	0	0	0	0	gi|914969225|ref|XP_013241003.1|putativeasparaginesynthase[TilletiariaanomalaUBC951]&gt;gnl|BL_ORD_ID|37155196putativeasparaginesynthase[TilletiariaanomalaUBC951]
TRINITY_DN80898_c0_g1	0	0	0	10.0583	0	0	0	0	gi|189211085|ref|XP_001941873.1|WDrepeatcontainingprotein2[Pyrenophoratritici-repentisPt-1C-BFP]&gt;gnl|BL_ORD_ID|3469191WDrepeatcontainingprotein2[Pyrenophoratritici-repentisPt-1C-BFP]
TRINITY_DN80967_c0_g1	0	0	0	10.822	0	0	0	0	gi|913793664|emb|CRK17336.1|hypotheticalprotein"BN1708_017564,"partial[Verticilliumlongisporum]
TRINITY_DN80987_c0_g1	0	0	0	12.376	0	0	0	0	gi|759263788|gb|KIW40312.1|hypotheticalproteinPV06_07519[Exophialaoligosperma]
TRINITY_DN81013_c0_g1	0	0	0	14.9063	0	0	0	0	gi|396500262|ref|XP_003845679.1|hypotheticalproteinLEMA_P009870.1[LeptosphaeriamaculansJN3]&gt;gnl|BL_ORD_ID|6126126hypotheticalproteinLEMA_P009870.1[LeptosphaeriamaculansJN3]
TRINITY_DN81121_c0_g1	0	0	0	12.3807	0	0	0	0	gi|758198175|ref|XP_011321458.1|hypotheticalproteinFGSG_04171[FusariumgraminearumPH-1]&gt;gnl|BL_ORD_ID|29711689hypotheticalproteinFGSG_04171[FusariumgraminearumPH-1]&gt;gnl|BL_ORD_ID|29711689hypotheticalproteinFG05_04171
TRINITY_DN81560_c0_g1	0	0	0	11.5277	0	0	0	0	gi|568952311|ref|XP_006536230.1|PREDICTED:peroxisomalN(1)-acetyl-spermine/spermidineoxidaseisoformX4[Musmusculus]
TRINITY_DN81564_c0_g1	0	0	0	12.7937	0	0	0	0	gi|343429276|emb|CBQ72850.1|conservedhypotheticalprotein[SporisoriumreilianumSRZ2]
TRINITY_DN81933_c0_g1	0	0	0	10.4427	0	0	0	0	gi|568437743|ref|XP_006455054.1|NADP-dependentmannitoldehydrogenase[Agaricusbisporusvar.bisporusH97]&gt;gnl|BL_ORD_ID|15467349NADP-dependentmannitoldehydrogenase[Agaricusbisporusvar.bisporusH97]
TRINITY_DN82299_c0_g1	0	0	0	14.2117	0	0	0	0	gi|914977171|ref|XP_013244976.1|hypotheticalproteinK437DRAFT_34553[TilletiariaanomalaUBC951]&gt;gnl|BL_ORD_ID|37168188hypotheticalproteinK437DRAFT_34553[TilletiariaanomalaUBC951]
TRINITY_DN82320_c0_g1	0	0	0	48.3567	0	0	0	0	gi|453088502|gb|EMF16542.1|eukaryotictranslationinitiationfactor3subunitEifCa[SphaerulinamusivaSO2202]
TRINITY_DN82891_c0_g1	0	0	0	16.1613	0	0	0	0	gi|752274908|dbj|GAM89598.1|hypotheticalproteinANO11243_076370[fungalsp.No.11243]
TRINITY_DN82901_c0_g1	0	0	0	13.559	0	0	0	0	gi|685869181|ref|XP_009261623.1|hypotheticalproteinFPSE_10231[FusariumpseudograminearumCS3096]&gt;gnl|BL_ORD_ID|14602025hypotheticalproteinFPSE_10231[FusariumpseudograminearumCS3096]
TRINITY_DN83003_c0_g1	0	0	0	25.3593	0	0	0	0	gi|657977874|ref|XP_008380854.1|PREDICTED:hexokinase-1-likeisoformX2[Malusdomestica]
TRINITY_DN83067_c0_g1	0	0	0	11.9137	0	0	0	0	gi|757341305|gb|KIR47246.1|rabfamilyprotein[CryptococcusgattiiCA1280]&gt;gnl|BL_ORD_ID|58706455rabfamilyprotein[CryptococcusgattiiCA1873]&gt;gnl|BL_ORD_ID|58706455rabfamilyprotein
TRINITY_DN83201_c0_g1	0	0	0	10.2793	0	0	0	0	gi|758975691|ref|XP_011387900.1|putativesterolcarrierprotein[Ustilagomaydis521]&gt;gnl|BL_ORD_ID|29723126putativesterolcarrierprotein[Ustilagomaydis521]
TRINITY_DN83322_c0_g1	0	0	0	25.548	0	0	0	0	gi|470614303|ref|XP_004316662.1|PREDICTED:ras-specificguaninenucleotide-releasingfactorRalGPS2-like[Tursiopstruncatus]
TRINITY_DN83778_c0_g1	0	0	0	11.8407	0	0	0	0	gi|453086767|gb|EMF14809.1|zinc-bindingalcoholdehydrogenase[SphaerulinamusivaSO2202]
TRINITY_DN83789_c0_g1	0	0	0	10.0583	0	0	0	0	gi|915110321|ref|XP_013266341.1|hypotheticalproteinA1O9_01729[ExophialaaquamarinaCBS119918]&gt;gnl|BL_ORD_ID|41659627hypotheticalproteinA1O9_01729[ExophialaaquamarinaCBS119918]
TRINITY_DN83972_c0_g1	0	0	0	10.864	0	0	0	0	gi|169614017|ref|XP_001800425.1|hypotheticalproteinSNOG_10143[PhaeosphaerianodorumSN15]&gt;gnl|BL_ORD_ID|2702315hypotheticalproteinSNOG_10143[PhaeosphaerianodorumSN15]
TRINITY_DN84050_c0_g1	0	0	0	10.864	0	0	0	0	gi|751759047|gb|KIN07220.1|hypotheticalproteinOIDMADRAFT_36795[OidiodendronmaiusZn]
TRINITY_DN84125_c0_g1	0.0523333	0	0	21.814	0.07	0	0.0893333	0.0603333	gi|255566219|ref|XP_002524097.1|conservedhypotheticalprotein[Ricinuscommunis]&gt;gnl|BL_ORD_ID|34498801conservedhypotheticalprotein[Ricinuscommunis]
TRINITY_DN84283_c0_g1	0	0	0	13.2943	0	0	0	0	gi|465795737|emb|CCV00195.1|unnamedproteinproduct[MalasseziasympodialisATCC42132]
TRINITY_DN84593_c0_g1	0	0	0	10.864	0	0	0	0	gi|470266008|ref|XP_004361654.1|putativezincfingerprotein[Dictyosteliumfasciculatum]&gt;gnl|BL_ORD_ID|7520667putativezincfingerprotein[Dictyosteliumfasciculatum]
TRINITY_DN84780_c0_g1	0	0	0	17.2913	0	0	0	0	gi|449548585|gb|EMD39551.1|hypotheticalproteinCERSUDRAFT_111868[CeriporiopsissubvermisporaB]
TRINITY_DN84987_c0_g1	0	0	0	35.3427	0	0	0	0	gi|452842178|gb|EME44114.1|hypotheticalproteinDOTSEDRAFT_71796[DothistromaseptosporumNZE10]
TRINITY_DN85050_c0_g1	0	0	0	17.5363	0	0	0	0	gi|598002639|ref|XP_007368994.1|alpha/beta-hydrolase[DichomitussqualensLYAD-421SS1]&gt;gnl|BL_ORD_ID|12783072alpha/beta-hydrolase[DichomitussqualensLYAD-421SS1]
TRINITY_DN85077_c0_g1	0	0	0	14.2117	0	0	0	0	gi|396469533|ref|XP_003838429.1|hypotheticalproteinLEMA_P113650.1[LeptosphaeriamaculansJN3]&gt;gnl|BL_ORD_ID|6118908hypotheticalproteinLEMA_P113650.1[LeptosphaeriamaculansJN3]
TRINITY_DN85122_c0_g1	0	0	0	10.0583	0	0	0	0	gi|915094199|ref|XP_013263674.1|hypotheticalproteinA1O9_02649[ExophialaaquamarinaCBS119918]&gt;gnl|BL_ORD_ID|41656962hypotheticalproteinA1O9_02649[ExophialaaquamarinaCBS119918]
TRINITY_DN85316_c0_g1	0	0	0	10.4023	0	0	0	0	gi|169617804|ref|XP_001802316.1|hypotheticalproteinSNOG_12083[PhaeosphaerianodorumSN15]&gt;gnl|BL_ORD_ID|2698557hypotheticalproteinSNOG_12083[PhaeosphaerianodorumSN15]
TRINITY_DN85400_c0_g1	0	0	0	10.8777	0	0	0	0	gi|674217079|dbj|GAK67410.1|clavaminatesynthase-likeprotein[Pseudozymaantarctica]
TRINITY_DN85471_c0_g1	0	0	0	10.864	0	0	0	0	gi|761950163|gb|KIY69840.1|hypotheticalprotein"CYLTODRAFT_348776,"partial[CylindrobasidiumtorrendiiFP15055ss-10]
TRINITY_DN85575_c0_g1	0	0	0	14.991	0	0	0	0	gi|685401175|ref|XP_009219448.1|dolichyl-P-Man:Man(5)GlcNAc(2)-PP-dolichylmannosyltransferase[Gaeumannomycesgraminisvar.triticiR3-111a-1]&gt;gnl|BL_ORD_ID|13660191dolichyl-P-Man:Man(5)GlcNAc(2)-PP-dolichylmannosyltransferase[Gaeumannomycesgraminisvar.triticiR3-111a-1]
TRINITY_DN85577_c0_g1	0	0	0	14.2117	0	0	0	0	gi|169600867|ref|XP_001793856.1|hypotheticalproteinSNOG_03286[PhaeosphaerianodorumSN15]&gt;gnl|BL_ORD_ID|2700596hypotheticalproteinSNOG_03286[PhaeosphaerianodorumSN15]
TRINITY_DN85680_c0_g1	0	0	0	22.7587	0	0	0	0	gi|758972920|ref|XP_011386519.1|putativesplicingfactor3Bsubunit3[Ustilagomaydis521]&gt;gnl|BL_ORD_ID|29723639RecName:Full=Pre-mRNA-splicingfactorRSE1&gt;gnl|BL_ORD_ID|29723639putativesplicing
TRINITY_DN85828_c0_g1	0	0	0	32.032	0	0	0	0	gi|914977917|ref|XP_013245349.1|hypotheticalproteinK437DRAFT_254094[TilletiariaanomalaUBC951]&gt;gnl|BL_ORD_ID|37168513hypotheticalproteinK437DRAFT_254094[TilletiariaanomalaUBC951]
TRINITY_DN85844_c0_g1	0	0	0	19.4277	0	0	0	0	gi|169614676|ref|XP_001800754.1|hypotheticalproteinSNOG_10484[PhaeosphaerianodorumSN15]&gt;gnl|BL_ORD_ID|918305hypotheticalproteinSNOG_10484[PhaeosphaerianodorumSN15]
TRINITY_DN85856_c0_g1	0	0	0	10.4133	0	0	0	0	gi|396480989|ref|XP_003841130.1|similartoaldehydedehydrogenase[LeptosphaeriamaculansJN3]&gt;gnl|BL_ORD_ID|6121601similartoaldehydedehydrogenase[LeptosphaeriamaculansJN3]
TRINITY_DN86108_c0_g1	0	0	0	11.3383	0	0	0	0	gi|472585629|gb|EMS23180.1|phytase[RhodosporidiumtoruloidesNP11]&gt;gnl|BL_ORD_ID|17880662RHTO0S12e03598g1_1[Rhodosporidiumtoruloides]
TRINITY_DN86433_c0_g1	0	0	0	13.2943	0	0	0	0	gi|452842738|gb|EME44674.1|hypotheticalproteinDOTSEDRAFT_72208[DothistromaseptosporumNZE10]
TRINITY_DN86445_c0_g1	0	0	0	19.0763	0	0	0	0	gi|281204224|gb|EFA78420.1|P-typeATPase[PolysphondyliumpallidumPN500]
TRINITY_DN86589_c0_g1	0	0	0	17.2913	0	0	0	0	gi|302907614|ref|XP_003049685.1|predictedprotein[NectriahaematococcampVI77-13-4]&gt;gnl|BL_ORD_ID|4800586predictedprotein[NectriahaematococcampVI77-13-4]
TRINITY_DN86734_c0_g1	0	0	0	11.8407	0	0	0	0	gi|365986913|ref|XP_003670288.1|hypotheticalproteinNDAI_0E02280[NaumovozymadairenensisCBS421]&gt;gnl|BL_ORD_ID|8802883hypotheticalproteinNDAI_0E02280[NaumovozymadairenensisCBS421]
TRINITY_DN86842_c0_g1	0	0	0	10.4133	0	0	0	0	gi|453086548|gb|EMF14590.1|hypotheticalproteinSEPMUDRAFT_148258[SphaerulinamusivaSO2202]
TRINITY_DN86852_c0_g1	0	0	0	10.864	0	0	0	0	gi|909987974|gb|KNG45560.1|trna-specificadenosine-34deaminasesubunittad3[Stemphyliumlycopersici]
TRINITY_DN87138_c0_g1	0	0	0	27.0223	0	0	0	0	gi|55669524|pdb|1O5E|HChain"H,"DissectingAndDesigningInhibitorSelectivityDeterminantsAtTheS1SiteUsingAnArtificialAla190Protease
TRINITY_DN87140_c0_g1	0	0	0	13.296	0	0	0	0	gi|646302202|gb|KDQ23352.1|hypotheticalproteinPLEOSDRAFT_1098183[PleurotusostreatusPC15]
TRINITY_DN87180_c0_g1	0	0	0	11.3383	0	0	0	0	gi|164656467|ref|XP_001729361.1|hypotheticalproteinMGL_3396[MalasseziaglobosaCBS7966]&gt;gnl|BL_ORD_ID|2650904hypotheticalproteinMGL_3396[MalasseziaglobosaCBS7966]
TRINITY_DN87368_c0_g1	0	0	0	17.3297	0	0	0	0	gi|694403163|ref|XP_009376540.1|PREDICTED:ribosomalprotein"S11,"mitochondrial-like[Pyrusxbretschneideri]&gt;gnl|BL_ORD_ID|47845217PREDICTED:ribosomalprotein"S11,"mitochondrial-like[Pyrusxbretschneideri]
TRINITY_DN87440_c0_g1	0	0	0	11.5277	0	0	0	0	gi|321252525|ref|XP_003192436.1|hypotheticalproteinCGB_B9580W[CryptococcusgattiiWM276]&gt;gnl|BL_ORD_ID|6505629HypotheticalProteinCGB_B9580W[CryptococcusgattiiWM276]&gt;gnl|BL_ORD_ID|6505629hypotheticalproteinI315_06663
TRINITY_DN87501_c0_g1	0	0	0	12.9533	0	0	0	0	gi|399172520|emb|CCE26667.1|relatedtoCa2+/H+-exchanging"protein,"vacuolar[Clavicepspurpurea20.1]
TRINITY_DN87508_c0_g1	0	0	0	14.2117	0	0	0	0	gi|156057035|ref|XP_001594441.1|hypotheticalproteinSS1G_04248[Sclerotiniasclerotiorum1980]&gt;gnl|BL_ORD_ID|2360806hypotheticalproteinSS1G_04248[Sclerotiniasclerotiorum1980UF-70]
TRINITY_DN87650_c0_g1	0	0	0	15.5303	0	0	0	0	gi|169864758|ref|XP_001838986.1|serine/threonine-proteinphosphatase2BcatalyticsubunitA1[Coprinopsiscinereaokayama7#130]&gt;gnl|BL_ORD_ID|1136103serine/threonine-proteinphosphatase2BcatalyticsubunitA1[Coprinopsis
TRINITY_DN87653_c0_g1	0	0	0	24.2473	0	0	0	0	gi|657976664|ref|XP_008380221.1|PREDICTED:probableLRRreceptor-likeserine/threonine-proteinkinaseAt4g08850[Malusdomestica]
TRINITY_DN87669_c0_g1	0	0	0	11.6007	0	0	0	0	gi|10304374|gb|AAG16226.1|heatshock90kDprotein"1,"beta[Susscrofa]
TRINITY_DN87927_c0_g1	0	0	0	10.897	0	0	0	0	gi|909991374|gb|KNG48845.1|short-chaindehydrogenasereductasesdr[Stemphyliumlycopersici]
TRINITY_DN88316_c0_g1	0	0	0	14.2117	0	0	0	0	gi|169610473|ref|XP_001798655.1|hypotheticalproteinSNOG_08335[PhaeosphaerianodorumSN15]&gt;gnl|BL_ORD_ID|915704hypotheticalproteinSNOG_08335[PhaeosphaerianodorumSN15]
TRINITY_DN8845_c0_g1	0.0466667	0.114667	0.0546667	13.6773	0.12	0.137333	0	0	gi|255579905|ref|XP_002530788.1|lipidbinding"protein,"putative[Ricinuscommunis]&gt;gnl|BL_ORD_ID|34492117lipidbinding"protein,"putative[Ricinuscommunis]
TRINITY_DN88543_c0_g1	0	0	0	15.177	0	0	0	0	gi|169595448|ref|XP_001791148.1|hypotheticalproteinSNOG_00463[PhaeosphaerianodorumSN15]&gt;gnl|BL_ORD_ID|921722hypotheticalproteinSNOG_00463[PhaeosphaerianodorumSN15]
TRINITY_DN88578_c0_g1	0	0	0	54.0397	0	0	0	0	gi|353237001|emb|CCA68984.1|relatedtochitinsynthase2[PiriformosporaindicaDSM11827]
TRINITY_DN88626_c0_g1	0	0	0	24.6623	0	0	0	0	gi|662500336|gb|KEQ57980.1|long-chainfatty-acid-CoAligase[AureobasidiummelanogenumCBS110374]
TRINITY_DN89103_c0_g1	0	0	0	12.9533	0	0	0	0	gi|396459289|ref|XP_003834257.1|predictedprotein[LeptosphaeriamaculansJN3]&gt;gnl|BL_ORD_ID|6114751predictedprotein[LeptosphaeriamaculansJN3]
TRINITY_DN89134_c0_g1	0	0	0	11.8407	0	0	0	0	gi|697127802|ref|XP_009617949.1|PREDICTED:cellnumberregulator2-like[Nicotianatomentosiformis]
TRINITY_DN89337_c0_g1	0	0	0	22.2167	0	0	0	0	gi|361127084|gb|EHK99064.1|putativeD-arabinitol2-dehydrogenase[Glarealozoyensis74030]
TRINITY_DN89499_c0_g1	0	0	0	11.942	0	0	0	0	gi|330923510|ref|XP_003300267.1|hypotheticalproteinPTT_11463[Pyrenophorateresf.teres0-1]&gt;gnl|BL_ORD_ID|6050360hypotheticalproteinPTT_11463[Pyrenophorateresf.teres0-1]
TRINITY_DN89880_c0_g1	0	0	0	32.032	0	0	0	0	gi|914967539|ref|XP_013240160.1|rabGTPaseactivator[TilletiariaanomalaUBC951]&gt;gnl|BL_ORD_ID|37152550rabGTPaseactivator[TilletiariaanomalaUBC951]
TRINITY_DN90443_c0_g1	0	0	0	24.181	0	0	0	0	gi|326521290|dbj|BAJ96848.1|predictedprotein[Hordeumvulgaresubsp.vulgare]
TRINITY_DN90626_c0_g1	0	0	0	15.6483	0	0	0	0	gi|686624488|gb|KGB76222.1|D-amino-acidoxidase[CryptococcusgattiiR265]&gt;gnl|BL_ORD_ID|46980887D-amino-acidoxidase[CryptococcusgattiiLA55]&gt;gnl|BL_ORD_ID|46980887D-amino-acidoxidase[CryptococcusgattiiMMRL2647]
TRINITY_DN90820_c0_g1	0	0	0	15.6483	0	0	0	0	gi|169623574|ref|XP_001805194.1|hypotheticalproteinSNOG_15030[PhaeosphaerianodorumSN15]&gt;gnl|BL_ORD_ID|2700070hypotheticalproteinSNOG_15030[PhaeosphaerianodorumSN15]
TRINITY_DN90832_c0_g1	0	0	0	14.9323	0	0	0	0	gi|734438212|gb|KHN49015.1|Retrovirus-relatedPolpolyproteinfromtransposon"17.6,"partial[Glycinesoja]
TRINITY_DN90943_c0_g1	0	0	0	16.1613	0	0	0	0	gi|164659514|ref|XP_001730881.1|hypotheticalproteinMGL_1880[MalasseziaglobosaCBS7966]&gt;gnl|BL_ORD_ID|2652424hypotheticalproteinMGL_1880[MalasseziaglobosaCBS7966]
TRINITY_DN91083_c0_g1	0	0	0	12.9533	0	0	0	0	gi|647401852|emb|CDR48207.1|RHTO0S16e03554g1_1[Rhodosporidiumtoruloides]
TRINITY_DN91135_c0_g1	0	0	0	13.559	0	0	0	0	gi|814543806|emb|CEQ38700.1|"SPOSA6832_00148,"partial[Sporidiobolussalmonicolor]
TRINITY_DN91138_c0_g1	0	0	0	23.8323	0	0	0	0	gi|451997214|gb|EMD89679.1|hypotheticalproteinCOCHEDRAFT_1138087[BipolarismaydisC5]&gt;gnl|BL_ORD_ID|17002938hypotheticalproteinCOCC4DRAFT_36460[BipolarismaydisATCC48331]
TRINITY_DN91471_c0_g1	0	0	0	24.972	0	0	0	0	gi|631377054|ref|XP_007922907.1|hypotheticalproteinMYCFIDRAFT_84506[PseudocercosporafijiensisCIRAD86]&gt;gnl|BL_ORD_ID|17095587hypotheticalproteinMYCFIDRAFT_84506[PseudocercosporafijiensisCIRAD86]
TRINITY_DN91519_c0_g1	0	0	0	25.9393	0	0	0	0	gi|913812013|emb|CRK46827.1|hypotheticalproteinBN1723_007287[Verticilliumlongisporum]
TRINITY_DN91723_c0_g1	0	0	0	11.9137	0	0	0	0	gi|627810457|ref|XP_007678576.1|hypotheticalproteinBAUCODRAFT_36182[BaudoiniacompniacensisUAMH10762]&gt;gnl|BL_ORD_ID|16870934hypotheticalproteinBAUCODRAFT_36182[BaudoiniacompniacensisUAMH10762]
TRINITY_DN9206_c0_g1	0.475	0.258667	0.120333	27.546	0.194667	0.099	0	0.058	gi|255537787|ref|XP_002509960.1|Nonspecificlipid-transferprotein"A,"putative[Ricinuscommunis]&gt;gnl|BL_ORD_ID|34511791Nonspecificlipid-transferprotein"A,"putative[Ricinuscommunis]
TRINITY_DN92271_c0_g1	0	0	0	12.3807	0	0	0	0	gi|799319244|ref|XP_012047597.1|GTP-bindingprotein"1,"variant[Cryptococcusneoformansvar.grubiiH99]&gt;gnl|BL_ORD_ID|25266439GTP-bindingprotein"1,"variant[Cryptococcusneoformansvar.
TRINITY_DN92299_c0_g1	0	0	0	10.864	0	0	0	0	gi|662533368|gb|KEQ90703.1|hypotheticalproteinAUEXF2481DRAFT_44898[AureobasidiumsubglacialeEXF-2481]
TRINITY_DN92440_c0_g1	0	0	0	16.1613	0	0	0	0	gi|452841888|gb|EME43824.1|hypotheticalproteinDOTSEDRAFT_71603[DothistromaseptosporumNZE10]
TRINITY_DN92827_c0_g1	0	0	0	16.4417	0	0	0	0	gi|864421939|emb|CRX79039.1|hypotheticalprotein"ls5930a1_00089,"partial[Leucosporidiumscottii]
TRINITY_DN93315_c0_g1	0	0	0	13.8303	0	0	0	0	gi|682432339|gb|KFY97915.1|hypotheticalproteinV498_01802[PseudogymnoascuspannorumVKMF-4517(FW-2822)]
TRINITY_DN93462_c1_g1	0	0	0	27.0223	0	0	0	0	gi|657979000|ref|XP_008381444.1|PREDICTED:NADHdehydrogenase[ubiquinone]1alphasubcomplexsubunit8-B-like[Malusdomestica]&gt;gnl|BL_ORD_ID|42120042PREDICTED:NADHdehydrogenase[ubiquinone]1
TRINITY_DN93672_c0_g1	0	0	0	15.2637	0	0	0	0	gi|657974854|ref|XP_008379263.1|PREDICTED:uncharacterizedproteinLOC103442268[Malusdomestica]
TRINITY_DN94173_c0_g1	0	0	0	14.2117	0	0	0	0	gi|396490731|ref|XP_003843405.1|similartopolygalacturonase1[LeptosphaeriamaculansJN3]&gt;gnl|BL_ORD_ID|33031440endopolygalacturonasePG1[Leptosphaeriamaculans]&gt;gnl|BL_ORD_ID|33031440similartopolygalacturonase1
TRINITY_DN94294_c0_g1	0	0	0	10.4133	0	0	0	0	gi|395617369|gb|AFN68294.1|polyketidesynthasePksC[Alternariaalternata]
TRINITY_DN94388_c0_g1	0	0	0	15.4217	0	0	0	0	gi|615411712|ref|XP_007583706.1|putativeglucose-6-phosphateisomeraseprotein[NeofusicoccumparvumUCRNP2]&gt;gnl|BL_ORD_ID|19016258putativeglucose-6-phosphateisomeraseprotein[NeofusicoccumparvumUCRNP2]
TRINITY_DN94434_c0_g1	0	0	0	16.83	0	0	0	0	gi|599117400|ref|XP_007386504.1|hypotheticalproteinPUNSTDRAFT_136829[PunctulariastrigosozonataHHB-11173SS5]&gt;gnl|BL_ORD_ID|12191497hypotheticalproteinPUNSTDRAFT_136829[PunctulariastrigosozonataHHB-11173SS5]
TRINITY_DN94763_c0_g1	0	0	0	14.433	0	0	0	0	gi|398409716|ref|XP_003856323.1|hypotheticalproteinMYCGRDRAFT_31931[ZymoseptoriatriticiIPO323]&gt;gnl|BL_ORD_ID|8402148hypotheticalproteinMYCGRDRAFT_31931[ZymoseptoriatriticiIPO323]
TRINITY_DN94875_c0_g1	0	0	0	17.7657	0	0	0	0	gi|396479065|ref|XP_003840667.1|hypotheticalproteinLEMA_P103190.1[LeptosphaeriamaculansJN3]&gt;gnl|BL_ORD_ID|6121140hypotheticalproteinLEMA_P103190.1[LeptosphaeriamaculansJN3]
TRINITY_DN95050_c0_g1	0	0	0	11.033	0	0	0	0	gi|396460066|ref|XP_003834645.1|hypotheticalproteinLEMA_P067880.1[LeptosphaeriamaculansJN3]&gt;gnl|BL_ORD_ID|6115138hypotheticalproteinLEMA_P067880.1[LeptosphaeriamaculansJN3]
TRINITY_DN95129_c0_g1	0	0	0	14.8453	0	0	0	0	gi|453087027|gb|EMF15068.1|hypotheticalproteinSEPMUDRAFT_130830[SphaerulinamusivaSO2202]
TRINITY_DN95209_c0_g1	0.0136667	0	0	22.2907	0	0	0	0.014	0gi|255542792|ref|XP_002512459.1|Pectinesterase"precursor,"putative[Ricinuscommunis]&gt;gnl|BL_ORD_ID|34510363Pectinesterase"precursor,"putative[Ricinuscommunis]
TRINITY_DN95242_c0_g1	0	0	0	16.4417	0	0	0	0	gi|913891121|emb|CRK17484.1|hypotheticalproteinBN1723_011303[Verticilliumlongisporum]
TRINITY_DN95270_c0_g1	0.156333	0	0.387333	123.223	0	0.162667	0.0463333	0.0553333	gi|225431165|ref|XP_002269183.1|PREDICTED:auxin-inducedprotein15A-like[Vitisvinifera]
TRINITY_DN95307_c0_g1	0.0793333	0	0	17.9823	0	0	0	0	gi|255548351|ref|XP_002515232.1|enzyme"inhibitor,"putative[Ricinuscommunis]&gt;gnl|BL_ORD_ID|34507679enzyme"inhibitor,"putative[Ricinuscommunis]
TRINITY_DN95695_c0_g1	0	0	0	12.3807	0	0	0	0	gi|914978467|ref|XP_013245624.1|hypotheticalproteinK437DRAFT_220029[TilletiariaanomalaUBC951]&gt;gnl|BL_ORD_ID|37168788hypotheticalproteinK437DRAFT_220029[TilletiariaanomalaUBC951]
TRINITY_DN95739_c0_g1	0	0	0	14.2117	0	0	0	0	gi|452847339|gb|EME49271.1|hypotheticalproteinDOTSEDRAFT_68141[DothistromaseptosporumNZE10]
TRINITY_DN95789_c0_g1	0	0	0	18.5683	0	0	0	0	gi|471902031|emb|CCO29809.1|hypotheticalproteinBN14_03830[RhizoctoniasolaniAG-1IB]&gt;gnl|BL_ORD_ID|17819287hypotheticalproteinRSOLAG1IB_08838[RhizoctoniasolaniAG-1IB]
TRINITY_DN96172_c0_g1	0	0	0	12.9533	0	0	0	0	gi|396483191|ref|XP_003841648.1|similartocAMP-dependentproteinkinase[LeptosphaeriamaculansJN3]&gt;gnl|BL_ORD_ID|6122118similartocAMP-dependentproteinkinase[LeptosphaeriamaculansJN3]
TRINITY_DN96265_c0_g1	0	0	0	51.1013	0	0	0	0	gi|634354488|gb|KDE09507.1|alkanesulfonatemonooxygenase[Microbotryumviolaceump1A1Lamole]
TRINITY_DN96365_c0_g1	0	0	0	12.3807	0	0	0	0	gi|169597895|ref|XP_001792371.1|hypotheticalproteinSNOG_01739[PhaeosphaerianodorumSN15]&gt;gnl|BL_ORD_ID|918673hypotheticalproteinSNOG_01739[PhaeosphaerianodorumSN15]
TRINITY_DN96400_c0_g1	0	0	0	13.559	0	0	0	0	gi|686203864|dbj|BAP54997.1|hypotheticalproteinTHII_0700[Thioplocaingrica]
TRINITY_DN96514_c0_g1	0	0	0	17.2913	0	0	0	0	gi|453083468|gb|EMF11514.1|Aldo/ketoreductase[SphaerulinamusivaSO2202]
TRINITY_DN96652_c0_g1	0	0	0	13.5753	0	0	0	0	gi|573028179|gb|ETS61410.1|hypotheticalproteinPaG_04440[PseudozymaaphidisDSM70725]
TRINITY_DN96665_c0_g1	0	0	0	11.3383	0	0	0	0	gi|189189022|ref|XP_001930850.1|pectinlyaseAprecursor[Pyrenophoratritici-repentisPt-1C-BFP]&gt;gnl|BL_ORD_ID|3464585pectinlyaseAprecursor[Pyrenophoratritici-repentisPt-1C-BFP]
TRINITY_DN97420_c0_g1	0	0	0	10.4133	0	0	0	0	gi|910295099|gb|KNG86721.1|hypotheticalproteinANOM_005187[AspergillusnomiusNRRL13137]
TRINITY_DN97539_c0_g2	0.340667	0.0576667	0.157	46.174	0	0.068	0.104333	0.731	gi|255550054|ref|XP_002516078.1|hypotheticalproteinRCOM_1495220[Ricinuscommunis]&gt;gnl|BL_ORD_ID|34506969hypotheticalproteinRCOM_1495220[Ricinuscommunis]
TRINITY_DN97703_c0_g1	0	0	0	22.7587	0	0	0	0	gi|914975475|ref|XP_013244128.1|putativeERG20-farnesyl-pyrophosphatesynthetase[TilletiariaanomalaUBC951]&gt;gnl|BL_ORD_ID|37164474putativeERG20-farnesyl-pyrophosphatesynthetase[TilletiariaanomalaUBC951]
TRINITY_DN97785_c0_g1	0	0	0	11.5497	0	0	0	0	gi|578489856|gb|EUN27277.1|hypotheticalproteinCOCVIDRAFT_26446[BipolarisvictoriaeFI3]
TRINITY_DN98103_c0_g2	0.033	0	0	59.2603	0	0.0383333	0	0.0763333	gi|729354132|ref|XP_010544446.1|PREDICTED:uncharacterizedproteinLOC104817067[Tarenayahassleriana]
TRINITY_DN98184_c0_g1	0	0	0	21.2833	0	0	0	0	gi|662510350|gb|KEQ67955.1|SURF4-domain-containingprotein[AureobasidiummelanogenumCBS110374]
TRINITY_DN98467_c0_g1	0	0	0	45.806	0	0	0	0	gi|396479307|ref|XP_003840723.1|hypotheticalproteinLEMA_P103750.1[LeptosphaeriamaculansJN3]&gt;gnl|BL_ORD_ID|6121196RecName:Full=PutativemetallocarboxypeptidaseECM14;Flags:Precursor&gt;gnl|BL_ORD_ID|6121196hypotheticalproteinLEMA_P103750.1
TRINITY_DN99020_c0_g1	0	0	0	10.4427	0	0	0	0	gi|631388924|ref|XP_007928842.1|hypotheticalproteinMYCFIDRAFT_49972[PseudocercosporafijiensisCIRAD86]&gt;gnl|BL_ORD_ID|17089656hypotheticalproteinMYCFIDRAFT_49972[PseudocercosporafijiensisCIRAD86]
TRINITY_DN99267_c0_g1	0	0	0	15.6483	0	0	0	0	gi|759224367|gb|KIW01364.1|hypotheticalproteinPV09_07133[Verruconisgallopava]
TRINITY_DN99278_c0_g1	0	0	0	18.0337	0	0	0	0	gi|30962605|gb|AAP42155.1|histamineN-methyltransferase[Homosapiens]
TRINITY_DN99336_c0_g1	0	0	0	17.005	0	0	0	0	gi|627916958|ref|XP_007691842.1|hypotheticalproteinCOCMIDRAFT_8683[BipolarisoryzaeATCC44560]&gt;gnl|BL_ORD_ID|29387507hypotheticalproteinCOCMIDRAFT_8683[BipolarisoryzaeATCC44560]
TRINITY_DN99392_c0_g1	0	0	0	23.2013	0	0	0	0	gi|620948348|ref|XP_007658779.1|PREDICTED:eukaryotictranslationinitiationfactor3subunitA-likeisoformX1[Ornithorhynchusanatinus]
TRINITY_DN99550_c0_g1	0	0	0	32.032	0	0	0	0	gi|472586050|gb|EMS23592.1|proteinofEmopamil-bindingfamily[RhodosporidiumtoruloidesNP11]&gt;gnl|BL_ORD_ID|17881074RHTO0S02e10110g1_1[Rhodosporidiumtoruloides]
TRINITY_DN99608_c0_g1	0	0	0	15.6483	0	0	0	0	gi|671155968|ref|XP_008716575.1|hypotheticalproteinHMPREF1541_04005[CyphellophoraeuropaeaCBS101466]&gt;gnl|BL_ORD_ID|28366876hypotheticalproteinHMPREF1541_04005[CyphellophoraeuropaeaCBS101466]
TRINITY_DN99637_c0_g1	0	0	0	19.0763	0	0	0	0	gi|629665873|ref|XP_007795236.1|putativetransketolaseprotein[EutypalataUCREL1]&gt;gnl|BL_ORD_ID|17802161putativetransketolaseprotein[EutypalataUCREL1]
TRINITY_DN99775_c0_g1	0	0	0	16.0237	0	0	0	0	gi|452839256|gb|EME41195.1|hypotheticalproteinDOTSEDRAFT_73577[DothistromaseptosporumNZE10]

## Sheet: Fr
Additional file 2: Detailed FPKM and Annotation information of organ-specific unigenes
FPKM and Annotation of Fr-specific unigenes
Unigene ID	Male flowers (MF)	Fruits (Fr)	Mature leaves (ML)	Female flowers (FF)	Roots (Ro)	Shoot apexes (SA)	Seeds (Se)	Stems (St)	Annotation
TRINITY_DN103825_c0_g1	0	11.6847	0	0	0	0	0	0	gi|189199602|ref|XP_001936138.1|conservedhypotheticalprotein[Pyrenophoratritici-repentisPt-1C-BFP]&gt;gnl|BL_ORD_ID|3473260conservedhypotheticalprotein[Pyrenophoratritici-repentisPt-1C-BFP]
TRINITY_DN112817_c0_g1	0	12.029	0	0	0	0	0	0	gi|658021927|ref|XP_008346369.1|PREDICTED:triacylglycerollipaseSDP1-like[Malusdomestica]
TRINITY_DN117748_c0_g1	0	15.7023	0	0	0	0	0	0	gi|330926863|ref|XP_003301651.1|hypotheticalproteinPTT_13187[Pyrenophorateresf.teres0-1]&gt;gnl|BL_ORD_ID|6049071hypotheticalproteinPTT_13187[Pyrenophorateresf.teres0-1]
TRINITY_DN123444_c0_g1	0	12.2953	0	0	0	0	0	0	gi|729185245|emb|CEJ91099.1|hypotheticalproteinVHEMI06835[Torrubiellahemipterigena]
TRINITY_DN130350_c0_g1	0	10.4673	0	0	0	0	0	0	gi|568912361|ref|XP_006497518.1|PREDICTED:proteinartemisisoformX5[Musmusculus]
TRINITY_DN130882_c0_g1	0	10.4673	0	0	0	0	0	0	gi|495104320|ref|WP_007829143.1|HPrkinase[Variovoraxsp.CF313]&gt;gnl|BL_ORD_ID|13130896hypotheticalproteinPMI12_00712[Variovoraxsp.CF313]
TRINITY_DN133889_c0_g1	0	10.0783	0	0	0	0	0	0	gi|763234134|ref|WP_044104241.1|hypotheticalprotein[Mycobacteriumabscessus]
TRINITY_DN143708_c0_g1	0	10.564	0	0	0	0	0	0	gi|537136631|gb|ERE66659.1|transmembraneprotein43[Cricetulusgriseus]
TRINITY_DN150042_c0_g1	0	10.1377	0	0	0	0	0	0	gi|499842353|ref|WP_011523087.1|MBLfoldhydrolase[CandidatusKoribacterversatilis]&gt;gnl|BL_ORD_ID|726748beta-lactamase-likeprotein[CandidatusKoribacterversatilisEllin345]
TRINITY_DN150969_c0_g1	0	13.7573	0	0	0	0	0	0	gi|330795634|ref|XP_003285877.1|hypotheticalproteinDICPUDRAFT_53869[Dictyosteliumpurpureum]&gt;gnl|BL_ORD_ID|7009261hypotheticalproteinDICPUDRAFT_53869[Dictyosteliumpurpureum]
TRINITY_DN151556_c0_g1	0	11.594	0	0	0	0	0	0	4.3745e-34gi|544642505|ref|WP_021076859.1|ethanolamineammonia-lyasesmallsubunit[Bradyrhizobiumsp.DFCI-1]&gt;gnl|BL_ORD_ID|25190886ethanolamineammonia-lyasesmallsubunit[Bradyrhizobiumsp.DFCI-1]
TRINITY_DN155023_c0_g1	0	12.029	0	0	0	0	0	0	gi|653262377|ref|WP_027462295.1|hypotheticalprotein[Deinococcusficus]
TRINITY_DN158324_c0_g1	0	11.0113	0	0	0	0	0	0	gi|30026464|gb|AAP06676.1|retroviralgagprotein[HumanendogenousretrovirusHCML-ARV]&gt;gnl|BL_ORD_ID|289078gagprotein[Homosapiens]
TRINITY_DN171580_c0_g1	0	11.6847	0	0	0	0	0	0	gi|636594361|ref|XP_008028519.1|hypotheticalproteinSETTUDRAFT_138966[SetosphaeriaturcicaEt28A]&gt;gnl|BL_ORD_ID|18882912hypotheticalproteinSETTUDRAFT_138966[SetosphaeriaturcicaEt28A]
TRINITY_DN174333_c0_g1	0	14.238	0	0	0	0	0	0	gi|658065523|ref|XP_008368725.1|PREDICTED:glutathioneS-transferaseF12-like[Malusdomestica]&gt;gnl|BL_ORD_ID|9003069GST-likeprotein[Malusdomestica]&gt;gnl|BL_ORD_ID|9003069GST-likeprotein[Malusdomestica]
TRINITY_DN182496_c0_g1	0	11.0113	0	0	0	0	0	0	gi|74201346|dbj|BAE26120.1|unnamedproteinproduct[Musmusculus]
TRINITY_DN2496_c0_g1	0	10.4673	0	0	0	0	0	0	gi|802539439|ref|XP_012071062.1|PREDICTED:lysinehistidinetransporter1-like[Jatrophacurcas]&gt;gnl|BL_ORD_ID|37904348hypotheticalproteinJCGZ_10172[Jatrophacurcas]
TRINITY_DN50294_c0_g2	0	32.504	0.0573333	0.348	0	0.0446667	0.839333	0.269667	gi|731389660|ref|XP_010650069.1|PREDICTED:ethylene-responsivetranscriptionfactorERF098-like[Vitisvinifera]&gt;gnl|BL_ORD_ID|1954810hypotheticalproteinVITISV_032916[Vitisvinifera]
TRINITY_DN51766_c0_g1	0	11.6847	0	0	0	0	0	0	gi|657402075|gb|KEH41002.1|LRRreceptor-likekinasefamilyprotein[Medicagotruncatula]
TRINITY_DN53411_c0_g1	0	12.2953	0	0	0	0	0	0	gi|470509262|ref|XP_004349732.1|ribosomalproteinS10p/S20e,putative[Acanthamoebacastellaniistr.Neff]&gt;gnl|BL_ORD_ID|16251969ribosomalproteinS10p/S20e,putative[Acanthamoebacastellaniistr.Neff]
TRINITY_DN58401_c0_g1	0.700667	11.8763	0.761333	0.912667	0.497667	0.791333	0.261	0.544	gi|643726989|gb|KDP35554.1|hypotheticalproteinJCGZ_08992[Jatrophacurcas]
TRINITY_DN61288_c0_g1	0.121667	38.375	0.679667	0.126333	0.120667	0.571667	0.0223333	0.236667	gi|255579389|ref|XP_002530539.1|NACdomain-containingprotein,putative[Ricinuscommunis]&gt;gnl|BL_ORD_ID|34492398NACdomain-containingprotein,putative[Ricinuscommunis]
TRINITY_DN63035_c1_g2	0	10.3017	0	0	0	0	0	0	gi|566194827|ref|XP_006377731.1|hypotheticalproteinPOPTR_0011s10665g[Populustrichocarpa]&gt;gnl|BL_ORD_ID|26074887hypotheticalproteinPOPTR_0011s10665g[Populustrichocarpa]
TRINITY_DN63035_c1_g5	0	15.252	0	0	0	0	0	0	4.9704e-07gi|566194827|ref|XP_006377731.1|hypotheticalproteinPOPTR_0011s10665g[Populustrichocarpa]&gt;gnl|BL_ORD_ID|26074887hypotheticalproteinPOPTR_0011s10665g[Populustrichocarpa]
TRINITY_DN67503_c0_g1	0.0303333	10.0507	0.072	0.694667	0.179667	0.192	0	0.0366667	gi|643738997|gb|KDP44811.1|hypotheticalproteinJCGZ_01311[Jatrophacurcas]
TRINITY_DN67743_c3_g4	0.431667	15.178	0.965333	0.968667	0	0.851667	0	0.128333	gi|255563216|ref|XP_002522611.1|hypotheticalproteinRCOM_0884400[Ricinuscommunis]&gt;gnl|BL_ORD_ID|34500186hypotheticalproteinRCOM_0884400[Ricinuscommunis]
TRINITY_DN67967_c1_g3	0	11.4643	0	0	0	0	0	0	gi|731436757|ref|XP_010646762.1|PREDICTED:ABCtransporterBfamilymember26,chloroplastic-likeisoformX2[Vitisvinifera]
TRINITY_DN68043_c1_g5	0	14.0107	0	0	0	0	0	0	gi|255571863|ref|XP_002526874.1|receptor-kinase,putative[Ricinuscommunis]&gt;gnl|BL_ORD_ID|34496016receptor-kinase,putative[Ricinuscommunis]
TRINITY_DN69425_c3_g8	0.435333	19.4083	0.323333	0.232667	0	0.0703333	0	0.227667	8gi|643731096|gb|KDP38434.1|hypotheticalproteinJCGZ_04359[Jatrophacurcas]
TRINITY_DN71555_c1_g2	0	13.2483	0	0	0	0	0	0	gi|566194395|ref|XP_006377578.1|hypotheticalproteinPOPTR_0011s07890g[Populustrichocarpa]&gt;gnl|BL_ORD_ID|26074718hypotheticalproteinPOPTR_0011s07890g[Populustrichocarpa]
TRINITY_DN71555_c1_g9	0	11.1527	0	0	0	0	0	0	gi|595909069|ref|XP_007214256.1|hypotheticalproteinPRUPE_ppa024448mg,partial[Prunuspersica]&gt;gnl|BL_ORD_ID|17474512hypotheticalproteinPRUPE_ppa024448mg,partial[Prunuspersica]
TRINITY_DN71766_c1_g2	0	18.2873	0	0	0	0	0	0	gi|643739099|gb|KDP44913.1|hypotheticalproteinJCGZ_01413[Jatrophacurcas]
TRINITY_DN71766_c4_g1	0	11.5077	0	0	0	0	0	0	gi|566194397|ref|XP_006377579.1|hypotheticalproteinPOPTR_0011s07895g[Populustrichocarpa]&gt;gnl|BL_ORD_ID|26074719hypotheticalproteinPOPTR_0011s07895g[Populustrichocarpa]
TRINITY_DN71766_c4_g3	0	19.438	0.213333	0	0	0	0	0	gi|566259229|ref|XP_006389176.1|hypotheticalproteinPOPTR_0039s003001g,partial[Populustrichocarpa]&gt;gnl|BL_ORD_ID|26065092hypotheticalproteinPOPTR_0039s003001g,partial[Populustrichocarpa]
TRINITY_DN71767_c1_g3	0.906	12.5763	0.541667	0.279667	0	0.161667	0.052	0.207	gi|255566951|ref|XP_002524458.1|proteinwithunknownfunction[Ricinuscommunis]&gt;gnl|BL_ORD_ID|34498394proteinwithunknownfunction[Ricinuscommunis]
TRINITY_DN72264_c0_g10	0	25.3313	0	0	0.713333	0.383333	0.958667	0	gi|743931487|ref|XP_011010016.1|PREDICTED:receptor-likeprotein12isoformX2[Populuseuphratica]
TRINITY_DN72264_c0_g3	0	11.7097	0	0	0	0.479667	0	0	gi|566196460|ref|XP_006376661.1|hypotheticalproteinPOPTR_0012s02740g[Populustrichocarpa]&gt;gnl|BL_ORD_ID|26073268hypotheticalproteinPOPTR_0012s02740g[Populustrichocarpa]
TRINITY_DN72492_c3_g13	0	13.067	0.627667	0	0	0.643	0	0	gi|566194395|ref|XP_006377578.1|hypotheticalproteinPOPTR_0011s07890g[Populustrichocarpa]&gt;gnl|BL_ORD_ID|26074718hypotheticalproteinPOPTR_0011s07890g[Populustrichocarpa]
TRINITY_DN72492_c3_g15	0	20.1463	0	0	0	0	0	0	gi|566259205|ref|XP_006389164.1|hypotheticalproteinPOPTR_0039s002002g,partial[Populustrichocarpa]&gt;gnl|BL_ORD_ID|26065080hypotheticalproteinPOPTR_0039s002002g,partial[Populustrichocarpa]
TRINITY_DN72492_c3_g2	0	11.1027	0.454667	0	0	0.124667	0	0.135667	gi|643739088|gb|KDP44902.1|hypotheticalproteinJCGZ_01402[Jatrophacurcas]
TRINITY_DN72570_c5_g1	0.113333	32.9237	0.103667	0.261333	0.011	0.0396667	0	0.0846667	3gi|255554909|ref|XP_002518492.1|multidrugresistancepump,putative[Ricinuscommunis]&gt;gnl|BL_ORD_ID|34504356multidrugresistancepump,putative[Ricinuscommunis]
TRINITY_DN73433_c0_g1	0	15.613	0	0	0	0	0	0	gi|47217701|emb|CAG13332.1|unnamedproteinproduct,partial[Tetraodonnigroviridis]
TRINITY_DN82136_c0_g1	0	10.4673	0	0	0	0	0	0	gi|518671247|ref|WP_019832940.1|hypotheticalprotein[Sphingomonassp.PR090111-T3T-6A]
TRINITY_DN84047_c0_g1	0	10.9117	0	0	0	0	0	0	gi|914973661|ref|XP_013243221.1|putativeFAT1-long-chainfattyacidtransporter[TilletiariaanomalaUBC951]&gt;gnl|BL_ORD_ID|37161577putativeFAT1-long-chainfattyacidtransporter[Tilletiariaanomala
TRINITY_DN84177_c0_g1	0	11.0113	0	0	0	0	0	0	gi|302837720|ref|XP_002950419.1|hypotheticalproteinVOLCADRAFT_90775[Volvoxcarterif.nagariensis]&gt;gnl|BL_ORD_ID|5330455hypotheticalproteinVOLCADRAFT_90775[Volvoxcarterif.nagariensis]
TRINITY_DN98048_c0_g1	0	11.1133	0	0	0	0	0	0	gi|164661860|ref|XP_001732052.1|hypotheticalproteinMGL_0645[MalasseziaglobosaCBS7966]&gt;gnl|BL_ORD_ID|2653595hypotheticalproteinMGL_0645[MalasseziaglobosaCBS7966]
TRINITY_DN99582_c0_g1	0	11.0233	0	0	0	0	0	0	gi|604297392|gb|EYU17623.1|hypotheticalproteinMIMGU_mgv1a000405mg[Erythrantheguttata]

## Sheet: MF
Additional file 2: Detailed FPKM and Annotation information of organ-specific unigenes
FPKM and Annotation of MF-specific unigenes
Unigene ID	Male flowers (MF)	Fruits (Fr)	Mature leaves (ML)	Female flowers (FF)	Roots (Ro)	Shoot apexes (SA)	Seeds (Se)	Stems (St)	Annotation
TRINITY_DN102887_c0_g1	10.6133	0	0	0	0	0	0	0	8.8721e-27gi|831334414|gb|KLT43958.1|MFSgeneralsubstratetransporter[Trichosporonoleaginosus]
TRINITY_DN102889_c0_g1	10.7843	0	0	0	0	0	0	0	gi|759261425|gb|KIW37954.1|hypotheticalproteinPV06_09932[Exophialaoligosperma]
TRINITY_DN103935_c0_g1	13.2047	0	0	0	0	0	0	0	gi|169599436|ref|XP_001793141.1|hypotheticalproteinSNOG_02539[PhaeosphaerianodorumSN15]&gt;gnl|BL_ORD_ID|2699673hypotheticalproteinSNOG_02539[PhaeosphaerianodorumSN15]
TRINITY_DN104720_c0_g1	13.2563	0	0	0	0	0	0	0	gi|628239187|ref|XP_007717631.1|hypotheticalproteinCOCCADRAFT_64781,partial[Bipolariszeicola26-R-13]&gt;gnl|BL_ORD_ID|29374411hypotheticalproteinCOCCADRAFT_64781,partial[Bipolariszeicola26-R-13]&gt;gnl|BL_ORD_ID|29374411hypothetical
TRINITY_DN10672_c0_g1	11.5207	0	0	0	0	0	0	0	gi|169625413|ref|XP_001806110.1|hypotheticalproteinSNOG_15978[PhaeosphaerianodorumSN15]&gt;gnl|BL_ORD_ID|2700712hypotheticalproteinSNOG_15978[PhaeosphaerianodorumSN15]
TRINITY_DN10861_c0_g1	10.2737	0	0	0	0	0	0	0	gi|453089410|gb|EMF17450.1|Mt_ATP-synt_B-domain-containingprotein[SphaerulinamusivaSO2202]
TRINITY_DN111037_c0_g1	11.3317	0	0	0	0	0	0	0	1.6274e-22gi|914979143|ref|XP_013245962.1|P-loopcontainingnucleosidetriphosphatehydrolaseprotein[TilletiariaanomalaUBC951]&gt;gnl|BL_ORD_ID|37169127P-loopcontainingnucleosidetriphosphatehydrolase
TRINITY_DN114593_c0_g1	11.768	0	0	0	0	0	0	0	gi|169604618|ref|XP_001795730.1|hypotheticalproteinSNOG_05323[PhaeosphaerianodorumSN15]&gt;gnl|BL_ORD_ID|921498hypotheticalproteinSNOG_05323[PhaeosphaerianodorumSN15]
TRINITY_DN115386_c0_g1	15.867	0	0	0	0	0	0	0	gi|589276128|ref|XP_007003794.1|hypotheticalproteinTREMEDRAFT_11871,partial[TremellamesentericaDSM1558]&gt;gnl|BL_ORD_ID|12417011hypotheticalproteinTREMEDRAFT_11871,partial[TremellamesentericaDSM1558]
TRINITY_DN115526_c0_g1	13.2047	0	0	0	0	0	0	0	gi|548468873|ref|XP_005681288.1|PREDICTED:mitochondrialtRNA-specific2-thiouridylase1[Caprahircus]
TRINITY_DN115972_c0_g1	10.2737	0	0	0	0	0	0	0	gi|751298638|ref|WP_041007214.1|acetyl-CoAcarboxylase[Mesorhizobiumplurifarium]&gt;gnl|BL_ORD_ID|46637996Propionyl-CoAcarboxylasealphachain,mitochondrial[Mesorhizobiumplurifarium]
TRINITY_DN116084_c0_g1	11.6623	0	0	0	0	0	0	0	gi|759238951|gb|KIW15895.1|dimethylsulfonemonooxygenaseSfnG[Exophialaspinifera]
TRINITY_DN119895_c0_g1	15.867	0	0	0	0	0	0	0	gi|738215786|ref|WP_036171436.1|peptidase[Lysobacterdokdonensis]&gt;gnl|BL_ORD_ID|49145437ATP-dependentproteasesubunitHslV[LysobacterdokdonensisDS-58]
TRINITY_DN120318_c0_g1	13.2047	0	0	0	0	0	0	0	gi|396501001|ref|XP_003845868.1|predictedprotein[LeptosphaeriamaculansJN3]&gt;gnl|BL_ORD_ID|6126315predictedprotein[LeptosphaeriamaculansJN3]
TRINITY_DN120617_c0_g1	23.5363	0	0	0	0	0	0	0	gi|590021890|gb|EXK23748.1|alpha1,3-glucosidase[Fusariumoxysporumf.sp.melonis26406]
TRINITY_DN121863_c0_g1	11.3317	0	0	0	0	0	0	0	gi|673527673|emb|CDI53991.1|relatedtoperoxisomalmembraneproteinpex13[Melanopsichiumpennsylvanicum4]
TRINITY_DN122131_c0_g1	11.9633	0	0	0	0	0	0	0	gi|215459276|gb|EEB93695.1|hypotheticalproteinMPER_07613[MoniliophthoraperniciosaFA553]
TRINITY_DN122288_c0_g1	13.2047	0	0	0	0	0	0	0	gi|631385384|ref|XP_007927072.1|ABCtransporter,ABC-Ffamily,GCN-EF3type[PseudocercosporafijiensisCIRAD86]&gt;gnl|BL_ORD_ID|17091762ABCtransporter,ABC-Ffamily,GCN-EF3type[Pseudocercospora
TRINITY_DN123051_c0_g1	10.0847	0	0	0	0	0	0	0	gi|470246992|ref|XP_004357207.1|S-adenosylmethioninedecarboxylase[Dictyosteliumfasciculatum]&gt;gnl|BL_ORD_ID|7515612S-adenosylmethioninedecarboxylase[Dictyosteliumfasciculatum]
TRINITY_DN123213_c0_g1	16.1777	0	0	0	0	0	0	0	gi|189208266|ref|XP_001940466.1|sterigmatocystin8-O-methyltransferaseprecursor[Pyrenophoratritici-repentisPt-1C-BFP]&gt;gnl|BL_ORD_ID|3467802sterigmatocystin8-O-methyltransferaseprecursor[Pyrenophoratritici-repentisPt-1C-BFP]
TRINITY_DN124303_c0_g1	18.2907	0	0	0	0	0	0	0	gi|398397969|ref|XP_003852442.1|subtilase,partial[ZymoseptoriatriticiIPO323]&gt;gnl|BL_ORD_ID|8398277subtilase,partial[ZymoseptoriatriticiIPO323]
TRINITY_DN125510_c0_g1	13.091	0	0	0	0	0	0	0	1.6176e-21gi|452844331|gb|EME46265.1|hypotheticalproteinDOTSEDRAFT_42808[DothistromaseptosporumNZE10]
TRINITY_DN126485_c0_g1	13.9213	0	0	0	0	0	0	0	gi|631379812|ref|XP_007924286.1|hypotheticalproteinMYCFIDRAFT_53150[PseudocercosporafijiensisCIRAD86]&gt;gnl|BL_ORD_ID|17094186hypotheticalproteinMYCFIDRAFT_53150[PseudocercosporafijiensisCIRAD86]
TRINITY_DN127990_c0_g1	19.207	0	0	0	0	0	0	0	gi|631386738|ref|XP_007927749.1|hypotheticalproteinMYCFIDRAFT_211605[PseudocercosporafijiensisCIRAD86]&gt;gnl|BL_ORD_ID|17091599hypotheticalproteinMYCFIDRAFT_211605[PseudocercosporafijiensisCIRAD86]
TRINITY_DN129463_c0_g1	11.6623	0	0	0	0	0	0	0	gi|396500538|ref|XP_003845744.1|similartoautophagyproteinApg9[LeptosphaeriamaculansJN3]&gt;gnl|BL_ORD_ID|6126191similartoautophagyproteinApg9[LeptosphaeriamaculansJN3]
TRINITY_DN131720_c0_g1	10.0847	0	0	0	0	0	0	0	gi|630968372|ref|XP_007880594.1|hypotheticalproteinPFL1_04875[PseudozymaflocculosaPF-1]&gt;gnl|BL_ORD_ID|23180451hypotheticalproteinPFL1_04875[PseudozymaflocculosaPF-1]
TRINITY_DN133130_c0_g1	24.8133	0	0	0	0	0	0	0	gi|396499730|ref|XP_003845547.1|hypotheticalproteinLEMA_P008550.1[LeptosphaeriamaculansJN3]&gt;gnl|BL_ORD_ID|6125994hypotheticalproteinLEMA_P008550.1[LeptosphaeriamaculansJN3]
TRINITY_DN134103_c0_g1	15.154	0	0	0	0	0	0	0	gi|169622499|ref|XP_001804658.1|hypotheticalproteinSNOG_14474[PhaeosphaerianodorumSN15]&gt;gnl|BL_ORD_ID|2699850hypotheticalproteinSNOG_14474[PhaeosphaerianodorumSN15]
TRINITY_DN135422_c0_g1	10.7843	0	0	0	0	0	0	0	gi|582957069|gb|EWC45290.1|hypotheticalproteinDRE_06017[Drechslerellastenobrocha248]
TRINITY_DN137114_c0_g1	11.768	0	0	0	0	0	0	0	gi|1009706|gb|AAA79043.1|sorbitoldehydrogenaseprecursor,partial[Musmusculusdomesticus]
TRINITY_DN137910_c0_g1	15.867	0	0	0	0	0	0	0	gi|169622621|ref|XP_001804719.1|hypotheticalproteinSNOG_14537[PhaeosphaerianodorumSN15]&gt;gnl|BL_ORD_ID|2699874hypotheticalproteinSNOG_14537[PhaeosphaerianodorumSN15]
TRINITY_DN140889_c0_g1	11.3317	0	0	0	0	0	0	0	1.1367e-34gi|802098709|gb|KKA26315.1|hypotheticalproteinTD95_001755[Thielaviopsispunctulata]
TRINITY_DN141858_c0_g1	10.2387	0	0	0	0	0	0	0	1.2161e-10gi|628065216|ref|XP_007697747.1|hypotheticalproteinCOCSADRAFT_295841[BipolarissorokinianaND90Pr]&gt;gnl|BL_ORD_ID|16969232hypotheticalproteinCOCSADRAFT_295841[BipolarissorokinianaND90Pr]
TRINITY_DN141940_c0_g1	15.4713	0	0	0	0	0	0	0	gi|914969311|ref|XP_013241046.1|ketol-acidreductoisomerase[TilletiariaanomalaUBC951]&gt;gnl|BL_ORD_ID|37155324ketol-acidreductoisomerase[TilletiariaanomalaUBC951]
TRINITY_DN142520_c0_g1	13.85	0	0	0	0	0	0	0	gi|396462306|ref|XP_003835764.1|similartoproteinkinaseC[LeptosphaeriamaculansJN3]&gt;gnl|BL_ORD_ID|240494proteinkinaseC[Leptosphaeriamaculans]&gt;gnl|BL_ORD_ID|240494similarto
TRINITY_DN145234_c0_g1	11.9137	0	0	0	0	0	0	0	gi|816188957|emb|CRG88550.1|Derlin-1[Talaromycesislandicus]
TRINITY_DN145441_c0_g1	11.188	0	0	0	0	0	0	0	gi|443731813|gb|ELU16784.1|hypotheticalproteinCAPTEDRAFT_177417[Capitellateleta]
TRINITY_DN145509_c0_g1	11.3317	0	0	0	0	0	0	0	gi|557999153|gb|EST08594.1|hypotheticalproteinPSEUBRA_SCAF15g05604[PseudozymabrasiliensisGHG001]
TRINITY_DN146372_c0_g1	10.775	0	0	0	0	0	0	0	gi|396460266|ref|XP_003834745.1|hypotheticalproteinLEMA_P068880.1[LeptosphaeriamaculansJN3]&gt;gnl|BL_ORD_ID|6115238hypotheticalproteinLEMA_P068880.1[LeptosphaeriamaculansJN3]
TRINITY_DN146407_c0_g1	10.0927	0	0	0	0	0	0	0	gi|74177550|dbj|BAB31010.3|unnamedproteinproduct[Musmusculus]
TRINITY_DN149912_c0_g1	11.768	0	0	0	0	0	0	0	gi|589996260|ref|XP_006998614.1|PREDICTED:generaltranscriptionfactorIIHsubunit1-like,partial[Peromyscusmaniculatusbairdii]
TRINITY_DN150812_c0_g1	16.626	0	0	0	0	0	0	0	gi|407925993|gb|EKG18965.1|Proteasomealpha-subunitconservedsite[MacrophominaphaseolinaMS6]
TRINITY_DN151203_c0_g1	13.9213	0	0	0	0	0	0	0	4.2861e-16gi|751018414|gb|KIK60132.1|hypotheticalproteinGYMLUDRAFT_244566[GymnopusluxuriansFD-317M1]
TRINITY_DN152977_c0_g1	10.7843	0	0	0	0	0	0	0	gi|674216290|dbj|GAK68212.1|benomylmethotrexateresistanceprotein[Pseudozymaantarctica]
TRINITY_DN155507_c0_g1	14.4817	0	0	0	0	0	0	0	8.25e-15gi|398390353|ref|XP_003848637.1|hypotheticalproteinMYCGRDRAFT_49350[ZymoseptoriatriticiIPO323]&gt;gnl|BL_ORD_ID|8394497hypotheticalproteinMYCGRDRAFT_49350[ZymoseptoriatriticiIPO323]
TRINITY_DN157765_c0_g1	11.9137	0	0	0	0	0	0	0	gi|628193957|ref|XP_007709339.1|hypotheticalproteinCOCCADRAFT_88403[Bipolariszeicola26-R-13]&gt;gnl|BL_ORD_ID|29382484hypotheticalproteinCOCCADRAFT_88403[Bipolariszeicola26-R-13]
TRINITY_DN158776_c0_g1	10.0847	0	0	0	0	0	0	0	gi|914969311|ref|XP_013241046.1|ketol-acidreductoisomerase[TilletiariaanomalaUBC951]&gt;gnl|BL_ORD_ID|37155324ketol-acidreductoisomerase[TilletiariaanomalaUBC951]
TRINITY_DN159908_c0_g1	12.164	0	0	0	0	0	0	0	gi|215466291|gb|EEB96410.1|hypotheticalproteinMPER_04464[MoniliophthoraperniciosaFA553]
TRINITY_DN162409_c0_g1	12.538	0	0	0	0	0	0	0	gi|407928964|gb|EKG21803.1|PeptidaseS8/S53subtilisin/kexin/sedolisin[MacrophominaphaseolinaMS6]
TRINITY_DN162639_c0_g2	10.742	0	0	0	0	0	0	0	gi|589277522|ref|XP_007004491.1|hypotheticalproteinTREMEDRAFT_39009[TremellamesentericaDSM1558]&gt;gnl|BL_ORD_ID|12416610hypotheticalproteinTREMEDRAFT_39009[TremellamesentericaDSM1558]
TRINITY_DN163570_c0_g1	21.2293	0	0	0	0	0	0	0	gi|662513098|gb|KEQ70670.1|TPR-likeprotein[AureobasidiumnamibiaeCBS147.97]
TRINITY_DN166016_c0_g1	11.7047	0	0	0	0	0	0	0	2.6336e-22gi|154313835|ref|XP_001556243.1|hypotheticalproteinBC1G_05767[BotrytiscinereaB05.10]&gt;gnl|BL_ORD_ID|2241537similartoglutathioneS-transferasepi[BotrytiscinereaT4]&gt;gnl|BL_ORD_ID|2241537
TRINITY_DN167064_c0_g1	11.768	0	0	0	0	0	0	0	gi|169602299|ref|XP_001794571.1|hypotheticalproteinSNOG_04146[PhaeosphaerianodorumSN15]&gt;gnl|BL_ORD_ID|919503hypotheticalproteinSNOG_04146[PhaeosphaerianodorumSN15]
TRINITY_DN168359_c0_g1	13.9213	0	0	0	0	0	0	0	gi|389632937|ref|XP_003714121.1|hypotheticalproteinMGG_01222[Magnaportheoryzae70-15]&gt;gnl|BL_ORD_ID|1855500hypotheticalproteinMGG_01222[Magnaportheoryzae70-15]
TRINITY_DN170760_c0_g1	11.6623	0	0	0	0	0	0	0	gi|169626341|ref|XP_001806571.1|hypotheticalproteinSNOG_16455[PhaeosphaerianodorumSN15]&gt;gnl|BL_ORD_ID|914592hypotheticalproteinSNOG_16455[PhaeosphaerianodorumSN15]
TRINITY_DN172594_c0_g1	10.7843	0	0	0	0	0	0	0	gi|628086732|ref|XP_007705216.1|hypotheticalproteinCOCSADRAFT_41388[BipolarissorokinianaND90Pr]&gt;gnl|BL_ORD_ID|16961895hypotheticalproteinCOCSADRAFT_41388[BipolarissorokinianaND90Pr]
TRINITY_DN176117_c0_g1	15.154	0	0	0	0	0	0	0	gi|589280922|ref|XP_007006191.1|hypotheticalproteinTREMEDRAFT_63889[TremellamesentericaDSM1558]&gt;gnl|BL_ORD_ID|12415227hypotheticalproteinTREMEDRAFT_63889[TremellamesentericaDSM1558]
TRINITY_DN176288_c0_g1	16.626	0	0	0	0	0	0	0	gi|631374112|ref|XP_007921436.1|hypotheticalproteinMYCFIDRAFT_185079[PseudocercosporafijiensisCIRAD86]&gt;gnl|BL_ORD_ID|17097591hypotheticalproteinMYCFIDRAFT_185079[PseudocercosporafijiensisCIRAD86]
TRINITY_DN177288_c0_g1	10.0927	0	0	0	0	0	0	0	gi|344237844|gb|EGV93947.1|Calmodulin-bindingtranscriptionactivator2[Cricetulusgriseus]
TRINITY_DN178290_c0_g1	11.9137	0	0	0	0	0	0	0	gi|736958653|ref|WP_034955144.1|two-componentsystemsensorprotein[Erythrobactersp.JL475]&gt;gnl|BL_ORD_ID|42538199two-componentsystemsensorprotein[Erythrobactersp.JL475]
TRINITY_DN178481_c0_g1	11.3317	0	0	0	0	0	0	0	gi|573027508|gb|ETS60745.1|hypotheticalproteinPaG_04651[PseudozymaaphidisDSM70725]
TRINITY_DN179561_c0_g1	11.3473	0	0	0	0	0	0	0	gi|599106899|ref|XP_007383049.1|hypotheticalproteinPUNSTDRAFT_51954[PunctulariastrigosozonataHHB-11173SS5]&gt;gnl|BL_ORD_ID|12195229hypotheticalproteinPUNSTDRAFT_51954[PunctulariastrigosozonataHHB-11173SS5]
TRINITY_DN181436_c0_g1	10.775	0	0	0	0	0	0	0	gi|627838022|ref|XP_007689011.1|hypotheticalproteinCOCMIDRAFT_6222[BipolarisoryzaeATCC44560]&gt;gnl|BL_ORD_ID|16966412hypotheticalproteinCOCSADRAFT_182593[BipolarissorokinianaND90Pr]&gt;gnl|BL_ORD_ID|16966412hypotheticalprotein
TRINITY_DN182719_c0_g1	10.2387	0	0	0	0	0	0	0	gi|240276409|gb|EER39921.1|caseinkinaseIIbeta2subunit[HistoplasmacapsulatumH143]&gt;gnl|BL_ORD_ID|4410609caseinkinaseII[HistoplasmacapsulatumH88]
TRINITY_DN183200_c0_g1	19.8067	0	0	0	0	0	0	0	2.9328e-33gi|821080486|gb|KKY34025.1|putativeopsinprotein[Diaportheampelina]
TRINITY_DN184382_c0_g1	11.9633	0	0	0	0	0	0	0	gi|530474480|gb|EQB54697.1|hypotheticalproteinCGLO_05435[ColletotrichumgloeosporioidesCg-14]
TRINITY_DN184809_c0_g1	10.7843	0	0	0	0	0	0	0	gi|627799543|ref|XP_007673119.1|hypotheticalproteinBAUCODRAFT_63784[BaudoiniacompniacensisUAMH10762]&gt;gnl|BL_ORD_ID|16876641hypotheticalproteinBAUCODRAFT_63784[BaudoiniacompniacensisUAMH10762]
TRINITY_DN185725_c0_g1	12.164	0	0	0	0	0	0	0	gi|518839028|ref|WP_019994918.1|hypotheticalprotein[Aureimonasureilytica]
TRINITY_DN186990_c0_g1	11.9633	0	0	0	0	0	0	0	gi|470252148|ref|XP_004359171.1|hypotheticalproteinDFA_01202[Dictyosteliumfasciculatum]&gt;gnl|BL_ORD_ID|7518185hypotheticalproteinDFA_01202[Dictyosteliumfasciculatum]
TRINITY_DN187547_c0_g1	13.9083	0	0	0	0	0	0	0	gi|646312232|gb|KDQ33373.1|hypotheticalproteinPLEOSDRAFT_1091457[PleurotusostreatusPC15]
TRINITY_DN28865_c0_g1	11.3473	0	0	0	0	0	0	0	5.1946e-31gi|331222889|ref|XP_003324118.1|stearoyl-CoAdesaturase(delta-9desaturase)[Pucciniagraminisf.sp.triticiCRL75-36-700-3]&gt;gnl|BL_ORD_ID|5932331stearoyl-CoAdesaturase(delta-9desaturase)
TRINITY_DN3000_c0_g1	12.7523	0	0	0	0	0	0	0	gi|568786805|pdb|4NI3|AChainA,CrystalStructureOfGh29FamilyAlpha-l-fucosidaseFromFusariumGraminearumInTheClosedForm&gt;gnl|BL_ORD_ID|28437794Chain
TRINITY_DN3634_c0_g1	14.6037	0	0	0	0	0	0	0	gi|759256897|gb|KIW33559.1|hypotheticalproteinPV07_00399[Cladophialophoraimmunda]
TRINITY_DN62985_c0_g2	36.598	0.158	0	0.056	0.0293333	0.0643333	0	0	gi|255543735|ref|XP_002512930.1|ribonucleaset2,putative[Ricinuscommunis]&gt;gnl|BL_ORD_ID|34509888ribonucleaset2,putative[Ricinuscommunis]
TRINITY_DN65207_c2_g3	14.991	0.048	0	0.817333	0	0.119	0	0	3gi|743858055|ref|XP_011030348.1|PREDICTED:probablebeta-D-xylosidase5[Populuseuphratica]
TRINITY_DN65207_c5_g1	10.499	0	0	0	0	0	0	0	gi|802550687|ref|XP_012093116.1|PREDICTED:probablebeta-D-xylosidase5isoformX2[Jatrophacurcas]
TRINITY_DN70075_c2_g6	11.3473	0	0	0	0	0	0	0	gi|778693836|ref|XP_011653701.1|PREDICTED:LOWQUALITYPROTEIN:proliferation-associatedprotein2G4[Cucumissativus]
TRINITY_DN73517_c0_g1	10.738	0	0	0	0	0	0	0	gi|396459455|ref|XP_003834340.1|similartoacetylglutamatesynthase[LeptosphaeriamaculansJN3]&gt;gnl|BL_ORD_ID|6114834similartoacetylglutamatesynthase[LeptosphaeriamaculansJN3]
TRINITY_DN74003_c0_g1	12.164	0	0	0	0	0	0	0	gi|909987333|gb|KNG44951.1|actin-relatedprotein23complexsubunit4[Stemphyliumlycopersici]
TRINITY_DN78310_c0_g1	20.8807	0	0	0	0	0	0	0	gi|330945291|ref|XP_003306527.1|hypotheticalproteinPTT_19693[Pyrenophorateresf.teres0-1]&gt;gnl|BL_ORD_ID|6044242hypotheticalproteinPTT_19693[Pyrenophorateresf.teres0-1]
TRINITY_DN78479_c0_g1	10.2737	0	0	0	0	0	0	0	gi|662500269|gb|KEQ57915.1|alpha/beta-hydrolase[AureobasidiummelanogenumCBS110374]
TRINITY_DN80050_c0_g1	13.2047	0	0	0	0	0	0	0	1.1384e-30gi|734679096|ref|XP_010759827.1|hypotheticalproteinPADG_04379[ParacoccidioidesbrasiliensisPb18]&gt;gnl|BL_ORD_ID|3562044hypotheticalproteinPADG_04379[ParacoccidioidesbrasiliensisPb18]
TRINITY_DN81645_c0_g1	17.4313	0	0	0	0	0	0	0	gi|662542371|gb|KEQ99669.1|hypotheticalproteinAUEXF2481DRAFT_25553[AureobasidiumsubglacialeEXF-2481]
TRINITY_DN82462_c0_g1	12.6927	0	0	0	0	0	0	0	1.4475e-10gi|630970026|ref|XP_007881421.1|hypotheticalproteinPFL1_05695[PseudozymaflocculosaPF-1]&gt;gnl|BL_ORD_ID|23179429hypotheticalproteinPFL1_05695[PseudozymaflocculosaPF-1]
TRINITY_DN82719_c0_g1	13.2563	0	0	0	0	0	0	0	4.4445e-27gi|396479682|ref|XP_003840813.1|similartoterminaldeoxynucleotidyltransferase[LeptosphaeriamaculansJN3]&gt;gnl|BL_ORD_ID|6121285similartoterminaldeoxynucleotidyltransferase[Leptosphaeriamaculans
TRINITY_DN83369_c0_g1	15.867	0	0	0	0	0	0	0	gi|512194162|gb|EPE09918.1|s-glutathionedehydrogenase[OphiostomapiceaeUAMH11346]
TRINITY_DN84143_c0_g1	15.4713	0	0	0	0	0	0	0	gi|557995992|gb|EST05525.1|translationinitiationfactor1[PseudozymabrasiliensisGHG001]
TRINITY_DN84332_c0_g1	13.2563	0	0	0	0	0	0	0	gi|15144516|gb|AAK84483.1|putativecopia-likepolyprotein[Solanumlycopersicum]
TRINITY_DN85647_c0_g1	11.9633	0	0	0	0	0	0	0	gi|452846771|gb|EME48703.1|hypotheticalproteinDOTSEDRAFT_39994[DothistromaseptosporumNZE10]
TRINITY_DN87218_c0_g1	26.1823	0	0	0	0	0	0	0	gi|145493007|ref|XP_001432500.1|hypotheticalprotein[Parameciumtetraureliastraind4-2]&gt;gnl|BL_ORD_ID|1580581unnamedproteinproduct[Parameciumtetraurelia]
TRINITY_DN88036_c0_g1	11.9137	0	0	0	0	0	0	0	1.9394e-28gi|627834545|ref|XP_007687919.1|hypotheticalproteinCOCMIDRAFT_5269[BipolarisoryzaeATCC44560]&gt;gnl|BL_ORD_ID|29391267hypotheticalproteinCOCMIDRAFT_5269[BipolarisoryzaeATCC44560]
TRINITY_DN91407_c0_g1	11.028	0	0	0	0	0	0	0	2.9431e-34gi|452846600|gb|EME48532.1|hypotheticalproteinDOTSEDRAFT_67546[DothistromaseptosporumNZE10]
TRINITY_DN99000_c0_g1	17.4313	0	0	0	0	0	0	0	gi|808364191|ref|XP_012187704.1|potentialtranscriptionfactor[PseudozymahubeiensisSY62]&gt;gnl|BL_ORD_ID|19387654potentialtranscriptionfactor[PseudozymahubeiensisSY62]

## Sheet: ML
Additional file 2: Detailed FPKM and Annotation information of organ-specific unigenes
FPKM and Annotation of ML-specific unigenes
Unigene ID	Male flowers (MF)	Fruits (Fr)	Mature leaves (ML)	Female flowers (FF)	Roots (Ro)	Shoot apexes (SA)	Seeds (Se)	Stems (St)	Annotation
TRINITY_DN100754_c0_g1	0	0	11.9977	0	0	0	0	0	1.6536e-38gi|759199492|gb|KIV76913.1|hypotheticalprotein,variant[Exophialasideris]
TRINITY_DN101162_c0_g1	0	0	11.093	0	0	0	0	0	gi|657982822|ref|XP_008383463.1|PREDICTED:wall-associatedreceptorkinase2-like[Malusdomestica]
TRINITY_DN101485_c0_g1	0	0	22.7657	0	0	0	0	0	gi|330906779|ref|XP_003295594.1|hypotheticalproteinPTT_01837[Pyrenophorateresf.teres0-1]&gt;gnl|BL_ORD_ID|6054932hypotheticalproteinPTT_01837[Pyrenophorateresf.teres0-1]
TRINITY_DN101972_c0_g1	0	0	10.5977	0	0	0	0	0	1.5894e-37gi|657972401|ref|XP_008377999.1|PREDICTED:F-boxproteinAt1g47056-like[Malusdomestica]
TRINITY_DN103121_c0_g1	0	0	11.6207	0	0	0	0	0	gi|671382414|ref|XP_008721096.1|hypotheticalproteinHMPREF1541_08555[CyphellophoraeuropaeaCBS101466]&gt;gnl|BL_ORD_ID|28361092hypotheticalproteinHMPREF1541_08555[CyphellophoraeuropaeaCBS101466]
TRINITY_DN103589_c0_g1	0	0	16.877	0	0	0	0	0	gi|452843251|gb|EME45186.1|hypotheticalproteinDOTSEDRAFT_170443[DothistromaseptosporumNZE10]
TRINITY_DN103903_c0_g1	0	0	10.808	0	0	0	0	0	gi|671143636|ref|XP_008711289.1|hypotheticalproteinHMPREF1541_00762[CyphellophoraeuropaeaCBS101466]&gt;gnl|BL_ORD_ID|28371385hypotheticalproteinHMPREF1541_00762[CyphellophoraeuropaeaCBS101466]
TRINITY_DN104314_c0_g1	0	0	12.835	0	0	0	0	0	gi|470438894|ref|XP_004339123.1|enoylCoAhydratase/isomerase,putative[Acanthamoebacastellaniistr.Neff]&gt;gnl|BL_ORD_ID|16246484enoylCoAhydratase/isomerase,putative[Acanthamoebacastellaniistr.Neff]
TRINITY_DN104732_c0_g1	0	0	13.421	0	0	0	0	0	gi|407834510|gb|EKF98967.1|heatshock70kDaprotein,mitochondrialprecursor,putative,partial[Trypanosomacruzi]
TRINITY_DN105910_c0_g1	0	0	10.4473	0	0	0	0	0	gi|391332464|ref|XP_003740654.1|PREDICTED:60SribosomalproteinL11-like[Metaseiulusoccidentalis]
TRINITY_DN106330_c0_g1	0	0	23.0467	0	0	0	0	0	2.3428e-33gi|748511400|ref|XP_011123494.1|hypotheticalproteinAOL_s00083g12[ArthrobotrysoligosporaATCC24927]&gt;gnl|BL_ORD_ID|9020205hypotheticalproteinAOL_s00083g12[ArthrobotrysoligosporaATCC24927]
TRINITY_DN106618_c0_g1	0	0	13.421	0	0	0	0	0	gi|694386097|ref|XP_009368850.1|PREDICTED:uncharacterizedproteinLOC103958321[Pyrusxbretschneideri]&gt;gnl|BL_ORD_ID|47839446PREDICTED:uncharacterizedproteinLOC103958321[Pyrusxbretschneideri]
TRINITY_DN106841_c0_g1	0	0	16.452	0	0	0	0	0	6.1842e-36gi|596674464|ref|XP_007277630.1|ubiquitincarboxyl-terminalhydrolase[ColletotrichumgloeosporioidesNaragc5]&gt;gnl|BL_ORD_ID|15819419ubiquitincarboxyl-terminalhydrolase[ColletotrichumgloeosporioidesNaragc5]
TRINITY_DN108243_c0_g1	0	0	13.421	0	0	0	0	0	gi|658063371|ref|XP_008367605.1|PREDICTED:TPRrepeat-containingthioredoxinTDX-likeisoformX1[Malusdomestica]
TRINITY_DN108934_c0_g1	0	0	12.7833	0	0	0	0	0	gi|71034459|gb|AAZ20130.1|starchbranchingenzymeI[Malusdomestica]
TRINITY_DN109418_c0_g1	0	0	10.0773	0	0	0	0	0	gi|627917150|ref|XP_007691904.1|hypotheticalproteinCOCMIDRAFT_40260[BipolarisoryzaeATCC44560]&gt;gnl|BL_ORD_ID|29387436hypotheticalproteinCOCMIDRAFT_40260[BipolarisoryzaeATCC44560]
TRINITY_DN112709_c0_g1	0	0	11.093	0	0	0	0	0	5.2669e-32gi|477537832|gb|ENH89270.1|beta-glucosidasem[ColletotrichumorbiculareMAFF240422]
TRINITY_DN116123_c0_g1	0	0	17.349	0	0	0	0	0	gi|694419366|ref|XP_009337641.1|PREDICTED:importinsubunitalpha-likeisoformX1[Pyrusxbretschneideri]
TRINITY_DN116475_c0_g1	0	0	20.541	0	0	0	0	0	gi|169626182|ref|XP_001806492.1|hypotheticalproteinSNOG_16370[PhaeosphaerianodorumSN15]&gt;gnl|BL_ORD_ID|2700842hypotheticalproteinSNOG_16370[PhaeosphaerianodorumSN15]
TRINITY_DN116534_c0_g1	0	0	12.1843	0	0	0	0	0	gi|595861099|ref|XP_007211275.1|hypotheticalproteinPRUPE_ppa003360mg[Prunuspersica]&gt;gnl|BL_ORD_ID|17471620hypotheticalproteinPRUPE_ppa003360mg[Prunuspersica]
TRINITY_DN117326_c0_g1	0	0	11.774	0	0	0	0	0	gi|470406056|ref|XP_004335910.1|hypotheticalproteinACA1_364230[Acanthamoebacastellaniistr.Neff]&gt;gnl|BL_ORD_ID|16243286hypotheticalproteinACA1_364230[Acanthamoebacastellaniistr.Neff]
TRINITY_DN117770_c0_g1	0	0	10.4473	0	0	0	0	0	gi|188572482|gb|ACD65147.1|putative40SribosomalproteinRPS18[Phoronismuelleri]
TRINITY_DN118151_c0_g1	0	0	10.828	0	0	0	0	0	gi|751748996|gb|KIM97180.1|hypotheticalproteinOIDMADRAFT_182582[OidiodendronmaiusZn]
TRINITY_DN118422_c0_g1	0	0	22.0117	0	0	0	0	0	gi|169611698|ref|XP_001799267.1|hypotheticalproteinSNOG_08964[PhaeosphaerianodorumSN15]&gt;gnl|BL_ORD_ID|2697418hypotheticalproteinSNOG_08964[PhaeosphaerianodorumSN15]
TRINITY_DN118515_c0_g1	0	0	12.835	0	0	0	0	0	gi|636586817|ref|XP_008024747.1|hypotheticalproteinSETTUDRAFT_62269,partial[SetosphaeriaturcicaEt28A]&gt;gnl|BL_ORD_ID|18886382hypotheticalproteinSETTUDRAFT_62269,partial[SetosphaeriaturcicaEt28A]
TRINITY_DN118591_c0_g1	0	0	10.5977	0	0	0	0	0	gi|396457850|ref|XP_003833538.1|hypotheticalproteinLEMA_P062990.1[LeptosphaeriamaculansJN3]&gt;gnl|BL_ORD_ID|6114033hypotheticalproteinLEMA_P062990.1[LeptosphaeriamaculansJN3]
TRINITY_DN119362_c0_g1	0	0	17.7057	0	0	0	0	0	gi|628070957|ref|XP_007700132.1|hypotheticalproteinCOCSADRAFT_199692[BipolarissorokinianaND90Pr]&gt;gnl|BL_ORD_ID|16967349hypotheticalproteinCOCSADRAFT_199692[BipolarissorokinianaND90Pr]
TRINITY_DN119929_c0_g1	0	0	14.1047	0	0	0	0	0	gi|657975026|ref|XP_008379355.1|PREDICTED:vacuolaraminoacidtransporter1-like[Malusdomestica]
TRINITY_DN120198_c0_g1	0	0	25.317	0	0	0	0	0	gi|831332478|gb|KLT42042.1|Pex19-domain-containingprotein[Trichosporonoleaginosus]
TRINITY_DN120519_c0_g1	0	0	16.7117	0	0	0	0	0	gi|169610207|ref|XP_001798522.1|hypotheticalproteinSNOG_08200[PhaeosphaerianodorumSN15]&gt;gnl|BL_ORD_ID|2697078hypotheticalproteinSNOG_08200[PhaeosphaerianodorumSN15]
TRINITY_DN121598_c0_g1	0	0	15.6147	0	0	0	0	0	gi|657984092|ref|XP_008384131.1|PREDICTED:LOWQUALITYPROTEIN:fumarylacetoacetase[Malusdomestica]
TRINITY_DN122174_c0_g1	0	0	22.7657	0	0	0	0	0	gi|385888009|emb|CCH15776.1|Galactocerebrosidase[Micromonosporalupinistr.Lupac08]
TRINITY_DN122230_c0_g1	0	0	16.877	0	0	0	0	0	gi|470501470|ref|XP_004347153.1|EFhanddomaincontainingprotein[Acanthamoebacastellaniistr.Neff]&gt;gnl|BL_ORD_ID|15593277myosinIIlightchain2[Acanthamoebacastellanii]
TRINITY_DN122433_c0_g1	0	0	16.0973	0	0	0	0	0	gi|636579611|ref|XP_008021144.1|hypotheticalproteinSETTUDRAFT_162716[SetosphaeriaturcicaEt28A]&gt;gnl|BL_ORD_ID|18891006hypotheticalproteinSETTUDRAFT_162716[SetosphaeriaturcicaEt28A]
TRINITY_DN124015_c0_g1	0	0	11.093	0	0	0	0	0	gi|694433763|ref|XP_009344151.1|PREDICTED:DNApolymerasedeltacatalyticsubunit-like[Pyrusxbretschneideri]
TRINITY_DN124421_c0_g1	0	0	10.828	0	0	0	0	0	gi|396499362|ref|XP_003845456.1|hypotheticalproteinLEMA_P007640.1[LeptosphaeriamaculansJN3]&gt;gnl|BL_ORD_ID|6125903hypotheticalproteinLEMA_P007640.1[LeptosphaeriamaculansJN3]
TRINITY_DN124757_c0_g1	0	0	10.808	0	0	0	0	0	gi|399950019|gb|AFP65675.1|GTP-bindingnuclearproteinRAN[ChroomonasmesostigmaticaCCMP1168]
TRINITY_DN125279_c0_g1	0	0	10.0773	0	0	0	0	0	gi|631395586|ref|XP_007932173.1|hypotheticalproteinMYCFIDRAFT_191528[PseudocercosporafijiensisCIRAD86]&gt;gnl|BL_ORD_ID|17086666hypotheticalproteinMYCFIDRAFT_191528[PseudocercosporafijiensisCIRAD86]
TRINITY_DN126139_c0_g1	0	0	14.1047	0	0	0	0	0	gi|225435092|ref|XP_002284473.1|PREDICTED:laccase-17[Vitisvinifera]
TRINITY_DN126562_c0_g1	0	0	10.3923	0	0	0	0	0	gi|524442843|emb|CDB91029.1|putativeuncharacterizedprotein[Clostridiumsp.CAG:253]
TRINITY_DN126794_c0_g1	0	0	14.835	0	0	0	0	0	gi|694310494|ref|XP_009353400.1|PREDICTED:uncharacterizedproteinLOC103944661[Pyrusxbretschneideri]
TRINITY_DN128255_c0_g1	0	0	17.349	0	0	0	0	0	gi|596144213|ref|XP_007222612.1|hypotheticalproteinPRUPE_ppa004938mg[Prunuspersica]&gt;gnl|BL_ORD_ID|17482552hypotheticalproteinPRUPE_ppa004938mg[Prunuspersica]
TRINITY_DN128622_c0_g1	0	0	12.7833	0	0	0	0	0	gi|599569269|gb|EYF07248.1|HypotheticalproteinCAP_0727[ChondromycesapiculatusDSM436]
TRINITY_DN130107_c0_g1	0	0	13.421	0	0	0	0	0	gi|657973521|ref|XP_008378564.1|PREDICTED:glucose-6-phosphateisomerase1,chloroplastic-likeisoformX2[Malusdomestica]
TRINITY_DN131272_c0_g1	0	0	16.452	0	0	0	0	0	gi|330797204|ref|XP_003286652.1|AAAATPasedomain-containingprotein[Dictyosteliumpurpureum]&gt;gnl|BL_ORD_ID|7008503AAAATPasedomain-containingprotein[Dictyosteliumpurpureum]
TRINITY_DN132090_c0_g1	0	0	25.317	0	0	0	0	0	gi|821084425|gb|KKY37811.1|putativegmcoxidoreductase-likeprotein[Diaportheampelina]
TRINITY_DN132914_c0_g1	0	0	16.452	0	0	0	0	0	gi|694418224|ref|XP_009337126.1|PREDICTED:uncharacterizedproteinLOC103929633[Pyrusxbretschneideri]
TRINITY_DN132976_c0_g1	0	0	22.7657	0	0	0	0	0	gi|909991073|gb|KNG48552.1|forkheadtranscriptionfactor1[Stemphyliumlycopersici]
TRINITY_DN134920_c0_g1	0	0	16.452	0	0	0	0	0	gi|631242728|ref|XP_007916286.1|hypotheticalproteinUCRPA7_5549[TogniniaminimaUCRPA7]&gt;gnl|BL_ORD_ID|19291579hypotheticalproteinUCRPA7_5549[TogniniaminimaUCRPA7]
TRINITY_DN135030_c0_g1	0	0	32.9037	0	0	0	0	0	3.8641e-16gi|658044574|ref|XP_008357951.1|PREDICTED:uncharacterizedproteinLOC103421687[Malusdomestica]
TRINITY_DN136477_c0_g1	0	0	15.6147	0	0	0	0	0	gi|657966665|ref|XP_008375031.1|PREDICTED:putative3,4-dihydroxy-2-butanonekinase[Malusdomestica]
TRINITY_DN136938_c0_g1	0	0	14.835	0	0	0	0	0	gi|799318147|ref|XP_012047355.1|heterokaryonincompatibilityproteinHET-C[Cryptococcusneoformansvar.grubiiH99]&gt;gnl|BL_ORD_ID|14115256heterokaryonincompatibilityproteinHET-C[Cryptococcusneoformansvar.
TRINITY_DN137992_c0_g1	0	0	18.5913	0	0	0	0	0	gi|8134437|sp|O13148.1|EPA4A_DANRERecName:Full=Ephrintype-Areceptor4a;AltName:Full=EPH-likekinase2;AltName:Full=Tyrosine-proteinkinasereceptorZEK2&gt;gnl|BL_ORD_ID|15260881Zek2[Danio
TRINITY_DN138333_c0_g1	0	0	10.272	0	0	0	0	0	gi|759286609|gb|KIW63104.1|hypotheticalproteinPV04_09980[Caproniasemiimmersa]
TRINITY_DN140431_c0_g1	0	0	23.9983	0	0	0	0	0	gi|684174871|ref|XP_009161303.1|hypotheticalproteinHMPREF1120_08786[ExophialadermatitidisNIH/UT8656]&gt;gnl|BL_ORD_ID|11104670hypotheticalproteinHMPREF1120_08786[ExophialadermatitidisNIH/UT8656]
TRINITY_DN141134_c0_g1	0	0	12.1843	0	0	0	0	0	gi|703161197|ref|XP_010112730.1|hypotheticalproteinL484_020457[Morusnotabilis]&gt;gnl|BL_ORD_ID|68326448hypotheticalproteinL484_020457[Morusnotabilis]
TRINITY_DN141224_c0_g1	0	0	10.5977	0	0	0	0	0	gi|657997870|ref|XP_008391321.1|PREDICTED:DEAD-boxATP-dependentRNAhelicase20[Malusdomestica]
TRINITY_DN141478_c0_g1	0	0	10.808	0	0	0	0	0	gi|367005164|ref|XP_003687314.1|40SribosomalproteinS28[TetrapisisporaphaffiiCBS4417]&gt;gnl|BL_ORD_ID|9889857hypotheticalproteinTPHA_0J00570[TetrapisisporaphaffiiCBS4417]
TRINITY_DN142662_c0_g1	0	0	11.7713	0	0	0	0	0	gi|694330382|ref|XP_009355895.1|PREDICTED:2-oxoisovaleratedehydrogenasesubunitalpha2,mitochondrial-like[Pyrusxbretschneideri]
TRINITY_DN143458_c0_g1	0	0	16.452	0	0	0	0	0	gi|391331983|ref|XP_003740418.1|PREDICTED:guaninenucleotide-bindingprotein-like1-like[Metaseiulusoccidentalis]
TRINITY_DN143791_c0_g1	0	0	16.877	0	0	0	0	0	gi|511007967|gb|EPB89243.1|hypotheticalproteinHMPREF1544_03983[Mucorcircinelloidesf.circinelloides1006PhL]
TRINITY_DN144019_c0_g1	0	0	15.6147	0	0	0	0	0	1.0119e-15gi|396492472|ref|XP_003843807.1|hypotheticalproteinLEMA_P014580.1[LeptosphaeriamaculansJN3]&gt;gnl|BL_ORD_ID|6124263hypotheticalproteinLEMA_P014580.1[LeptosphaeriamaculansJN3]
TRINITY_DN144069_c0_g1	0	0	10.5827	0	0	0	0	0	gi|640926628|gb|KDN70352.1|putativecholinedehydrogenase[Colletotrichumsublineola]
TRINITY_DN144500_c0_g1	0	0	11.093	0	0	0	0	0	gi|403376006|gb|EJY87981.1|hypotheticalproteinOXYTRI_21279[Oxytrichatrifallax]
TRINITY_DN144726_c0_g1	0	0	14.757	0	0	0	0	0	gi|396465020|ref|XP_003837118.1|similartobeta-1-3-glucanosyltransferase[LeptosphaeriamaculansJN3]&gt;gnl|BL_ORD_ID|6117602similartobeta-1-3-glucanosyltransferase[LeptosphaeriamaculansJN3]
TRINITY_DN145941_c0_g1	0	0	11.6207	0	0	0	0	0	gi|658019864|ref|XP_008345300.1|PREDICTED:endochitinasePR4-like[Malusdomestica]
TRINITY_DN146192_c0_g1	0	0	12.835	0	0	0	0	0	gi|169609697|ref|XP_001798267.1|hypotheticalproteinSNOG_07941[PhaeosphaerianodorumSN15]&gt;gnl|BL_ORD_ID|916367hypotheticalproteinSNOG_07941[PhaeosphaerianodorumSN15]
TRINITY_DN147146_c0_g1	0	0	11.093	0	0	0	0	0	gi|657988332|ref|XP_008386333.1|PREDICTED:uncharacterizedproteinLOC103448849[Malusdomestica]
TRINITY_DN147579_c0_g1	0	0	10.5827	0	0	0	0	0	gi|169595042|ref|XP_001790945.1|hypotheticalproteinSNOG_00254[PhaeosphaerianodorumSN15]&gt;gnl|BL_ORD_ID|919628RecName:Full=Exportin-T;AltName:Full=Exportin(tRNA);AltName:Full=Karyopherin-beta;AltName:Full=tRNAexportin&gt;gnl|BL_ORD_ID|919628
TRINITY_DN147956_c0_g1	0	0	11.9977	0	0	0	0	0	1.1187e-22gi|915057791|ref|XP_013271469.1|hypotheticalproteinZ518_05201[RhinocladiellamackenzieiCBS650.93]&gt;gnl|BL_ORD_ID|59248526hypotheticalproteinZ518_05201[RhinocladiellamackenzieiCBS650.93]
TRINITY_DN149679_c0_g1	0	0	12.7833	0	0	0	0	0	gi|658013060|ref|XP_008341826.1|PREDICTED:6-phosphogluconatedehydrogenase,decarboxylating3[Malusdomestica]
TRINITY_DN150461_c0_g1	0	0	11.6207	0	0	0	0	0	gi|657973587|ref|XP_008378599.1|PREDICTED:serine/threonine-proteinkinaseCTR1-likeisoformX1[Malusdomestica]
TRINITY_DN152648_c0_g1	0	0	14.835	0	0	0	0	0	gi|658309396|ref|NP_001281030.1|probablelinoleate9S-lipoxygenase5[Malusdomestica]&gt;gnl|BL_ORD_ID|22996988lipoxygenase[Malusdomestica]
TRINITY_DN153695_c0_g1	0	0	36.6757	0	0	0	0	0	gi|255548830|ref|XP_002515471.1|heatshockprotein70(HSP70)-interactingprotein,putative[Ricinuscommunis]&gt;gnl|BL_ORD_ID|34507388heatshockprotein70(HSP70)-interactingprotein,putative
TRINITY_DN155791_c0_g1	0	0	19.5347	0	0	0	0	0	gi|631394280|ref|XP_007931520.1|glycosidehydrolasefamily5protein[PseudocercosporafijiensisCIRAD86]&gt;gnl|BL_ORD_ID|17086980glycosidehydrolasefamily5protein[PseudocercosporafijiensisCIRAD86]
TRINITY_DN155847_c0_g1	0	0	14.835	0	0	0	0	0	gi|657950576|ref|XP_008348501.1|PREDICTED:serine/threonine-proteinphosphatasePP1-like[Malusdomestica]
TRINITY_DN156075_c0_g1	0	0	10.4473	0	0	0	0	0	gi|658032768|ref|XP_008351891.1|PREDICTED:flavin-containingmonooxygenaseFMOGS-OX-like9[Malusdomestica]
TRINITY_DN158174_c0_g1	0	0	12.1843	0	0	0	0	0	gi|145476715|ref|XP_001424380.1|hypotheticalprotein[Parameciumtetraureliastraind4-2]&gt;gnl|BL_ORD_ID|1574464unnamedproteinproduct[Parameciumtetraurelia]
TRINITY_DN158390_c0_g1	0	0	19.5347	0	0	0	0	0	4.3226e-35gi|796711197|gb|KJY02072.1|hypotheticalproteinTI39_contig262g00027[Zymoseptoriabrevis]
TRINITY_DN158484_c0_g1	0	0	11.6207	0	0	0	0	0	gi|657965493|ref|XP_008374404.1|PREDICTED:TSC22domainfamilyprotein1-like[Malusdomestica]
TRINITY_DN158486_c0_g1	0	0	13.336	0	0	0	0	0	gi|658045165|ref|XP_008358262.1|PREDICTED:uncharacterizedproteinLOC103421997,partial[Malusdomestica]
TRINITY_DN158495_c0_g1	0	0	10.5827	0	0	0	0	0	gi|396468898|ref|XP_003838284.1|similartohistidineacidphosphatase[LeptosphaeriamaculansJN3]&gt;gnl|BL_ORD_ID|6118763similartohistidineacidphosphatase[LeptosphaeriamaculansJN3]
TRINITY_DN159464_c0_g1	0	0	10.0773	0	0	0	0	0	gi|500995785|ref|WP_012049226.1|TonB-dependentreceptor[Sphingomonaswittichii]&gt;gnl|BL_ORD_ID|1298343TonB-dependentreceptor[SphingomonaswittichiiRW1]
TRINITY_DN159557_c0_g1	0	0	10.2747	0	0	0	0	0	8.4923e-31gi|169612874|ref|XP_001799854.1|hypotheticalproteinSNOG_09565[PhaeosphaerianodorumSN15]&gt;gnl|BL_ORD_ID|915178hypotheticalproteinSNOG_09565[PhaeosphaerianodorumSN15]
TRINITY_DN159691_c0_g1	0	0	10.828	0	0	0	0	0	gi|627824276|ref|XP_007684689.1|hypotheticalproteinCOCMIDRAFT_2422[BipolarisoryzaeATCC44560]&gt;gnl|BL_ORD_ID|29394352hypotheticalproteinCOCMIDRAFT_2422[BipolarisoryzaeATCC44560]
TRINITY_DN160612_c0_g1	0	0	15.3633	0	0	0	0	0	gi|915167074|ref|XP_013313911.1|hypotheticalproteinPV05_08911[Exophialaxenobiotica]&gt;gnl|BL_ORD_ID|59198489hypotheticalproteinPV05_08911[Exophialaxenobiotica]
TRINITY_DN161148_c0_g1	0	0	11.1247	0	0	0	0	0	gi|396477154|ref|XP_003840209.1|similartoglutamate-richWDrepeatcontainingprotein1[LeptosphaeriamaculansJN3]&gt;gnl|BL_ORD_ID|6120683similartoglutamate-richWDrepeat
TRINITY_DN162172_c0_g1	0	0	12.1843	0	0	0	0	0	gi|470381459|ref|XP_004333780.1|EFhanddomaincontainingprotein[Acanthamoebacastellaniistr.Neff]&gt;gnl|BL_ORD_ID|16241162EFhanddomaincontainingprotein[Acanthamoebacastellanii
TRINITY_DN162416_c0_g1	0	0	16.452	0	0	0	0	0	3.1804e-09gi|657990647|ref|XP_008387543.1|PREDICTED:uncharacterizedproteinLOC103450003isoformX2[Malusdomestica]
TRINITY_DN162763_c0_g1	0	0	11.0817	0	0	0	0	0	gi|396463905|ref|XP_003836563.1|hypotheticalproteinLEMA_P040990.1[LeptosphaeriamaculansJN3]&gt;gnl|BL_ORD_ID|6117049hypotheticalproteinLEMA_P040990.1[LeptosphaeriamaculansJN3]
TRINITY_DN162848_c0_g1	0	0	15.6147	0	0	0	0	0	gi|657974528|ref|XP_008379095.1|PREDICTED:regulationofnuclearpre-mRNAdomain-containingprotein2isoformX1[Malusdomestica]
TRINITY_DN162925_c0_g1	0	0	11.093	0	0	0	0	0	gi|694407624|ref|XP_009378542.1|PREDICTED:probablemediatorofRNApolymeraseIItranscriptionsubunit26c[Pyrusxbretschneideri]&gt;gnl|BL_ORD_ID|47846586PREDICTED:probablemediator
TRINITY_DN163053_c0_g1	0	0	11.3063	0	0	0	0	0	gi|657942599|ref|XP_008385726.1|PREDICTED:probablebeta-D-xylosidase6[Malusdomestica]
TRINITY_DN163668_c0_g1	0	0	20.6997	0	0	0	0	0	gi|672822475|gb|KFH67369.1|hypotheticalproteinMVEG_06103[MortierellaverticillataNRRL6337]
TRINITY_DN163921_c0_g1	0	0	10.0773	0	0	0	0	0	5.4432e-14gi|909993856|gb|KNG51290.1|hypotheticalproteinTW65_01305[Stemphyliumlycopersici]
TRINITY_DN164385_c0_g1	0	0	12.2637	0	0	0	0	0	gi|658026172|ref|XP_008348505.1|PREDICTED:auxin-responsiveproteinIAA21-likeisoformX2[Malusdomestica]
TRINITY_DN164777_c0_g1	0	0	11.3063	0	0	0	0	0	gi|658027358|ref|XP_008349113.1|PREDICTED:uncharacterizedproteinLOC103412308isoformX3[Malusdomestica]
TRINITY_DN165086_c0_g1	0	0	11.3133	0	0	0	0	0	gi|571555162|ref|XP_006604078.1|PREDICTED:celldivisioncycleprotein48homolog[Glycinemax]
TRINITY_DN166157_c0_g1	0	0	12.7833	0	0	0	0	0	gi|799320654|ref|XP_012047887.1|glycerol-3-phosphatedehydrogenase[Cryptococcusneoformansvar.grubiiH99]&gt;gnl|BL_ORD_ID|25263477glycerol-3-phosphatedehydrogenase[Cryptococcusneoformansvar.grubiiH99]
TRINITY_DN166457_c0_g1	0	0	10.272	0	0	0	0	0	gi|470272497|ref|XP_004363141.1|myosinIE[Dictyosteliumfasciculatum]&gt;gnl|BL_ORD_ID|7522148myosinIE[Dictyosteliumfasciculatum]
TRINITY_DN166771_c0_g1	0	0	15.199	0	0	0	0	0	8.3599e-37gi|658000295|ref|XP_008392596.1|PREDICTED:beta-adaptin-likeproteinC[Malusdomestica]
TRINITY_DN166905_c0_g1	0	0	12.7833	0	0	0	0	0	gi|3820915|emb|CAA11302.1|endo-beta-1,4-glucanase[Fragariaxananassa]
TRINITY_DN167573_c0_g1	0	0	10.808	0	0	0	0	0	gi|759211777|gb|KIV89119.1|hypotheticalproteinPV10_08719[Exophialamesophila]&gt;gnl|BL_ORD_ID|59136309hypotheticalprotein,variant[Exophialamesophila]
TRINITY_DN167766_c0_g1	0	0	12.1843	0	0	0	0	0	gi|34559256|gb|AAQ75384.1|putativeopsin[OryzasativaIndicaGroup]
TRINITY_DN169730_c0_g1	0	0	14.835	0	0	0	0	0	2.523e-36gi|657949949|ref|XP_008345629.1|PREDICTED:pleiotropicdrugresistanceprotein2-like[Malusdomestica]
TRINITY_DN169798_c0_g1	0	0	14.1047	0	0	0	0	0	gi|658309928|ref|NP_001280880.1|cleavageandpolyadenylationspecificityfactorCPSF30[Malusdomestica]&gt;gnl|BL_ORD_ID|31199393YTHdomain-containedRNAbindingprotein14[Malusdomestica]
TRINITY_DN170042_c0_g1	0	0	23.9983	0	0	0	0	0	gi|281207537|gb|EFA81720.1|RINGzincfinger-containingprotein[PolysphondyliumpallidumPN500]
TRINITY_DN170317_c0_g1	0	0	10.5977	0	0	0	0	0	gi|147783627|emb|CAN68148.1|hypotheticalproteinVITISV_035665[Vitisvinifera]
TRINITY_DN171032_c0_g1	0	0	20.541	0	0	0	0	0	1.1848e-14gi|915041680|ref|XP_013268995.1|eukaryotictranslationinitiationfactor3subunitD[RhinocladiellamackenzieiCBS650.93]&gt;gnl|BL_ORD_ID|59246056eukaryotictranslationinitiationfactor
TRINITY_DN171035_c0_g1	0	0	11.093	0	0	0	0	0	gi|658050380|ref|XP_008360911.1|PREDICTED:dnaJhomologsubfamilyCmember21-like[Malusdomestica]
TRINITY_DN171589_c0_g1	0	0	11.093	0	0	0	0	0	gi|831329522|gb|KLT39145.1|classIglutamineamidotransferase-likeprotein[Trichosporonoleaginosus]
TRINITY_DN172104_c0_g1	0	0	25.317	0	0	0	0	0	gi|759203150|gb|KIV80570.1|hypotheticalproteinPV11_08063[Exophialasideris]
TRINITY_DN17232_c0_g2	0	0	16.0973	0	0	0	0	0	gi|449673006|ref|XP_004207839.1|PREDICTED:40SribosomalproteinS6-like[Hydravulgaris]
TRINITY_DN172865_c0_g1	0	0	16.6407	0	0	0	0	0	gi|662507505|gb|KEQ65113.1|UDP-glucose4-epimerase[AureobasidiummelanogenumCBS110374]
TRINITY_DN173596_c0_g1	0	0	13.4017	0	0	0	0	0	gi|694322709|ref|XP_009352463.1|PREDICTED:uncharacterizedproteinLOC103943829[Pyrusxbretschneideri]
TRINITY_DN174709_c0_g1	0	0	10.5977	0	0	0	0	0	2.2982e-15gi|84998984|ref|XP_954213.1|60Sribosomalproteinl3[Theileriaannulata]&gt;gnl|BL_ORD_ID|6938454360Sribosomalproteinl3,putative[Theileriaannulata]
TRINITY_DN174868_c0_g1	0	0	15.6147	0	0	0	0	0	gi|657959686|ref|XP_008371393.1|PREDICTED:dofzincfingerproteinDOF1.4-like[Malusdomestica]
TRINITY_DN175253_c0_g1	0	0	17.4913	0	0	0	0	0	2.1814e-35gi|639561862|gb|KDN39584.1|hypotheticalproteinRSAG8_08740,partial[RhizoctoniasolaniAG-8WAC10335]
TRINITY_DN175494_c0_g1	0	0	14.6727	0	0	0	0	0	gi|471222749|ref|XP_004030170.1|hypotheticalproteinIMG5_166540[Ichthyophthiriusmultifiliis]&gt;gnl|BL_ORD_ID|8493184hypotheticalproteinIMG5_166540[Ichthyophthiriusmultifiliis]
TRINITY_DN176301_c0_g1	0	0	11.3843	0	0	0	0	0	gi|118357131|ref|XP_001011815.1|coiled-coilprotein,putative[TetrahymenathermophilaSB210]&gt;gnl|BL_ORD_ID|33223621coiled-coilprotein,putative[TetrahymenathermophilaSB210]
TRINITY_DN178118_c0_g1	0	0	14.835	0	0	0	0	0	gi|694381053|ref|XP_009366624.1|PREDICTED:indole-3-aceticacid-inducedproteinARG7-like[Pyrusxbretschneideri]
TRINITY_DN178237_c0_g1	0	0	11.6207	0	0	0	0	0	gi|636591967|ref|XP_008027322.1|hypotheticalproteinSETTUDRAFT_136836[SetosphaeriaturcicaEt28A]&gt;gnl|BL_ORD_ID|18883539hypotheticalproteinSETTUDRAFT_136836[SetosphaeriaturcicaEt28A]
TRINITY_DN179074_c0_g1	0	0	14.835	0	0	0	0	0	gi|119570771|gb|EAW50386.1|mitogen-activatedproteinkinasekinase3,partial[Homosapiens]
TRINITY_DN179705_c0_g1	0	0	12.4307	0	0	0	0	0	2.0891e-42gi|657970313|ref|XP_008376900.1|PREDICTED:uncharacterizedproteinLOC103440006isoformX2[Malusdomestica]
TRINITY_DN180011_c0_g1	0	0	13.336	0	0	0	0	0	gi|169626224|ref|XP_001806513.1|hypotheticalproteinSNOG_16395[PhaeosphaerianodorumSN15]&gt;gnl|BL_ORD_ID|2700855hypotheticalproteinSNOG_16395[PhaeosphaerianodorumSN15]
TRINITY_DN181481_c0_g1	0	0	10.3923	0	0	0	0	0	gi|380474891|emb|CCF45535.1|glucose-methanol-cholineoxidoreductase[Colletotrichumhigginsianum]
TRINITY_DN183369_c0_g1	0	0	12.217	0	0	0	0	0	gi|330925328|ref|XP_003301005.1|hypotheticalproteinPTT_12404[Pyrenophorateresf.teres0-1]&gt;gnl|BL_ORD_ID|6049614hypotheticalproteinPTT_12404[Pyrenophorateresf.teres0-1]
TRINITY_DN183970_c0_g1	0	0	17.349	0	0	0	0	0	gi|658028346|ref|XP_008349593.1|PREDICTED:tropinonereductasehomologAt1g07440-likeisoformX2[Malusdomestica]&gt;gnl|BL_ORD_ID|42140429PREDICTED:tropinonereductasehomologAt1g07440-likeisoformX2
TRINITY_DN186065_c0_g1	0	0	12.1843	0	0	0	0	0	gi|396496777|ref|XP_003844819.1|hypotheticalproteinLEMA_P001270.1[LeptosphaeriamaculansJN3]&gt;gnl|BL_ORD_ID|6125273hypotheticalproteinLEMA_P001270.1[LeptosphaeriamaculansJN3]
TRINITY_DN186101_c0_g1	0	0	10.1327	0	0	0	0	0	1.0713e-38gi|658000142|ref|XP_008392516.1|PREDICTED:histone-lysineN-methyltransferase,H3lysine-9specificSUVH1-like[Malusdomestica]&gt;gnl|BL_ORD_ID|42128945PREDICTED:histone-lysineN-methyltransferase,H3lysine-9specific
TRINITY_DN186130_c0_g1	0	0	11.6207	0	0	0	0	0	gi|749886325|gb|KIJ55693.1|hypotheticalproteinM422DRAFT_24237[SphaerobolusstellatusSS14]
TRINITY_DN186584_c0_g1	0	0	11.6207	0	0	0	0	0	gi|658022666|ref|XP_008346744.1|PREDICTED:RING-H2fingerproteinATL48-like[Malusdomestica]
TRINITY_DN188108_c0_g1	0	0	10.3927	0	0	0	0	0	gi|658053662|ref|XP_008362587.1|PREDICTED:uncharacterizedproteinLOC103426274[Malusdomestica]
TRINITY_DN188540_c0_g1	0	0	19.5347	0	0	0	0	0	1.1016e-09gi|742186105|ref|XP_010889289.1|PREDICTED:pseudouridine-5&apos;-phosphataseisoformX1[Esoxlucius]&gt;gnl|BL_ORD_ID|54447115PREDICTED:pseudouridine-5&apos;-phosphataseisoformX1[Esoxlucius]&gt;gnl|BL_ORD_ID|54447115PREDICTED:pseudouridine-5&apos;-phosphatase
TRINITY_DN188781_c0_g1	0	0	12.7833	0	0	0	0	0	2.0647e-37gi|657998448|ref|XP_008391631.1|PREDICTED:proteinNRT1/PTRFAMILY5.6-like[Malusdomestica]
TRINITY_DN189163_c0_g1	0	0	10.1327	0	0	0	0	0	gi|596664778|ref|XP_007275797.1|duf1680domainprotein[ColletotrichumgloeosporioidesNaragc5]&gt;gnl|BL_ORD_ID|15821246duf1680domainprotein[ColletotrichumgloeosporioidesNaragc5]
TRINITY_DN189237_c0_g1	0	0	22.7657	0	0	0	0	0	gi|169594862|ref|XP_001790855.1|hypotheticalproteinSNOG_00160[PhaeosphaerianodorumSN15]&gt;gnl|BL_ORD_ID|2696028hypotheticalproteinSNOG_00160[PhaeosphaerianodorumSN15]
TRINITY_DN189790_c0_g1	0	0	11.1247	0	0	0	0	0	gi|636578433|ref|XP_008020555.1|hypotheticalproteinSETTUDRAFT_112899[SetosphaeriaturcicaEt28A]&gt;gnl|BL_ORD_ID|18889973hypotheticalproteinSETTUDRAFT_112899[SetosphaeriaturcicaEt28A]
TRINITY_DN190298_c0_g1	0	0	10.0773	0	0	0	0	0	gi|629654471|ref|XP_007803232.1|hypotheticalproteinEPUS_09148[EndocarponpusillumZ07020]&gt;gnl|BL_ORD_ID|25179073hypotheticalproteinEPUS_09148[EndocarponpusillumZ07020]
TRINITY_DN191100_c0_g1	0	0	14.1047	0	0	0	0	0	gi|694378880|ref|XP_009365659.1|PREDICTED:probablemethyltransferasePMT28[Pyrusxbretschneideri]
TRINITY_DN191890_c0_g1	0	0	11.1247	0	0	0	0	0	gi|818839899|gb|KKU77999.1|PyridoxalbiosynthesislyasePdxS[PeregrinibacteriabacteriumGW2011_GWA2_47_7]
TRINITY_DN21341_c0_g1	0	0	15.6147	0	0	0	0	0	gi|657961600|ref|XP_008372393.1|PREDICTED:uncharacterizedproteinLOC103435761[Malusdomestica]
TRINITY_DN31404_c0_g1	0	0	15.199	0	0	0	0	0	gi|596132268|ref|XP_007222184.1|hypotheticalproteinPRUPE_ppa009639mg[Prunuspersica]&gt;gnl|BL_ORD_ID|17482136hypotheticalproteinPRUPE_ppa009639mg[Prunuspersica]
TRINITY_DN33356_c0_g2	0	0	16.452	0	0	0	0	0	gi|658008968|ref|XP_008339682.1|PREDICTED:proteinNRT1/PTRFAMILY3.1[Malusdomestica]
TRINITY_DN36314_c0_g1	0	0	16.452	0	0	0	0	0	gi|47217793|emb|CAG07207.1|unnamedproteinproduct[Tetraodonnigroviridis]
TRINITY_DN39563_c0_g1	0	0	18.5913	0	0	0	0	0	gi|821082668|gb|KKY36125.1|putativeeukaryotictranslationinitiationfactor5[Diaportheampelina]
TRINITY_DN41835_c0_g1	0	0	14.6727	0	0	0	0	0	gi|361126783|gb|EHK98769.1|putativeHC-toxineffluxcarrierTOXA[Glarealozoyensis74030]
TRINITY_DN47429_c0_g2	0	0	11.4717	0	0	0	0	0	gi|452848202|gb|EME50134.1|hypotheticalproteinDOTSEDRAFT_144766[DothistromaseptosporumNZE10]
TRINITY_DN49331_c0_g2	0	0	13.411	0	0	0	0	0	gi|169597055|ref|XP_001791951.1|hypotheticalproteinSNOG_01307[PhaeosphaerianodorumSN15]&gt;gnl|BL_ORD_ID|2702496hypotheticalproteinSNOG_01307[PhaeosphaerianodorumSN15]
TRINITY_DN49661_c0_g2	0	0	17.7057	0	0	0	0	0	1.148e-23gi|575483524|ref|XP_006681056.1|hypotheticalproteinBATDEDRAFT_26801[BatrachochytriumdendrobatidisJAM81]&gt;gnl|BL_ORD_ID|7406034hypotheticalproteinBATDEDRAFT_26801[BatrachochytriumdendrobatidisJAM81]
TRINITY_DN50382_c0_g2	0	0	16.452	0	0	0	0	0	gi|594678955|ref|XP_007187221.1|PREDICTED:10kDaheatshockprotein,mitochondrial-like[Balaenopteraacutorostratascammoni]
TRINITY_DN50690_c0_g1	0.195667	0.409333	13.557	0.1	0	0.0226667	0.155333	0.725	gi|255543290|ref|XP_002512708.1|PhotosystemII11kDaproteinprecursor,putative[Ricinuscommunis]&gt;gnl|BL_ORD_ID|34510609PhotosystemII11kDaproteinprecursor,putative
TRINITY_DN52708_c0_g3	0	0	10.5977	0	0	0	0	0	9.4062e-08gi|743856435|ref|XP_011029906.1|PREDICTED:2-methylene-furan-3-onereductase-like[Populuseuphratica]
TRINITY_DN52924_c0_g1	0	0	10.3923	0	0	0	0	0	gi|478440681|gb|ENN96850.1|hypotheticalproteinJ139_20489,partial[PseudoalteromonasagarivoransS816]
TRINITY_DN53919_c0_g2	0.0896667	0	25.5993	0.581667	0	0.456667	0	0.0636667	gi|255560201|ref|XP_002521118.1|conservedhypotheticalprotein[Ricinuscommunis]&gt;gnl|BL_ORD_ID|34501752conservedhypotheticalprotein[Ricinuscommunis]
TRINITY_DN56741_c0_g2	0	0	11.1247	0	0	0	0	0	gi|697182353|ref|XP_009600180.1|PREDICTED:uncharacterizedproteinLOC104095702[Nicotianatomentosiformis]
TRINITY_DN57381_c1_g2	0	0	26.5613	0	0	0	0	0	gi|684172229|ref|XP_009159984.1|ATPsynthasesubunitdelta,mitochondrial[ExophialadermatitidisNIH/UT8656]&gt;gnl|BL_ORD_ID|11103381ATPsynthasesubunitdelta,mitochondrial[ExophialadermatitidisNIH/UT8656]
TRINITY_DN65832_c0_g1	0	0	10.0773	0	0	0	0	0	1.5991e-15gi|571440932|ref|XP_006575294.1|PREDICTED:ubiquitin-conjugatingenzymeE2variant1D-like[Glycinemax]
TRINITY_DN69862_c1_g6	0	0	10.808	0	0	0	0	0	1.2461e-31gi|396482274|ref|XP_003841438.1|hypotheticalproteinLEMA_P093680.1[LeptosphaeriamaculansJN3]&gt;gnl|BL_ORD_ID|6121909hypotheticalproteinLEMA_P093680.1[LeptosphaeriamaculansJN3]
TRINITY_DN70968_c1_g8	0	0	11.3843	0	0	0	0	0	gi|470117019|ref|XP_004294667.1|PREDICTED:C2andGRAMdomain-containingproteinAt1g03370[Fragariavescasubsp.vesca]
TRINITY_DN71058_c3_g3	0	0	10.087	0	0	0	0	0	6.0343e-41gi|802754563|ref|XP_012088728.1|PREDICTED:uncharacterizedproteinLOC105647312isoformX2[Jatrophacurcas]
TRINITY_DN74405_c0_g1	0	0	14.0247	0	0	0	0	0	gi|759210233|gb|KIV87579.1|hypotheticalproteinPV11_03113[Exophialasideris]
TRINITY_DN75798_c0_g1	0	0	15.3633	0	0	0	0	0	1.1598e-27gi|453083140|gb|EMF11186.1|sugartransporter[SphaerulinamusivaSO2202]
TRINITY_DN76080_c0_g1	0	0	10.0533	0	0	0	0	0	gi|452841867|gb|EME43803.1|hypotheticalproteinDOTSEDRAFT_71589[DothistromaseptosporumNZE10]
TRINITY_DN77964_c0_g1	0	0	18.5913	0	0	0	0	0	gi|915178636|ref|XP_013316102.1|hypotheticalproteinPV05_04254[Exophialaxenobiotica]&gt;gnl|BL_ORD_ID|59200612hypotheticalproteinPV05_04254[Exophialaxenobiotica]
TRINITY_DN78566_c0_g1	0	0	12.5353	0	0	0	0	0	gi|821068809|gb|KKY23924.1|putativeadahatcomplexcomponent1[Phaeomoniellachlamydospora]
TRINITY_DN78716_c0_g1	0	0	20.541	0	0	0	0	0	7.9632e-13gi|597995491|ref|XP_007367140.1|hypotheticalproteinDICSQDRAFT_107912[DichomitussqualensLYAD-421SS1]&gt;gnl|BL_ORD_ID|12784938hypotheticalproteinDICSQDRAFT_107912[DichomitussqualensLYAD-421SS1]
TRINITY_DN79280_c0_g1	0	0	16.0973	0	0	0	0	0	4.8946e-06gi|631393174|ref|XP_007930967.1|hypotheticalproteinMYCFIDRAFT_178753[PseudocercosporafijiensisCIRAD86]&gt;gnl|BL_ORD_ID|17087879hypotheticalproteinMYCFIDRAFT_178753[PseudocercosporafijiensisCIRAD86]
TRINITY_DN79597_c0_g1	0	0	10.1327	0	0	0	0	0	gi|657947695|ref|XP_008391350.1|PREDICTED:phosphatidylserinedecarboxylaseproenzyme3-like[Malusdomestica]
TRINITY_DN79665_c0_g1	0	0	15.8967	0	0	0	0	0	gi|694328906|ref|XP_009355235.1|PREDICTED:protohemeIXfarnesyltransferase,mitochondrial-like[Pyrusxbretschneideri]
TRINITY_DN81875_c0_g1	0	0	12.1843	0	0	0	0	0	gi|694425383|ref|XP_009340423.1|PREDICTED:uncharacterizedproteinLOC103932523[Pyrusxbretschneideri]&gt;gnl|BL_ORD_ID|47852361PREDICTED:uncharacterizedproteinLOC103932523[Pyrusxbretschneideri]&gt;gnl|BL_ORD_ID|47852361PREDICTED:
TRINITY_DN81963_c0_g1	0	0	12.835	0	0	0	0	0	gi|799338010|ref|XP_012051569.1|zincmetalloprotease[Cryptococcusneoformansvar.grubiiH99]&gt;gnl|BL_ORD_ID|25264994zincmetalloprotease[Cryptococcusneoformansvar.grubiiH99]
TRINITY_DN82240_c0_g1	0	0	14.835	0	0	0	0	0	gi|694442621|ref|XP_009347977.1|PREDICTED:bystin-like,partial[Pyrusxbretschneideri]
TRINITY_DN82460_c0_g1	0	0	16.452	0	0	0	0	0	gi|694424289|ref|XP_009339919.1|PREDICTED:glutathioneS-transferaseT1[Pyrusxbretschneideri]
TRINITY_DN82616_c0_g1	0	0	11.1247	0	0	0	0	0	gi|169603934|ref|XP_001795388.1|hypotheticalproteinSNOG_04976[PhaeosphaerianodorumSN15]&gt;gnl|BL_ORD_ID|921374hypotheticalproteinSNOG_04976[PhaeosphaerianodorumSN15]
TRINITY_DN83072_c0_g1	0	0	14.1047	0	0	0	0	0	gi|657983789|ref|XP_008383972.1|PREDICTED:nitricoxidesynthase-interactingprotein-like[Malusdomestica]
TRINITY_DN83078_c0_g1	0	0	14.0247	0	0	0	0	0	gi|470382665|ref|XP_004333900.1|hypotheticalproteinACA1_274410[Acanthamoebacastellaniistr.Neff]&gt;gnl|BL_ORD_ID|16241282hypotheticalproteinACA1_274410[Acanthamoebacastellaniistr.Neff]
TRINITY_DN83553_c0_g1	0	0	10.5977	0	0	0	0	0	gi|658048907|ref|XP_008360133.1|PREDICTED:mediatorofRNApolymeraseIItranscriptionsubunit23-like[Malusdomestica]
TRINITY_DN84214_c0_g1	0	0	14.835	0	0	0	0	0	gi|658023548|ref|XP_008347178.1|PREDICTED:ethylene-responsivetranscriptionfactorERF023-like[Malusdomestica]&gt;gnl|BL_ORD_ID|35933654AP2domainclasstranscriptionfactor[Malusdomestica]
TRINITY_DN85317_c0_g1	0	0	16.6887	0	0	0	0	0	gi|169611783|ref|XP_001799309.1|hypotheticalproteinSNOG_09006[PhaeosphaerianodorumSN15]&gt;gnl|BL_ORD_ID|2697433hypotheticalproteinSNOG_09006[PhaeosphaerianodorumSN15]
TRINITY_DN85915_c0_g1	0	0	11.093	0	0	0	0	0	gi|159122599|gb|EDP47720.1|phosphoglyceratemutasefamilyprotein[AspergillusfumigatusA1163]
TRINITY_DN86487_c0_g1	0	0	11.093	0	0	0	0	0	gi|657994474|ref|XP_008389541.1|PREDICTED:uncharacterizedproteinLOC103451881[Malusdomestica]
TRINITY_DN87177_c0_g1	0	0	23.4223	0	0	0	0	0	gi|645224929|ref|XP_008219343.1|PREDICTED:uncharacterizedproteinAt1g04910-like[Prunusmume]
TRINITY_DN87740_c0_g1	0	0	12.1843	0	0	0	0	0	gi|694426325|ref|XP_009340847.1|PREDICTED:zincfingerproteinCONSTANS-LIKE6-like[Pyrusxbretschneideri]
TRINITY_DN87806_c0_g1	0	0	11.6207	0	0	0	0	0	gi|396465002|ref|XP_003837109.1|similartoPQlooprepeatprotein[LeptosphaeriamaculansJN3]&gt;gnl|BL_ORD_ID|6117593similartoPQlooprepeatprotein[Leptosphaeria
TRINITY_DN88040_c0_g1	0	0	26.0237	0	0	0	0	0	gi|658004352|ref|XP_008337294.1|PREDICTED:SPXdomain-containingprotein1[Malusdomestica]&gt;gnl|BL_ORD_ID|42130759PREDICTED:SPXdomain-containingprotein1-like[Malusdomestica]
TRINITY_DN88054_c0_g1	0	0	10.5977	0	0	0	0	0	gi|657990704|ref|XP_008387571.1|PREDICTED:thylakoidlumenal15.0kDaprotein2,chloroplasticisoformX1[Malusdomestica]
TRINITY_DN88204_c0_g1	0	0	10.5827	0	0	0	0	0	7.7054e-23gi|169604014|ref|XP_001795428.1|hypotheticalproteinSNOG_05017[PhaeosphaerianodorumSN15]&gt;gnl|BL_ORD_ID|922163hypotheticalproteinSNOG_05017[PhaeosphaerianodorumSN15]
TRINITY_DN88398_c0_g1	0	0	10.5977	0	0	0	0	0	gi|657951925|ref|XP_008355073.1|PREDICTED:mitogen-activatedproteinkinasekinasekinaseYODA[Malusdomestica]
TRINITY_DN88455_c0_g1	0	0	15.6147	0	0	0	0	0	gi|657983246|ref|XP_008383691.1|PREDICTED:uncharacterizedproteinLOC103446378isoformX1[Malusdomestica]
TRINITY_DN91919_c0_g1	0	0	12.1843	0	0	0	0	0	gi|657944607|ref|XP_008375509.1|PREDICTED:putativeleucine-richrepeat-containingproteinDDB_G0290503[Malusdomestica]
TRINITY_DN93676_c0_g1	0	0	11.9977	0	0	0	0	0	gi|915151444|ref|XP_013310802.1|hypotheticalproteinPV05_11827[Exophialaxenobiotica]&gt;gnl|BL_ORD_ID|59195489hypotheticalproteinPV05_11827[Exophialaxenobiotica]
TRINITY_DN95244_c0_g1	0	0	16.7047	0	0	0	0	0	gi|568921745|ref|XP_006501039.1|PREDICTED:lipoamideacyltransferasecomponentofbranched-chainalpha-ketoaciddehydrogenasecomplex,mitochondrialisoformX1[Musmusculus]&gt;gnl|BL_ORD_ID|28484415PREDICTED:
TRINITY_DN95677_c0_g1	0	0	11.093	0	0	0	0	0	gi|694391829|ref|XP_009371421.1|PREDICTED:ABCtransporterGfamilymember32-like[Pyrusxbretschneideri]
TRINITY_DN95969_c0_g1	0	0	13.411	0	0	0	0	0	5.257e-11gi|221220838|gb|ACM09080.1|Elongationfactor1-beta[Salmosalar]
TRINITY_DN96188_c0_g1	0	0	16.0973	0	0	0	0	0	gi|636585343|ref|XP_008024010.1|hypotheticalproteinSETTUDRAFT_160511[SetosphaeriaturcicaEt28A]&gt;gnl|BL_ORD_ID|18887379hypotheticalproteinSETTUDRAFT_160511[SetosphaeriaturcicaEt28A]
TRINITY_DN96609_c0_g1	0	0	10.57	0	0	0	0	0	gi|7657532|ref|NP_055439.1|proteinS100-A6[Homosapiens]&gt;gnl|BL_ORD_ID|69024759proteinS100-A6[Macacamulatta]&gt;gnl|BL_ORD_ID|69024759PREDICTED:proteinS100-A6[Pongoabelii]&gt;gnl|BL_ORD_ID|69024759PREDICTED:
TRINITY_DN97282_c0_g1	0	0	11.1247	0	0	0	0	0	gi|169608474|ref|XP_001797656.1|hypotheticalproteinSNOG_07316[PhaeosphaerianodorumSN15]&gt;gnl|BL_ORD_ID|2696723hypotheticalproteinSNOG_07316[PhaeosphaerianodorumSN15]
TRINITY_DN97524_c0_g1	0	0	11.093	0	0	0	0	0	gi|658020814|ref|XP_008345787.1|PREDICTED:oligopeptidetransporter3-like[Malusdomestica]
TRINITY_DN98499_c0_g1	0	0	10.5977	0	0	0	0	0	gi|658000912|ref|XP_008392915.1|PREDICTED:coronatine-insensitiveprotein1-like[Malusdomestica]
TRINITY_DN98962_c0_g1	0	0	10.828	0	0	0	0	0	1.7066e-42gi|189196422|ref|XP_001934549.1|ankyrinrepeatproteinnuc-2[Pyrenophoratritici-repentisPt-1C-BFP]&gt;gnl|BL_ORD_ID|3471609ankyrinrepeatproteinnuc-2[Pyrenophoratritici-repentisPt-1C-BFP]
TRINITY_DN99452_c0_g1	0	0	10.272	0	0	0	0	0	gi|169606960|ref|XP_001796900.1|hypotheticalproteinSNOG_06533[PhaeosphaerianodorumSN15]&gt;gnl|BL_ORD_ID|922059hypotheticalproteinSNOG_06533[PhaeosphaerianodorumSN15]
TRINITY_DN99624_c0_g1	0	0	20.1313	0	0	0	0	0	gi|674229269|gb|KFK23054.1|hypotheticalproteinAALP_AAs53585U000100,partial[Arabisalpina]
TRINITY_DN99632_c0_g1	0	0	12.7833	0	0	0	0	0	gi|658002435|ref|XP_008393708.1|PREDICTED:U3smallnucleolarRNA-associatedprotein6homolog[Malusdomestica]

## Sheet: Ro
Additional file 2: Detailed FPKM and Annotation information of organ-specific unigenes
FPKM and Annotation of Ro-specific unigenes
Unigene ID	Male flowers (MF)	Fruits (Fr)	Mature leaves (ML)	Female flowers (FF)	Roots (Ro)	Shoot apexes (SA)	Seeds (Se)	Stems (St)	Annotation
TRINITY_DN100248_c0_g1	0.0836667	0.051	0.155333	0.210667	53.6543	0.422	0.290667	0.194333	gi|802795310|ref|XP_012092467.1|PREDICTED:MLP-likeprotein423[Jatrophacurcas]&gt;gnl|BL_ORD_ID|37879756hypotheticalproteinJCGZ_21786[Jatrophacurcas]
TRINITY_DN101191_c0_g1	0	0	0	0	14.2197	0	0	0	gi|595483291|gb|EXX70716.1|Ubp8p[RhizophagusirregularisDAOM197198w]
TRINITY_DN103129_c0_g1	0	0	0	0	11.755	0	0	0	gi|631241418|ref|XP_007915631.1|putativenudixdomain-containingprotein[TogniniaminimaUCRPA7]&gt;gnl|BL_ORD_ID|19292225putativenudixdomain-containingprotein[TogniniaminimaUCRPA7]
TRINITY_DN103446_c0_g1	0	0	0	0	11.0857	0	0	0	gi|675216067|ref|XP_008916918.1|hypotheticalproteinPPTG_20006[PhytophthoraparasiticaINRA-310]&gt;gnl|BL_ORD_ID|28149792hypotheticalproteinF443_16509[PhytophthoraparasiticaP1569]&gt;gnl|BL_ORD_ID|28149792hypotheticalproteinL915_08459
TRINITY_DN103512_c0_g1	0	0	0	0	10.7353	0	0	0	gi|595446908|gb|EXX56781.1|hypotheticalproteinRirG_213020[RhizophagusirregularisDAOM197198w]
TRINITY_DN104383_c0_g1	0	0	0	0	12.805	0	0	0	gi|657956221|ref|XP_008369590.1|PREDICTED:calnexinhomolog[Malusdomestica]
TRINITY_DN104610_c0_g1	0	0	0	0	18.3717	0	0	0	gi|367040981|ref|XP_003650871.1|hypotheticalproteinTHITE_2110776[ThielaviaterrestrisNRRL8126]&gt;gnl|BL_ORD_ID|9099552hypotheticalproteinTHITE_2110776[ThielaviaterrestrisNRRL8126]
TRINITY_DN104815_c0_g1	0	0	0	0	11.5933	0	0	0	gi|47028289|gb|AAT09077.1|transcriptionfactorBTF3[Bigelowiellanatans]
TRINITY_DN105534_c0_g1	0	0	0	0	15.7117	0	0	0	gi|380471545|emb|CCF47228.1|hypotheticalproteinCH063_15700,partial[Colletotrichumhigginsianum]
TRINITY_DN106736_c0_g1	0	0	0	0	11.0443	0	0	0	gi|751683866|gb|KIM34018.1|hypotheticalproteinM408DRAFT_303040[SerendipitavermiferaMAFF305830]
TRINITY_DN107112_c0_g1	0	0	0	0	11.643	0	0	0	gi|913252171|gb|KNY20255.1|hypotheticalproteinAKJ13_23110[Methylobacteriumsp.ARG-1]
TRINITY_DN111670_c0_g1	0	0	0	0	11.2297	0	0	0	gi|171687016|ref|XP_001908449.1|hypotheticalprotein[PodosporaanserinaSmat+]&gt;gnl|BL_ORD_ID|3297401unnamedproteinproduct,partial[PodosporaanserinaSmat+]
TRINITY_DN112232_c0_g2	0.378667	0.548	0.0553333	0.322667	15.0057	0.241667	0.773333	0.965667	0gi|255583239|ref|XP_002532384.1|1-deoxyxylulose-5-phosphatesynthase,putative[Ricinuscommunis]&gt;gnl|BL_ORD_ID|344905301-deoxyxylulose-5-phosphatesynthase,putative[Ricinuscommunis]
TRINITY_DN112328_c0_g1	0	0	0	0	12.1773	0	0	0	1.5531e-21gi|750143750|ref|WP_040447827.1|hypotheticalprotein,partial[Ktedonobacterracemifer]
TRINITY_DN112687_c0_g1	0	0	0	0	10.0517	0	0	0	gi|470364997|ref|XP_004365984.1|NAD-dependentepimerase/dehydratase[CapsasporaowczarzakiATCC30864]&gt;gnl|BL_ORD_ID|6631017NAD-dependentepimerase/dehydratase[CapsasporaowczarzakiATCC30864]
TRINITY_DN112708_c0_g1	0	0	0	0	20.5493	0.378	0	0	gi|596240302|ref|XP_007224466.1|hypotheticalproteinPRUPE_ppa022569mg,partial[Prunuspersica]&gt;gnl|BL_ORD_ID|17484348hypotheticalproteinPRUPE_ppa022569mg,partial[Prunuspersica]
TRINITY_DN113018_c0_g1	0	0	0	0	12.909	0	0	0	gi|595461848|gb|EXX63920.1|Rho1p[RhizophagusirregularisDAOM197198w]&gt;gnl|BL_ORD_ID|30955223Rho1p[RhizophagusirregularisDAOM197198w]
TRINITY_DN113024_c0_g1	0	0	0	0	15.7117	0	0	0	gi|630013911|ref|XP_007830941.1|hypotheticalproteinPFICI_04169[PestalotiopsisficiW106-1]&gt;gnl|BL_ORD_ID|28835510hypotheticalproteinPFICI_04169[PestalotiopsisficiW106-1]
TRINITY_DN113645_c0_g1	0	0	0	0	11.0677	0	0	0	gi|290996905|ref|XP_002681022.1|amidohydrolasefamilyprotein[Naegleriagruberi]&gt;gnl|BL_ORD_ID|35523160amidohydrolasefamilyprotein[Naegleriagruberi]
TRINITY_DN113691_c0_g1	0	0	0	0	10.2517	0	0	0	gi|666869136|gb|KEZ45424.1|hypotheticalproteinSAPIO_CDS1723[Scedosporiumapiospermum]
TRINITY_DN114719_c0_g1	0	0	0	0	14.9403	0	0	0	gi|189230300|ref|NP_001121474.1|NAD(P)transhydrogenase,mitochondrial[Xenopus(Silurana)tropicalis]&gt;gnl|BL_ORD_ID|3399402LOC100158572protein[Xenopus(Silurana)tropicalis]
TRINITY_DN114986_c0_g1	0	0	0	0	10.2713	0	0	0	gi|552932392|gb|ESA15871.1|hypotheticalproteinGLOINDRAFT_345867[RhizophagusirregularisDAOM181602]&gt;gnl|BL_ORD_ID|26492135Ypk3p[RhizophagusirregularisDAOM197198w]
TRINITY_DN115001_c0_g1	0	0	0	0	11.2297	0	0	0	gi|493355766|ref|WP_006312358.1|GMCoxidoreductase[Agrobacteriumsp.ATCC31749]&gt;gnl|BL_ORD_ID|7986560GMCoxidoreductase[Agrobacteriumsp.ATCC31749]
TRINITY_DN115245_c0_g1	0	0	0	0	10.0517	0	0	0	gi|641852171|gb|KDO71036.1|hypotheticalproteinCISIN_1g043606mg,partial[Citrussinensis]
TRINITY_DN115639_c0_g2	0	0	0	0	12.268	0.294667	0	0	gi|604300830|gb|EYU20580.1|hypotheticalproteinMIMGU_mgv1a0119851mg,partial[Erythrantheguttata]
TRINITY_DN116871_c0_g1	0	0	0	0	19.2483	0	0	0	gi|471916703|emb|CCO26118.1|E3ubiquitin-proteinligaseNEDD4[RhizoctoniasolaniAG-1IB]
TRINITY_DN117977_c0_g1	0	0	0	0	11.755	0	0	0	gi|396463489|ref|XP_003836355.1|hypotheticalproteinLEMA_P038910.1[LeptosphaeriamaculansJN3]&gt;gnl|BL_ORD_ID|6116842hypotheticalproteinLEMA_P038910.1[LeptosphaeriamaculansJN3]
TRINITY_DN118680_c0_g1	0	0	0	0	12.909	0	0	0	gi|552911687|gb|ERZ97316.1|hypotheticalproteinGLOINDRAFT_340216[RhizophagusirregularisDAOM181602]
TRINITY_DN118871_c0_g1	0	0	0	0	12.805	0	0	0	gi|646306967|gb|KDQ28112.1|hypotheticalproteinPLEOSDRAFT_29262[PleurotusostreatusPC15]
TRINITY_DN119741_c0_g1	0	0	0	0	15.3043	0	0	0	gi|697079600|ref|XP_009653529.1|FADbindingdomain-containingprotein[VerticilliumdahliaeVdLs.17]&gt;gnl|BL_ORD_ID|9080607FADbindingdomain-containingprotein[VerticilliumdahliaeVdLs.17]
TRINITY_DN119935_c0_g1	0	0	0	0	11.755	0	0	0	gi|294654445|ref|XP_456501.2|DEHA2A03652p[DebaryomyceshanseniiCBS767]&gt;gnl|BL_ORD_ID|33774990DEHA2A03652p[DebaryomyceshanseniiCBS767]
TRINITY_DN120168_c0_g1	0	0	0	0	15.7117	0	0	0	gi|552925610|gb|ESA09519.1|hypotheticalproteinGLOINDRAFT_348631[RhizophagusirregularisDAOM181602]&gt;gnl|BL_ORD_ID|26485785aldehydedehydrogenase(NADP(+))ALD6[RhizophagusirregularisDAOM197198w]
TRINITY_DN120528_c0_g1	0	0	0	0	15.7117	0	0	0	gi|290990490|ref|XP_002677869.1|predictedprotein[Naegleriagruberi]&gt;gnl|BL_ORD_ID|35520024predictedprotein[Naegleriagruberi]
TRINITY_DN12140_c0_g1	0	0	0	0	10.2713	0	0	0	gi|595509076|gb|EXX80010.1|hypotheticalproteinRirG_000020[RhizophagusirregularisDAOM197198w]
TRINITY_DN121738_c0_g1	0	0	0	0	13.546	0	0	0	gi|595492172|gb|EXX75500.1|hypotheticalproteinRirG_041300[RhizophagusirregularisDAOM197198w]
TRINITY_DN122666_c0_g1	0	0	0	0	10.0803	0	0	0	gi|449546874|gb|EMD37843.1|hypotheticalproteinCERSUDRAFT_83595[CeriporiopsissubvermisporaB]
TRINITY_DN122673_c0_g1	0	0	0	0	10.0803	0	0	0	gi|907090054|gb|KNC96542.1|hypotheticalproteinSPPG_08130[SpizellomycespunctatusDAOMBR117]
TRINITY_DN124212_c0_g1	0	0	0	0	12.314	0	0	0	gi|505933872|ref|WP_015722503.1|flagellarbasalbodyrodproteinFlgC[Geobactersp.M18]&gt;gnl|BL_ORD_ID|4649159flagellarbasal-bodyrodproteinFlgC[Geobactersp.
TRINITY_DN124227_c0_g1	0	0	0	0	10.259	0	0	0	gi|639565179|gb|KDN42750.1|Glucose-6-phosphateisomerase,partial[RhizoctoniasolaniAG-8WAC10335]
TRINITY_DN124503_c0_g1	0	0	0	0	10.7353	0	0	0	gi|195425367|ref|XP_002060982.1|GK10686[Drosophilawillistoni]&gt;gnl|BL_ORD_ID|33502762GK10686[Drosophilawillistoni]
TRINITY_DN124760_c0_g1	0	0	0	0	14.2197	0	0	0	gi|302920007|ref|XP_003052981.1|hypotheticalproteinNECHADRAFT_103674[NectriahaematococcampVI77-13-4]&gt;gnl|BL_ORD_ID|4803878hypotheticalproteinNECHADRAFT_103674[NectriahaematococcampVI77-13-4]
TRINITY_DN125834_c0_g1	0	0	0	0	10.2713	0	0	0	gi|124514040|ref|XP_001350376.1|nucleosidediphosphatekinaseb,putative[Plasmodiumfalciparum3D7]&gt;gnl|BL_ORD_ID|200723nucleosidediphosphatekinase[Plasmodiumreichenowi]&gt;gnl|BL_ORD_ID|200723nucleosidediphosphate
TRINITY_DN126726_c0_g1	0	0	0	0	10.7353	0	0	0	gi|522823036|ref|WP_020735735.1|chromosomepartitioningproteinParA[Sorangiumcellulosum]&gt;gnl|BL_ORD_ID|23083911chromosomepartitioningproteinParA[SorangiumcellulosumSo0157-2]
TRINITY_DN127604_c0_g1	0	0	0	0	10.7353	0	0	0	gi|341877973|gb|EGT33908.1|hypotheticalproteinCAEBREN_09183[Caenorhabditisbrenneri]
TRINITY_DN128847_c0_g1	0	0	0	0	16.5387	0	0	0	gi|829114673|gb|KLO91059.1|tRNA-splicingendonucleasebetachain[Fusariumfujikuroi]
TRINITY_DN129328_c0_g1	0	0	0	0	11.0677	0	0	0	4.2189e-21gi|672818369|gb|KFH63270.1|hypotheticalproteinMVEG_10680[MortierellaverticillataNRRL6337]
TRINITY_DN129728_c0_g1	0	0	0	0	14.2197	0	0	0	gi|821066906|gb|KKY22078.1|hypotheticalproteinUCDDS831_g03914[Diplodiaseriata]
TRINITY_DN129967_c0_g1	0	0	0	0	15.7117	0	0	0	gi|552926358|gb|ESA10262.1|hypotheticalproteinGLOINDRAFT_198297[RhizophagusirregularisDAOM181602]
TRINITY_DN130929_c0_g1	0	0	0	0	11.755	0	0	0	gi|595458535|gb|EXX62572.1|Ato2p[RhizophagusirregularisDAOM197198w]
TRINITY_DN13154_c0_g1	0.119333	0.342667	0.3	0	49.0157	0.173	0.288667	0.107333	gi|255555663|ref|XP_002518867.1|glutamine-dependentNAD(+)synthetase,putative[Ricinuscommunis]&gt;gnl|BL_ORD_ID|34503878glutamine-dependentNAD(+)synthetase,putative[Ricinuscommunis]
TRINITY_DN131929_c0_g1	0	0	0	0	14.2197	0	0	0	gi|664275156|ref|WP_030805351.1|hypotheticalprotein[Streptomycessp.NRRLS-337]
TRINITY_DN132203_c0_g2	0	0	0	0	10.0517	0	0	0	gi|156037782|ref|XP_001586618.1|hypotheticalproteinSS1G_12605[Sclerotiniasclerotiorum1980]&gt;gnl|BL_ORD_ID|2360655hypotheticalproteinSS1G_12605[Sclerotiniasclerotiorum1980UF-70]
TRINITY_DN132589_c0_g1	0.0743333	0	0.068	0.321667	82.866	0.0173333	0.0286667	0.196667	4gi|255549726|ref|XP_002515914.1|Flavonolsynthase/flavanone3-hydroxylase,putative[Ricinuscommunis]&gt;gnl|BL_ORD_ID|34506805Flavonolsynthase/flavanone3-hydroxylase,putative[Ricinuscommunis]
TRINITY_DN132861_c0_g1	0	0	0	0	12.2377	0	0	0	gi|742878597|ref|WP_039007128.1|hypotheticalprotein[Cupriavidussp.IDO]
TRINITY_DN134108_c0_g1	0	0	0	0	17.6313	0	0	0	gi|587670306|gb|EWY92647.1|STEproteinkinase[FusariumoxysporumFOSC3-a]&gt;gnl|BL_ORD_ID|68209100STEproteinkinase[FusariumoxysporumFOSC3-a]&gt;gnl|BL_ORD_ID|68209100STE
TRINITY_DN135201_c0_g1	0	0	0	0	12.909	0	0	0	2.0975e-32gi|639560638|gb|KDN38418.1|hypotheticalproteinRSAG8_09512,partial[RhizoctoniasolaniAG-8WAC10335]
TRINITY_DN135305_c0_g1	0	0	0	0	11.755	0	0	0	gi|702540460|ref|WP_033197888.1|hypotheticalprotein,partial[Gemmataobscuriglobus]
TRINITY_DN136778_c0_g1	0	0	0	0	10.2713	0	0	0	gi|751838837|emb|CEL60931.1|hypotheticalproteinRSOLAG1IB_04170[RhizoctoniasolaniAG-1IB]
TRINITY_DN138084_c0_g1	0	0	0	0	11.643	0	0	0	5.6335e-28gi|914267295|gb|KNZ81984.1|Fumarylacetoacetatehydrolasedomain-containingprotein1likeprotein[Termitomycessp.J132]
TRINITY_DN139036_c0_g1	0	0	0	0	12.1773	0	0	0	gi|342320971|gb|EGU12909.1|putativeVacuolarmembraneprotein[RhodotorulaglutinisATCC204091]
TRINITY_DN139558_c0_g1	0	0	0	0	13.5433	0	0	0	gi|595454895|gb|EXX61188.1|Vam7p[RhizophagusirregularisDAOM197198w]
TRINITY_DN139828_c0_g1	0	0	0	0	27.556	0	0	0	gi|737310006|ref|WP_035292864.1|hypotheticalprotein[Clostridiumsp.KNHs214]
TRINITY_DN140401_c0_g1	0	0	0	0	11.755	0	0	0	gi|470529654|ref|XP_004368107.1|macrodomaincontainingprotein[Acanthamoebacastellaniistr.Neff]&gt;gnl|BL_ORD_ID|16254695macrodomaincontainingprotein[Acanthamoebacastellaniistr.Neff]
TRINITY_DN140535_c0_g1	0	0	0	0	16.5387	0	0	0	gi|556603801|ref|WP_023360100.1|subtilase[Actinoplanesfriuliensis]&gt;gnl|BL_ORD_ID|26863912putativesubtilase-familyprotease[ActinoplanesfriuliensisDSM7358]
TRINITY_DN141715_c0_g1	0	0	0	0	10.2713	0	0	0	gi|552926920|gb|ESA10821.1|hypotheticalproteinGLOINDRAFT_29000[RhizophagusirregularisDAOM181602]&gt;gnl|BL_ORD_ID|26487086sphinganine-1-phosphatealdolaseDPL1[RhizophagusirregularisDAOM197198w]
TRINITY_DN144008_c0_g1	0	0	0	0	19.3637	0	0	0	gi|595494559|gb|EXX77139.1|Cet1p[RhizophagusirregularisDAOM197198w]
TRINITY_DN144556_c0_g1	0	0	0	0	12.4173	0	0	0	gi|740295181|ref|WP_038133436.1|asparaginyl-tRNAsynthetase,partial[VerrucomicrobiabacteriumSCGCAAA168-F10]
TRINITY_DN146702_c0_g1	0	0	0	0	15.7117	0	0	0	gi|552921081|gb|ESA05587.1|hypotheticalproteinGLOINDRAFT_226698,partial[RhizophagusirregularisDAOM181602]
TRINITY_DN149083_c0_g1	0	0	0	0	10.7353	0	0	0	gi|552919844|gb|ESA04584.1|hypotheticalproteinGLOINDRAFT_233066,partial[RhizophagusirregularisDAOM181602]
TRINITY_DN149731_c0_g1	0	0	0	0	12.909	0	0	0	gi|320592783|gb|EFX05196.1|chitinbiosynthesisprotein[Grosmanniaclavigerakw1407]
TRINITY_DN150145_c0_g1	0	0	0	0	10.2713	0	0	0	gi|595491335|gb|EXX74926.1|hypotheticalproteinRirG_046550[RhizophagusirregularisDAOM197198w]
TRINITY_DN150171_c0_g1	0	0	0	0	16.5387	0	0	0	gi|802611478|ref|XP_012074513.1|PREDICTED:uncharacterizedproteinLOC105635970[Jatrophacurcas]
TRINITY_DN150371_c0_g1	0	0	0	0	13.4763	0	0	0	gi|336269773|ref|XP_003349647.1|hypotheticalproteinSMAC_03236[Sordariamacrosporak-hell]&gt;gnl|BL_ORD_ID|35648054unnamedproteinproduct[Sordariamacrosporak-hell]
TRINITY_DN150398_c0_g1	0	0	0	0	11.643	0	0	0	gi|471895361|emb|CCO31322.1|hypotheticalproteinBN14_05361[RhizoctoniasolaniAG-1IB]
TRINITY_DN15060_c0_g1	0	0	0	0	16.5387	0	0	0	gi|672567211|gb|KFH07184.1|succinyl-CoA-synthetasealphaSCSA,partial[ToxoplasmagondiiMAS]
TRINITY_DN151019_c0_g1	0	0	0	0	26.134	0	0	0	gi|631239360|ref|XP_007914602.1|putativearrestindomain-containingprotein[TogniniaminimaUCRPA7]&gt;gnl|BL_ORD_ID|19293255putativearrestindomain-containingprotein[TogniniaminimaUCRPA7]
TRINITY_DN151478_c0_g1	0	0	0	0	12.909	0	0	0	gi|327239314|gb|AEA39524.1|ribosomalproteinL35[Ailuropodamelanoleuca]
TRINITY_DN152971_c0_g1	0	0	0	0	22.412	0	0	0	gi|656261643|ref|WP_029207662.1|hypotheticalprotein[alphaproteobacteriumSCGCAAA288-N07]
TRINITY_DN155076_c0_g1	0	0	0	0	10.2713	0	0	0	1.9823e-24gi|169597349|ref|XP_001792098.1|hypotheticalproteinSNOG_01460[PhaeosphaerianodorumSN15]&gt;gnl|BL_ORD_ID|922546hypotheticalproteinSNOG_01460[PhaeosphaerianodorumSN15]
TRINITY_DN155079_c0_g1	0	0	0	0	26.8797	0	0	0	gi|224111998|ref|XP_002316049.1|hypotheticalproteinPOPTR_0010s15700g[Populustrichocarpa]&gt;gnl|BL_ORD_ID|34471681hypotheticalproteinPOPTR_0010s15700g[Populustrichocarpa]
TRINITY_DN156531_c0_g1	0	0	0	0	24.8067	0	0	0	gi|4456154|emb|CAB37338.1|chitinsynthase[Gigasporamargarita]
TRINITY_DN158294_c0_g1	0	0	0	0	10.6777	0	0	0	gi|299756492|ref|XP_001829373.2|hypotheticalproteinCC1G_00552[Coprinopsiscinereaokayama7#130]&gt;gnl|BL_ORD_ID|5132531hypotheticalproteinCC1G_00552[Coprinopsiscinereaokayama7#130]
TRINITY_DN158823_c0_g1	0	0	0	0	11.0443	0	0	0	gi|66811306|ref|XP_639361.1|hypotheticalproteinDDB_G0282853[DictyosteliumdiscoideumAX4]&gt;gnl|BL_ORD_ID|29819781RecName:Full=Translationally-controlledtumorproteinhomolog1;Short=TCTP1&gt;gnl|BL_ORD_ID|29819781hypothetical
TRINITY_DN158874_c0_g1	0	0	0	0	15.8483	0	0	0	gi|615443356|ref|XP_007592408.1|hypotheticalproteinCFIO01_08434[ColletotrichumfioriniaePJ7]&gt;gnl|BL_ORD_ID|30396099hypotheticalproteinCFIO01_08434[ColletotrichumfioriniaePJ7]
TRINITY_DN159414_c0_g1	0	0.07	0	0	14.5003	0.074	0.162	0.527333	gi|823241043|ref|XP_012453130.1|PREDICTED:uncharacterizedproteinLOC105775144[Gossypiumraimondii]
TRINITY_DN159705_c0_g1	0	0	0	0	10.2713	0	0	0	gi|313231336|emb|CBY08451.1|unnamedproteinproduct[Oikopleuradioica]
TRINITY_DN160672_c0_g1	0	0	0	0	12.314	0	0	0	gi|193875678|gb|ACF24475.1|70kDaheatshockprotein[Mesostigmaviride]
TRINITY_DN161246_c0_g1	0	0	0	0	11.595	0	0	0	gi|666863924|gb|KEZ40631.1|Fimbrin[Scedosporiumapiospermum]
TRINITY_DN161368_c0_g1	0	0	0	0	14.9403	0	0	0	gi|470382506|ref|XP_004333881.1|HypotheticalproteinACA1_273800[Acanthamoebacastellaniistr.Neff]&gt;gnl|BL_ORD_ID|16241263HypotheticalproteinACA1_273800[Acanthamoebacastellaniistr.Neff]
TRINITY_DN162520_c0_g1	0	0	0	0	12.314	0	0	0	gi|831329604|gb|KLT39224.1|putativeglycerolkinase[Trichosporonoleaginosus]
TRINITY_DN162728_c0_g1	0	0	0	0	16.5387	0	0	0	gi|406891934|gb|EKD37422.1|hypotheticalproteinACD_75C01136G0001,partial[unculturedbacterium]
TRINITY_DN164068_c0_g1	0	0	0	0	10.7353	0	0	0	gi|330845132|ref|XP_003294453.1|40SribosomalproteinS29[Dictyosteliumpurpureum]&gt;gnl|BL_ORD_ID|700071040SribosomalproteinS29[Dictyosteliumpurpureum]
TRINITY_DN165057_c0_g1	0	0	0	0	16.5387	0	0	0	gi|470431857|ref|XP_004338439.1|proteinphosphatase6,catalyticsubunitisoforma,putative[Acanthamoebacastellaniistr.Neff]&gt;gnl|BL_ORD_ID|16245805proteinphosphatase6,catalytic
TRINITY_DN165570_c0_g1	0	0	0	0	10.7353	0	0	0	gi|751836047|emb|CEL54137.1|hypotheticalproteinRSOLAG1IB_06848[RhizoctoniasolaniAG-1IB]
TRINITY_DN165575_c0_g1	0	0	0	0	11.0443	0	0	0	6.1135e-26gi|759232344|gb|KIW09314.1|hypotheticalproteinPV09_00229[Verruconisgallopava]
TRINITY_DN165746_c0_g1	0	0	0	0	15.7117	0	0	0	gi|504005447|ref|WP_014239441.1|F0F1ATPsynthasesubunitbeta[Azospirillumbrasilense]&gt;gnl|BL_ORD_ID|9804100ATPsynthase,F1sector,betasubunit[AzospirillumbrasilenseSp245]
TRINITY_DN165861_c0_g1	0	0	0	0	16.5387	0	0	0	gi|477537295|gb|ENH88755.1|flavin-bindingmonooxygenase-likefamilyprotein[ColletotrichumorbiculareMAFF240422]
TRINITY_DN165941_c0_g1	0	0	0	0	14.9403	0	0	0	gi|780144795|ref|XP_011681169.1|PREDICTED:tubulinbeta-4Bchain[Strongylocentrotuspurpuratus]
TRINITY_DN166620_c0_g1	0	0	0.402	0.414333	37.358	0.326333	0.272	0	gi|641826532|gb|KDO45750.1|hypotheticalproteinCISIN_1g045703mg,partial[Citrussinensis]
TRINITY_DN167431_c0_g1	0	0	0	0	10.2713	0	0	0	gi|552926640|gb|ESA10543.1|hypotheticalproteinGLOINDRAFT_80486[RhizophagusirregularisDAOM181602]
TRINITY_DN167902_c0_g1	0	0	0	0	15.407	0	0	0	gi|510861567|gb|EPB76974.1|proteindisulfide-isomerasedomainprotein[Ancylostomaceylanicum]
TRINITY_DN168269_c0_g1	0	0	0	0	11.755	0	0	0	gi|595438815|gb|EXX52393.1|hypotheticalproteinRirG_253450[RhizophagusirregularisDAOM197198w]
TRINITY_DN16830_c0_g1	0	0	0.112	0	128.144	0.222333	0	0	gi|255584551|ref|XP_002533002.1|3&apos;-N-debenzoyl-2&apos;-deoxytaxolN-benzoyltransferase,putative[Ricinuscommunis]&gt;gnl|BL_ORD_ID|344899143&apos;-N-debenzoyl-2&apos;-deoxytaxolN-benzoyltransferase,putative[Ricinuscommunis]
TRINITY_DN168911_c0_g1	0	0	0	0	17.6313	0	0	0	gi|367040557|ref|XP_003650659.1|hypotheticalproteinTHITE_2110359[ThielaviaterrestrisNRRL8126]&gt;gnl|BL_ORD_ID|9099340hypotheticalproteinTHITE_2110359[ThielaviaterrestrisNRRL8126]
TRINITY_DN168946_c0_g1	0	0	0	0	10.2713	0	0	0	gi|552923433|gb|ESA07483.1|hypotheticalproteinGLOINDRAFT_349461[RhizophagusirregularisDAOM181602]&gt;gnl|BL_ORD_ID|26483751hypotheticalproteinRirG_026740[RhizophagusirregularisDAOM197198w]
TRINITY_DN169005_c0_g1	0	0	0	0	16.5387	0	0	0	gi|661175789|emb|CDH61044.1|predictedprotein[LichtheimiacorymbiferaJMRC:FSU:9682]
TRINITY_DN169502_c0_g1	0	0	0	0	13.4763	0	0	0	5.0136e-10gi|505161118|ref|WP_015348220.1|hypotheticalprotein[Myxococcusstipitatus]&gt;gnl|BL_ORD_ID|16318748hypotheticalproteinMYSTI_02643[MyxococcusstipitatusDSM14675]
TRINITY_DN170114_c0_g1	0	0	0	0	18.3717	0	0	0	gi|552915023|gb|ESA00304.1|hypotheticalproteinGLOINDRAFT_338621[RhizophagusirregularisDAOM181602]&gt;gnl|BL_ORD_ID|26476580hypotheticalproteinRirG_121500[RhizophagusirregularisDAOM197198w]
TRINITY_DN170116_c0_g1	0	0	0	0	15.7117	0	0	0	gi|552935037|gb|ESA18354.1|hypotheticalproteinGLOINDRAFT_344632[RhizophagusirregularisDAOM181602]&gt;gnl|BL_ORD_ID|26494616Erp3p[RhizophagusirregularisDAOM197198w]
TRINITY_DN170540_c0_g1	0	0	0	0	11.0857	0	0	0	gi|480328055|gb|AGJ83729.1|gag-polpolyprotein,partial[Caraganakorshinskii]
TRINITY_DN171986_c0_g1	0	0	0	0	18.3717	0	0	0	gi|470415475|ref|XP_004336791.1|adenylatekinase[Acanthamoebacastellaniistr.Neff]&gt;gnl|BL_ORD_ID|16244166adenylatekinase[Acanthamoebacastellaniistr.Neff]
TRINITY_DN172465_c0_g1	0	0	0	0	10.5657	0	0	0	gi|465793259|emb|CCU98387.1|unnamedproteinproduct[MalasseziasympodialisATCC42132]
TRINITY_DN175358_c0_g1	0	0	0	0	10.2713	0	0	0	gi|831783394|ref|XP_012757033.1|hypotheticalproteinSAMD00019534_022810[AcytosteliumsubglobosumLB1]&gt;gnl|BL_ORD_ID|51503690hypotheticalproteinSAMD00019534_022810[AcytosteliumsubglobosumLB1]
TRINITY_DN175458_c0_g1	0	0	0	0	10.2713	0	0	0	gi|312074178|ref|XP_003139854.1|ribosomalproteinL12[Loaloa]&gt;gnl|BL_ORD_ID|579995260SribosomalproteinL12[Loaloa]
TRINITY_DN176083_c0_g1	0	0	0	0	10.5307	0	0	0	gi|504248674|ref|WP_014435776.1|NAD-dependentepimerase[Phycisphaeramikurensis]&gt;gnl|BL_ORD_ID|11391418NAD-dependentepimerase/dehydratasefamilyprotein[PhycisphaeramikurensisNBRC102666]
TRINITY_DN176360_c0_g1	0	0	0	0	10.7353	0	0	0	gi|595483989|gb|EXX71155.1|hypotheticalproteinRirG_081130[RhizophagusirregularisDAOM197198w]
TRINITY_DN176588_c0_g1	0	0	0	0	26.134	0	0	0	gi|669224994|emb|CDW53676.1|Iontransdomaincontainingprotein[Trichuristrichiura]
TRINITY_DN177747_c0_g1	0	0	0	0	11.0443	0	0	0	gi|822543250|ref|WP_046972376.1|secretionproteinHylD[Dyellajaponica]&gt;gnl|BL_ORD_ID|65047894secretionproteinHylD[DyellajaponicaDSM16301]
TRINITY_DN178852_c0_g1	0	0	0	0	11.755	0	0	0	2.3907e-10gi|595448501|gb|EXX57787.1|Kel2p[RhizophagusirregularisDAOM197198w]
TRINITY_DN179783_c0_g1	0	0	0	0	11.2297	0	0	0	gi|552922325|gb|ESA06582.1|hypotheticalproteinGLOINDRAFT_349771[RhizophagusirregularisDAOM181602]&gt;gnl|BL_ORD_ID|26482851Lsb3p[RhizophagusirregularisDAOM197198w]
TRINITY_DN181060_c0_g1	0	0	0	0	16.5387	0	0	0	gi|298715400|emb|CBJ28011.1|conservedunknownprotein[Ectocarpussiliculosus]
TRINITY_DN181204_c0_g1	0	0	0.0793333	0	30.78	0	0	0.957667	3.2429e-07gi|255562601|ref|XP_002522306.1|hypotheticalproteinRCOM_0601130[Ricinuscommunis]&gt;gnl|BL_ORD_ID|34500476hypotheticalproteinRCOM_0601130[Ricinuscommunis]
TRINITY_DN182939_c0_g1	0	0	0	0	10.2713	0	0	0	gi|576995732|gb|EUC67782.1|fungalspecifictranscriptionfactordomainprotein,partial[RhizoctoniasolaniAG-3Rhs1AP]
TRINITY_DN182997_c0_g1	0	0	0	0	12.473	0	0	0	gi|631242824|ref|XP_007916334.1|putativec6transcriptionfactorprotein[TogniniaminimaUCRPA7]&gt;gnl|BL_ORD_ID|19291559putativec6transcriptionfactorprotein[TogniniaminimaUCRPA7]
TRINITY_DN183011_c0_g1	0	0	0	0	10.0803	0	0	0	gi|255558454|ref|XP_002520252.1|conservedhypotheticalprotein[Ricinuscommunis]&gt;gnl|BL_ORD_ID|34502520conservedhypotheticalprotein[Ricinuscommunis]
TRINITY_DN183704_c0_g1	0	0	0	0	11.2297	0	0	0	gi|552939860|gb|ESA22931.1|hypotheticalproteinGLOINDRAFT_342412[RhizophagusirregularisDAOM181602]&gt;gnl|BL_ORD_ID|26499191Cyc7p[RhizophagusirregularisDAOM197198w]
TRINITY_DN185114_c0_g1	0	0	0	0	10.2713	0	0	0	gi|552925062|gb|ESA08977.1|hypotheticalproteinGLOINDRAFT_81209[RhizophagusirregularisDAOM181602]&gt;gnl|BL_ORD_ID|26485243Yia6p[RhizophagusirregularisDAOM197198w]
TRINITY_DN187663_c0_g1	0	0	0	0	14.9403	0	0	0	gi|514696532|ref|XP_004995836.1|scinderinisoform2[Salpingoecarosetta]&gt;gnl|BL_ORD_ID|7164373scinderinisoform2[Salpingoecarosetta]
TRINITY_DN188470_c0_g1	0	0.654333	0	0	14.272	0	0	0	gi|802688624|ref|XP_012082708.1|PREDICTED:nucleartranscriptionfactorYsubunitB-4[Jatrophacurcas]&gt;gnl|BL_ORD_ID|37886434hypotheticalproteinJCGZ_13881[Jatrophacurcas]
TRINITY_DN188668_c0_g1	0	0	0	0	12.1773	0	0	0	gi|595493305|gb|EXX76457.1|Prp18p[RhizophagusirregularisDAOM197198w]
TRINITY_DN189635_c0_g1	0	0	0	0	12.1773	0	0	0	gi|552916788|gb|ESA01952.1|hypotheticalproteinGLOINDRAFT_337685[RhizophagusirregularisDAOM181602]
TRINITY_DN190798_c0_g1	0	0	0	0	12.314	0	0	0	gi|595454872|gb|EXX61165.1|Met30p[RhizophagusirregularisDAOM197198w]
TRINITY_DN21870_c1_g2	0	0	0	0	18.3717	0	0	0	gi|588254072|ref|XP_006956218.1|translationinitiationfactoreIF-5A[WallemiasebiCBS633.66]&gt;gnl|BL_ORD_ID|11994024translationinitiationfactoreIF-5A[WallemiasebiCBS633.66]
TRINITY_DN22614_c0_g1	0.0303333	0.017	0.0163333	0	10.016	0.0563333	0.0523333	0.034	0gi|255582985|ref|XP_002532262.1|Peptidetransporter,putative[Ricinuscommunis]&gt;gnl|BL_ORD_ID|34490661Peptidetransporter,putative[Ricinuscommunis]
TRINITY_DN22664_c0_g1	0.0106667	0	0	0.0233333	19.0767	0.199667	0	0.0433333	7gi|255557593|ref|XP_002519826.1|ESC,putative[Ricinuscommunis]&gt;gnl|BL_ORD_ID|34502910ESC,putative[Ricinuscommunis]
TRINITY_DN22787_c0_g1	0	0	0.249	0	61.2437	0	0.219	0	gi|356560997|ref|XP_003548772.1|PREDICTED:nucleoside-triphosphatase-like[Glycinemax]&gt;gnl|BL_ORD_ID|9765640Nucleoside-triphosphatase[Glycinesoja]
TRINITY_DN24726_c0_g1	0.0133333	0.034	0.0343333	0.135333	80.225	0	0.337667	0	gi|255576858|ref|XP_002529315.1|DNAbindingprotein,putative[Ricinuscommunis]&gt;gnl|BL_ORD_ID|34493606DNAbindingprotein,putative[Ricinuscommunis]
TRINITY_DN25474_c0_g1	0.021	0.477667	0.452333	0.211333	176.184	0.113667	0.247667	0.923667	gi|224053749|ref|XP_002297960.1|carbon-nitrogenhydrolasefamilyprotein[Populustrichocarpa]&gt;gnl|BL_ORD_ID|34464519carbon-nitrogenhydrolasefamilyprotein[Populustrichocarpa]
TRINITY_DN33332_c0_g1	0	0	0	0.046	18.4407	0.023	0.0993333	0	0gi|255547850|ref|XP_002514982.1|3&apos;-N-debenzoyl-2&apos;-deoxytaxolN-benzoyltransferase,putative[Ricinuscommunis]&gt;gnl|BL_ORD_ID|345079983&apos;-N-debenzoyl-2&apos;-deoxytaxolN-benzoyltransferase,putative[Ricinuscommunis]
TRINITY_DN34682_c0_g2	0	0	0	0	10.484	0.351667	0	0	gi|255555667|ref|XP_002518869.1|glutamine-dependentNAD(+)synthetase,putative[Ricinuscommunis]&gt;gnl|BL_ORD_ID|34503880glutamine-dependentNAD(+)synthetase,putative[Ricinuscommunis]
TRINITY_DN36346_c0_g1	0	0	0	0	32.8063	0	0	0	gi|255609728|ref|XP_002539085.1|hypotheticalproteinRCOM_2032110[Ricinuscommunis]&gt;gnl|BL_ORD_ID|34483878hypotheticalproteinRCOM_2032110,partial[Ricinuscommunis]
TRINITY_DN42559_c0_g1	0.103	0.056	0.099	0.0423333	62.7713	0.110667	0	0.0766667	0gi|255539090|ref|XP_002510610.1|ornithinedecarboxylase,putative[Ricinuscommunis]&gt;gnl|BL_ORD_ID|34513234ornithinedecarboxylase,putative[Ricinuscommunis]
TRINITY_DN45929_c0_g1	0.121	0.1	0	0.725	14.3137	0.151667	0.0286667	0.022	0gi|255577375|ref|XP_002529567.1|ATPbindingprotein,putative[Ricinuscommunis]&gt;gnl|BL_ORD_ID|34493323ATPbindingprotein,putative[Ricinuscommunis]
TRINITY_DN46766_c0_g2	0	0	0	0	11.0443	0	0	0	gi|646308302|gb|KDQ29446.1|glycosidehydrolasefamily7protein[PleurotusostreatusPC15]
TRINITY_DN50076_c0_g1	0	0	0.0563333	0.0846667	11.6267	0.042	0	0.395	gi|743928528|ref|XP_011008472.1|PREDICTED:dofzincfingerproteinDOF1.5-like[Populuseuphratica]
TRINITY_DN50440_c0_g2	0	0.346333	0	0.505	11.1897	0.180333	0	0.134333	gi|641842098|gb|KDO61006.1|hypotheticalproteinCISIN_1g0379901mg,partial[Citrussinensis]
TRINITY_DN50440_c0_g3	0.0246667	0.149	0	0.446667	13.9643	0.0246667	0	0.123	2gi|731400706|ref|XP_010654031.1|PREDICTED:cytochromeP45076A1[Vitisvinifera]
TRINITY_DN51561_c0_g1	0	0.0743333	0.306667	0	63.8687	0	0	0.720667	gi|643717742|gb|KDP29185.1|hypotheticalproteinJCGZ_16574[Jatrophacurcas]
TRINITY_DN52819_c0_g1	0	0.107	0.0613333	0.047	12.3757	0.015	0.505667	0.00766667	0gi|643738994|gb|KDP44808.1|hypotheticalproteinJCGZ_01308[Jatrophacurcas]
TRINITY_DN53247_c0_g1	0.0326667	0.0536667	0.115333	0	11.092	0.387667	0.05	0.0766667	0gi|255555123|ref|XP_002518599.1|S-locus-specificglycoproteinS6precursor,putative[Ricinuscommunis]&gt;gnl|BL_ORD_ID|34504463S-locus-specificglycoproteinS6precursor,putative[Ricinuscommunis]
TRINITY_DN53768_c0_g1	0	0	0.104	0.0846667	40.0347	0	0	0.0536667	gi|224111998|ref|XP_002316049.1|hypotheticalproteinPOPTR_0010s15700g[Populustrichocarpa]&gt;gnl|BL_ORD_ID|34471681hypotheticalproteinPOPTR_0010s15700g[Populustrichocarpa]
TRINITY_DN54100_c0_g1	0.845	0.651333	0.0383333	0	38.3027	0.116333	0.0583333	0.095	gi|255537211|ref|XP_002509672.1|glyceratedehydrogenase,putative[Ricinuscommunis]&gt;gnl|BL_ORD_ID|34511504glyceratedehydrogenase,putative[Ricinuscommunis]
TRINITY_DN54128_c0_g1	0	0	0	0	69.6923	0.0816667	0	0	gi|255570152|ref|XP_002526038.1|Majorlatexprotein,putative[Ricinuscommunis]&gt;gnl|BL_ORD_ID|34496881Majorlatexprotein,putative[Ricinuscommunis]
TRINITY_DN54552_c0_g1	0.0923333	0	0.0383333	0.16	16.8093	0.319333	0	0.369667	gi|255586512|ref|XP_002533895.1|RING-H2fingerproteinATL3J,putative[Ricinuscommunis]&gt;gnl|BL_ORD_ID|34489030RING-H2fingerproteinATL3J,putative[Ricinuscommunis]
TRINITY_DN56700_c0_g1	0.03	0	0.0223333	0	53.644	0.024	0.0873333	0.0236667	gi|255561901|ref|XP_002521959.1|DNAbindingprotein,putative[Ricinuscommunis]&gt;gnl|BL_ORD_ID|34500848DNAbindingprotein,putative[Ricinuscommunis]
TRINITY_DN56754_c0_g1	0.145667	0.031	0.186	0.0516667	11.5947	0.108	0.837	0	gi|645223659|ref|XP_008218737.1|PREDICTED:uncharacterizedproteinLOC103319023[Prunusmume]
TRINITY_DN57208_c0_g1	0.165333	0	0.208	0.352	10.7907	0.681	0.0373333	0.302	gi|255567552|ref|XP_002524755.1|lipidbindingprotein,putative[Ricinuscommunis]&gt;gnl|BL_ORD_ID|34498096lipidbindingprotein,putative[Ricinuscommunis]
TRINITY_DN57467_c0_g2	0	0.280333	0.093	0	12.1247	0.255667	0	0	gi|255563158|ref|XP_002522583.1|conservedhypotheticalprotein[Ricinuscommunis]&gt;gnl|BL_ORD_ID|34500369conservedhypotheticalprotein[Ricinuscommunis]
TRINITY_DN57467_c1_g3	0.0246667	0	0	0	24.27	0	0	0.334333	6gi|255563158|ref|XP_002522583.1|conservedhypotheticalprotein[Ricinuscommunis]&gt;gnl|BL_ORD_ID|34500369conservedhypotheticalprotein[Ricinuscommunis]
TRINITY_DN57516_c0_g2	0	0	0	0	11.3333	0	0	0	gi|597940775|ref|XP_007324731.1|hypotheticalproteinSERLADRAFT_353223[Serpulalacrymansvar.lacrymansS7.9]&gt;gnl|BL_ORD_ID|8201349hypotheticalproteinSERLADRAFT_353196[Serpulalacrymansvar.lacrymansS7.9]
TRINITY_DN58583_c1_g2	0.189333	0.355667	0.019	0.675	74.538	0.408667	0.0606667	0.842333	9gi|566259707|ref|XP_006389409.1|oxidoreductasefamilyprotein[Populustrichocarpa]&gt;gnl|BL_ORD_ID|34472036oxidoreductasefamilyprotein[Populustrichocarpa]
TRINITY_DN58826_c0_g1	0.0303333	0.0523333	0.112333	0.0563333	148.542	0	0.095	0	gi|255556424|ref|XP_002519246.1|conservedhypotheticalprotein[Ricinuscommunis]&gt;gnl|BL_ORD_ID|34503588conservedhypotheticalprotein[Ricinuscommunis]
TRINITY_DN58826_c0_g3	0	0	0	0	36.9227	0	0	0	gi|255556424|ref|XP_002519246.1|conservedhypotheticalprotein[Ricinuscommunis]&gt;gnl|BL_ORD_ID|34503588conservedhypotheticalprotein[Ricinuscommunis]
TRINITY_DN58901_c0_g2	0.513	0.607	0.0893333	0.136	147.507	0	0	0.185333	gi|743919962|ref|XP_011004014.1|PREDICTED:proteinRADIALIS-like3[Populuseuphratica]
TRINITY_DN58973_c1_g2	0.986667	0.0536667	0.0916667	0.692333	20.169	0.0586667	0	0	1gi|255575503|ref|XP_002528653.1|cytochromeP450,putative[Ricinuscommunis]&gt;gnl|BL_ORD_ID|34494276cytochromeP450,putative[Ricinuscommunis]
TRINITY_DN59011_c1_g2	0	0.022	0.088	0.0566667	14.837	0.219667	0	0	3gi|255550737|ref|XP_002516417.1|r2r3-mybtranscriptionfactor,putative[Ricinuscommunis]&gt;gnl|BL_ORD_ID|34506445r2r3-mybtranscriptionfactor,putative[Ricinuscommunis]
TRINITY_DN59403_c0_g1	0	0.084	0	0.267667	10.7243	0	0	0.477667	gi|255578210|ref|XP_002529973.1|conservedhypotheticalprotein[Ricinuscommunis]&gt;gnl|BL_ORD_ID|34492941conservedhypotheticalprotein[Ricinuscommunis]
TRINITY_DN59651_c0_g2	0.0813333	0.180333	0.045	0.228	13.5667	0.350667	0.169667	0.0713333	gi|802646571|ref|XP_012079597.1|PREDICTED:transcriptionfactorbHLH18-like[Jatrophacurcas]
TRINITY_DN59707_c0_g1	0.0243333	0.0163333	0.041	0	40.8993	0.0173333	0.0583333	0	1gi|255584551|ref|XP_002533002.1|3&apos;-N-debenzoyl-2&apos;-deoxytaxolN-benzoyltransferase,putative[Ricinuscommunis]&gt;gnl|BL_ORD_ID|344899143&apos;-N-debenzoyl-2&apos;-deoxytaxolN-benzoyltransferase,putative[Ricinuscommunis]
TRINITY_DN60142_c0_g1	0	0.0333333	0.097	0.08	103.392	0.160667	0.031	0.0196667	0gi|255566094|ref|XP_002524035.1|cytochromeP450,putative[Ricinuscommunis]&gt;gnl|BL_ORD_ID|34498897cytochromeP450,putative[Ricinuscommunis]
TRINITY_DN60777_c0_g1	0.0276667	0.011	0.0773333	0.132333	47.9063	0.053	0	0.0166667	0gi|255572700|ref|XP_002527283.1|dimethylanilinemonooxygenase,putative[Ricinuscommunis]&gt;gnl|BL_ORD_ID|34495642dimethylanilinemonooxygenase,putative[Ricinuscommunis]
TRINITY_DN60818_c0_g1	0	0	0.168667	0	10.072	0.0666667	0	0.689667	5gi|255570424|ref|XP_002526171.1|alcoholdehydrogenase,putative[Ricinuscommunis]&gt;gnl|BL_ORD_ID|34496750alcoholdehydrogenase,putative[Ricinuscommunis]
TRINITY_DN62189_c0_g1	0	0	0.327667	0.0656667	15.1763	0.169333	0.0573333	0.325333	gi|255575997|ref|XP_002528894.1|conservedhypotheticalprotein[Ricinuscommunis]&gt;gnl|BL_ORD_ID|34493994conservedhypotheticalprotein[Ricinuscommunis]
TRINITY_DN62434_c0_g1	0.0263333	0.148333	0.101333	0.198333	464.978	0.147333	0.043	0.172333	gi|255570152|ref|XP_002526038.1|Majorlatexprotein,putative[Ricinuscommunis]&gt;gnl|BL_ORD_ID|34496881Majorlatexprotein,putative[Ricinuscommunis]
TRINITY_DN62434_c0_g2	0.0356667	0.0753333	0.267	0.302667	628.539	0.184333	0.241333	0.0903333	gi|255570152|ref|XP_002526038.1|Majorlatexprotein,putative[Ricinuscommunis]&gt;gnl|BL_ORD_ID|34496881Majorlatexprotein,putative[Ricinuscommunis]
TRINITY_DN62829_c0_g1	0	0	0	0	140.998	0	0	0	gi|255551977|ref|XP_002517033.1|CBL-interactingserine/threonine-proteinkinase,putative[Ricinuscommunis]&gt;gnl|BL_ORD_ID|34505672CBL-interactingserine/threonine-proteinkinase,putative[Ricinuscommunis]
TRINITY_DN63103_c0_g1	0.0646667	0.467333	0.0856667	0.0306667	53.6917	0.043	0	0	0gi|224081447|ref|XP_002306414.1|oxidoreductasefamilyprotein[Populustrichocarpa]&gt;gnl|BL_ORD_ID|34468502oxidoreductasefamilyprotein[Populustrichocarpa]
TRINITY_DN63556_c1_g1	0	0.063	0.02	0	12.3557	0	0.428333	0.01	gi|802544573|ref|XP_012083031.1|PREDICTED:2-aminoethanethioldioxygenase-like[Jatrophacurcas]&gt;gnl|BL_ORD_ID|37903515hypotheticalproteinJCGZ_09732[Jatrophacurcas]
TRINITY_DN63717_c0_g1	0.251333	0.354667	0.423333	0.375	863.407	0.177333	0.0573333	0.078	gi|255577072|ref|XP_002529420.1|conservedhypotheticalprotein[Ricinuscommunis]&gt;gnl|BL_ORD_ID|34493468conservedhypotheticalprotein[Ricinuscommunis]
TRINITY_DN63757_c0_g1	0.166	0.034	0.0686667	0.550333	142.257	0.0623333	0.158333	0.0366667	2gi|255576858|ref|XP_002529315.1|DNAbindingprotein,putative[Ricinuscommunis]&gt;gnl|BL_ORD_ID|34493606DNAbindingprotein,putative[Ricinuscommunis]
TRINITY_DN64535_c3_g1	0	0.202667	0.597	0	10.7467	0.451333	0.160667	0.224333	gi|802718252|ref|XP_012085329.1|PREDICTED:ethylene-responsivetranscriptionfactor1B[Jatrophacurcas]&gt;gnl|BL_ORD_ID|37884899hypotheticalproteinJCGZ_17700[Jatrophacurcas]
TRINITY_DN64626_c0_g1	0.0166667	0.0653333	0.022	0.694667	99.5457	0.072	0.0286667	0.0606667	0gi|255569157|ref|XP_002525547.1|Auxin-inducedprotein5NG4,putative[Ricinuscommunis]&gt;gnl|BL_ORD_ID|34497307Auxin-inducedprotein5NG4,putative[Ricinuscommunis]
TRINITY_DN64928_c1_g3	0.0476667	0.0906667	0.120667	0	417.656	0.047	0.0786667	0.118667	gi|643714911|gb|KDP27266.1|hypotheticalproteinJCGZ_19965[Jatrophacurcas]
TRINITY_DN64944_c0_g2	0.0593333	0.0376667	0.256333	0.132333	11.305	0.205	0	0.995333	1.0216e-85gi|255570424|ref|XP_002526171.1|alcoholdehydrogenase,putative[Ricinuscommunis]&gt;gnl|BL_ORD_ID|34496750alcoholdehydrogenase,putative[Ricinuscommunis]
TRINITY_DN65908_c1_g1	0.154333	0.366667	0.078	0.571667	24.5237	0.196667	0.159333	0.310667	0gi|566214130|ref|XP_006371824.1|putativediseaseresistancegeneNBS-LRRfamilyprotein[Populustrichocarpa]&gt;gnl|BL_ORD_ID|34474374putativediseaseresistancegeneNBS-LRRfamily
TRINITY_DN66016_c0_g1	0.081	0.414	0.074	0.111	65.871	0	0.0296667	0.0543333	3.947e-154gi|224144234|ref|XP_002325229.1|sodiumtransporterfamilyprotein[Populustrichocarpa]&gt;gnl|BL_ORD_ID|34472240sodiumtransporterfamilyprotein[Populustrichocarpa]
TRINITY_DN66916_c4_g2	0	0	0	0	21.9993	0	0	0	gi|590715868|ref|XP_007050304.1|Mybdomainprotein13,putative[Theobromacacao]&gt;gnl|BL_ORD_ID|19766021Mybdomainprotein13,putative[Theobromacacao]
TRINITY_DN66916_c4_g6	0.0396667	0.0383333	0.101	0.102	14.041	0	0.0643333	0.146	gi|802718026|ref|XP_012085323.1|PREDICTED:myb-relatedproteinMyb4[Jatrophacurcas]&gt;gnl|BL_ORD_ID|37884895hypotheticalproteinJCGZ_17695[Jatrophacurcas]&gt;gnl|BL_ORD_ID|37884895MYBfamilyprotein[Jatropha
TRINITY_DN67048_c1_g1	0	0	0	0	11.689	0.291667	0.264333	0.171667	gi|743942580|ref|XP_011015786.1|PREDICTED:putativediseaseresistanceproteinRGA3,partial[Populuseuphratica]
TRINITY_DN67157_c0_g1	0	0	0	0.107	12.561	0	0	0	gi|255582094|ref|XP_002531842.1|2-heptaprenyl-1,4-naphthoquinonemethyltransferase,putative[Ricinuscommunis]&gt;gnl|BL_ORD_ID|344910712-heptaprenyl-1,4-naphthoquinonemethyltransferase,putative[Ricinuscommunis]
TRINITY_DN67469_c0_g4	0	0	0	0	16.7087	0	0	0	gi|729312469|ref|XP_010530599.1|PREDICTED:mitogen-activatedproteinkinasekinasekinaseYODA-likeisoformX3[Tarenayahassleriana]
TRINITY_DN67680_c0_g1	0	0	0	0	27.9223	0	0	0	gi|255585191|ref|XP_002533299.1|14kDaproline-richproteinDC2.15precursor,putative[Ricinuscommunis]&gt;gnl|BL_ORD_ID|3448963114kDaproline-richproteinDC2.15precursor,putative
TRINITY_DN68312_c5_g2	0.32	0.055	0	0.0706667	11.355	0.0313333	0	0	gi|255549828|ref|XP_002515965.1|Histidine-containingphosphotransferprotein,putative[Ricinuscommunis]&gt;gnl|BL_ORD_ID|34506856Histidine-containingphosphotransferprotein,putative[Ricinuscommunis]
TRINITY_DN68465_c0_g2	0	0.04	0.022	0.289667	71.6913	0.035	0	0.0193333	0gi|802551154|ref|XP_012064646.1|PREDICTED:agmatinecoumaroyltransferase-2-like[Jatrophacurcas]&gt;gnl|BL_ORD_ID|37901974hypotheticalproteinJCGZ_05393[Jatrophacurcas]
TRINITY_DN68553_c0_g1	0.235333	0	0	0	10.3773	0	0	0.0413333	1gi|255572763|ref|XP_002527314.1|zincfingerprotein,putative[Ricinuscommunis]&gt;gnl|BL_ORD_ID|34495581zincfingerprotein,putative[Ricinuscommunis]
TRINITY_DN68667_c4_g1	0.022	0.0193333	0.273	0	18.232	0.0786667	0	0.719667	gi|255587658|ref|XP_002534345.1|transcriptionfactor,putative[Ricinuscommunis]&gt;gnl|BL_ORD_ID|34488585transcriptionfactor,putative[Ricinuscommunis]
TRINITY_DN68734_c0_g3	0.057	0	0.141333	0.188667	66.943	0	0.121667	0.0443333	gi|255576858|ref|XP_002529315.1|DNAbindingprotein,putative[Ricinuscommunis]&gt;gnl|BL_ORD_ID|34493606DNAbindingprotein,putative[Ricinuscommunis]
TRINITY_DN68775_c1_g1	0	0.033	0	0	13.1707	0	0.171667	0.973667	gi|224108547|ref|XP_002314887.1|clavata3/esr-related12familyprotein[Populustrichocarpa]&gt;gnl|BL_ORD_ID|34471254clavata3/esr-related12familyprotein[Populustrichocarpa]
TRINITY_DN69023_c0_g2	0.0236667	0.294	0.371333	0.0516667	38.67	0.178333	0	0.354667	1.3372e-174gi|255553001|ref|XP_002517543.1|Flavonolsynthase/flavanone3-hydroxylase,putative[Ricinuscommunis]&gt;gnl|BL_ORD_ID|34505183Flavonolsynthase/flavanone3-hydroxylase,putative[Ricinuscommunis]
TRINITY_DN69125_c1_g1	0	0	0	0	86.4543	0	0	0	2.0653e-60gi|255555663|ref|XP_002518867.1|glutamine-dependentNAD(+)synthetase,putative[Ricinuscommunis]&gt;gnl|BL_ORD_ID|34503878glutamine-dependentNAD(+)synthetase,putative[Ricinuscommunis]
TRINITY_DN69221_c2_g2	0.071	0	0.174	0.438333	23.512	0.337667	0	0.066	0gi|255574129|ref|XP_002527980.1|transcriptionfactor,putative[Ricinuscommunis]&gt;gnl|BL_ORD_ID|34494908transcriptionfactor,putative[Ricinuscommunis]
TRINITY_DN69755_c0_g1	0.0383333	0.014	0	0.068	37.0983	0.01	0.089	0.206333	0gi|255541130|ref|XP_002511629.1|9-cis-epoxycarotenoiddioxygenase,putative[Ricinuscommunis]&gt;gnl|BL_ORD_ID|345107479-cis-epoxycarotenoiddioxygenase,putative[Ricinuscommunis]
TRINITY_DN69853_c0_g6	0.0133333	0.218667	0.252667	0.0306667	43.2003	0.0266667	0.131333	0.808333	0gi|802590202|ref|XP_012071207.1|PREDICTED:premnaspirodieneoxygenase-like[Jatrophacurcas]&gt;gnl|BL_ORD_ID|37897139hypotheticalproteinJCGZ_00781[Jatrophacurcas]
TRINITY_DN70645_c3_g1	0.124667	0.801333	0.790333	0.115667	12.7573	0.571333	0	0.117333	0gi|255537487|ref|XP_002509810.1|gibberellin20-oxidase,putative[Ricinuscommunis]&gt;gnl|BL_ORD_ID|34511641gibberellin20-oxidase,putative[Ricinuscommunis]
TRINITY_DN70732_c0_g1	0.471333	0.896	0	0	81.9393	0	0	0	gi|255538672|ref|XP_002510401.1|DNAbindingprotein,putative[Ricinuscommunis]&gt;gnl|BL_ORD_ID|34513028DNAbindingprotein,putative[Ricinuscommunis]
TRINITY_DN70864_c0_g1	0	0	0	0	13.9967	0	0	0	gi|317106722|dbj|BAJ53219.1|JHL17M24.3[Jatrophacurcas]
TRINITY_DN70867_c1_g1	0.027	0.460667	0	0.0893333	10.152	0.057	0.0286667	0.305333	gi|802621474|ref|XP_012076007.1|PREDICTED:feruloylCoAortho-hydroxylase1[Jatrophacurcas]&gt;gnl|BL_ORD_ID|37892770hypotheticalproteinJCGZ_11110[Jatrophacurcas]
TRINITY_DN71166_c0_g1	0.059	0.022	0.028	0.047	74.2397	0.0113333	0.812667	0.014	0gi|224092286|ref|XP_002309543.1|hypotheticalproteinPOPTR_0006s25490g[Populustrichocarpa]&gt;gnl|BL_ORD_ID|34468372hypotheticalproteinPOPTR_0006s25490g[Populustrichocarpa]
TRINITY_DN71299_c0_g1	0.106333	0.0196667	0.668667	0.501	43.918	0.256667	0.081	0.393	0gi|255557208|ref|XP_002519635.1|aminoacidtransporter,putative[Ricinuscommunis]&gt;gnl|BL_ORD_ID|34503259aminoacidtransporter,putative[Ricinuscommunis]
TRINITY_DN71409_c0_g1	0	0	0	0	17.2877	0	0	0	gi|566258037|ref|XP_006388623.1|prolylcarboxypeptidase-relatedfamilyprotein,partial[Populustrichocarpa]&gt;gnl|BL_ORD_ID|26064636prolylcarboxypeptidase-relatedfamilyprotein,partial[Populustrichocarpa]
TRINITY_DN71409_c1_g5	0	0	0	0	10.9617	0	0	0	gi|255565523|ref|XP_002523752.1|LysosomalPro-Xcarboxypeptidase,putative[Ricinuscommunis]&gt;gnl|BL_ORD_ID|34499184LysosomalPro-Xcarboxypeptidase,putative[Ricinuscommunis]
TRINITY_DN71420_c0_g5	0.019	0.0173333	0.054	0	19.635	0.0123333	0.111	0	gi|643736081|gb|KDP42497.1|hypotheticalproteinJCGZ_00294[Jatrophacurcas]
TRINITY_DN72082_c4_g13	0.0543333	0.0356667	0.046	0	12.0163	0.116333	0	0.127	gi|460222703|gb|AGH08165.1|DNAdemethylase1,partial[Vitisamurensis]
TRINITY_DN72387_c2_g5	0	0	0	0	10.162	0	0	0	gi|255572048|ref|XP_002526965.1|conservedhypotheticalprotein[Ricinuscommunis]&gt;gnl|BL_ORD_ID|34495964conservedhypotheticalprotein[Ricinuscommunis]
TRINITY_DN72517_c2_g1	0	0	0	0	80.6447	0	0	0	gi|678336953|emb|CDW75723.1|UNKNOWN[Stylonychialemnae]
TRINITY_DN72521_c3_g5	0	0.182667	0.138667	0	21.5407	0.179667	0.443667	0.873333	9.5007e-44gi|255558785|ref|XP_002520416.1|leucine-richrepeatcontainingprotein,putative[Ricinuscommunis]&gt;gnl|BL_ORD_ID|34502453leucine-richrepeatcontainingprotein,putative[Ricinuscommunis]
TRINITY_DN72709_c0_g1	0	0	0	0	15.1203	0	0	0	gi|169853931|ref|XP_001833643.1|serine/threoninekinasereceptorassociatedprotein[Coprinopsiscinereaokayama7#130]&gt;gnl|BL_ORD_ID|1138528serine/threoninekinasereceptorassociatedprotein[Coprinopsiscinereaokayama7#130]
TRINITY_DN73117_c0_g1	0	0	0	0	10.5657	0	0	0	gi|576983162|gb|EUC55905.1|endo-polygalacturonasePG1[RhizoctoniasolaniAG-3Rhs1AP]
TRINITY_DN74027_c0_g1	0	0	0	0	16.876	0	0	0	gi|460150953|gb|EMI15242.1|lipoprotein[BacillusstratosphericusLAMA585]
TRINITY_DN74274_c0_g1	0	0	0	0	13.546	0	0	0	gi|552940975|gb|ESA23967.1|hypotheticalproteinGLOINDRAFT_14894[RhizophagusirregularisDAOM181602]&gt;gnl|BL_ORD_ID|26500225adenylatekinaseADK1[RhizophagusirregularisDAOM197198w]
TRINITY_DN74543_c0_g1	0	0	0	0	13.5433	0	0	0	gi|297608991|ref|NP_001062485.2|Os08g0557500,partial[OryzasativaJaponicaGroup]&gt;gnl|BL_ORD_ID|4726131Os08g0557500,partial[OryzasativaJaponicaGroup]
TRINITY_DN74650_c0_g1	0	0	0	0	10.0517	0	0	0	gi|822538978|ref|WP_046968374.1|MULTISPECIES:hypotheticalprotein[Xanthomonadaceae]&gt;gnl|BL_ORD_ID|65051239hypotheticalproteinY883_13955[LuteibacterrhizovicinusDSM16549]&gt;gnl|BL_ORD_ID|65051239hypotheticalproteinY886_01110[Xanthomonas
TRINITY_DN75992_c0_g1	0	0	0	0	12.0963	0	0	0	gi|907089634|gb|KNC96125.1|hypotheticalproteinSPPG_08513[SpizellomycespunctatusDAOMBR117]
TRINITY_DN76004_c0_g1	0.0186667	0	0.045	0.0846667	43.6617	0.02	0	0	gi|255561901|ref|XP_002521959.1|DNAbindingprotein,putative[Ricinuscommunis]&gt;gnl|BL_ORD_ID|34500848DNAbindingprotein,putative[Ricinuscommunis]
TRINITY_DN7630_c0_g2	0	0	0	0	14.2197	0	0	0	gi|317031286|ref|XP_001393134.2|H+/nucleosidecotransporter[AspergillusnigerCBS513.88]
TRINITY_DN76443_c0_g1	0	0	0	0	12.909	0	0	0	gi|486079558|gb|EOD63149.1|cysteinyl-tRNAligase[AmycolatopsisvancoresmycinaDSM44592]
TRINITY_DN79920_c0_g1	0	0	0	0	11.755	0	0	0	gi|654866868|ref|WP_028319097.1|hypotheticalprotein[Desulfobulbuselongatus]
TRINITY_DN8044_c0_g1	0.0543333	0.0683333	0	0.953667	28.9647	0	0.122667	0.113333	6gi|255558374|ref|XP_002520214.1|conservedhypotheticalprotein[Ricinuscommunis]&gt;gnl|BL_ORD_ID|34502749conservedhypotheticalprotein[Ricinuscommunis]
TRINITY_DN81105_c0_g1	0	0	0	0	14.9403	0	0	0	1.0426e-32gi|552928323|gb|ESA12206.1|hypotheticalproteinGLOINDRAFT_79646,partial[RhizophagusirregularisDAOM181602]
TRINITY_DN82192_c0_g1	0	0	0	0	11.755	0	0	0	8.0353e-23gi|567878817|ref|XP_006431967.1|hypotheticalproteinCICLE_v10002361mg[Citrusclementina]&gt;gnl|BL_ORD_ID|27169774hypotheticalproteinCICLE_v10002361mg[Citrusclementina]
TRINITY_DN83876_c0_g1	0	0	0	0	15.7117	0	0	0	gi|595489916|gb|EXX74087.1|Nsr1p[RhizophagusirregularisDAOM197198w]
TRINITY_DN84203_c0_g1	0	0	0	0	10.2713	0	0	0	gi|595484192|gb|EXX71288.1|hypotheticalproteinRirG_079840[RhizophagusirregularisDAOM197198w]
TRINITY_DN84793_c0_g1	0	0	0	0	10.7353	0	0	0	gi|901823014|gb|KMZ74562.1|40SribosomalproteinS15[Zosteramarina]
TRINITY_DN84936_c0_g1	0	0	0	0	11.5933	0	0	0	gi|677472806|gb|KFQ62220.1|Tenascin-N,partial[Pelecanuscrispus]
TRINITY_DN85221_c0_g1	0	0	0	0	14.2197	0	0	0	gi|489590842|ref|WP_003495286.1|3-demethylubiquinone-93-methyltransferase[Agrobacteriumtumefaciens]&gt;gnl|BL_ORD_ID|8344750hypotheticalproteinAgau_C200658[AgrobacteriumtumefaciensF2]
TRINITY_DN85528_c0_g1	0	0	0	0	10.2713	0	0	0	gi|552933096|gb|ESA16488.1|hypotheticalproteinGLOINDRAFT_22771[RhizophagusirregularisDAOM181602]
TRINITY_DN85659_c0_g1	0	0	0	0	16.5387	0	0	0	gi|552937883|gb|ESA21015.1|hypotheticalproteinGLOINDRAFT_343346[RhizophagusirregularisDAOM181602]
TRINITY_DN86134_c0_g1	0	0	0	0	10.5657	0	0	0	gi|751841308|emb|CEL55571.1|hypotheticalproteinRSOLAG1IB_01583[RhizoctoniasolaniAG-1IB]
TRINITY_DN86978_c0_g1	0	0	0	0	12.909	0	0	0	gi|667839077|ref|XP_007783706.1|hypotheticalproteinW97_07647[ConiosporiumapollinisCBS100218]&gt;gnl|BL_ORD_ID|19204420hypotheticalproteinW97_07647[ConiosporiumapollinisCBS100218]
TRINITY_DN87336_c0_g1	0	0	0	0	27.556	0	0	0	gi|552916868|gb|ESA02021.1|hypotheticalproteinGLOINDRAFT_327802[RhizophagusirregularisDAOM181602]
TRINITY_DN88182_c0_g1	0	0	0	0	11.0443	0	0	0	gi|597968053|ref|XP_007360078.1|6-phosphogluconolactonase[DichomitussqualensLYAD-421SS1]&gt;gnl|BL_ORD_ID|127912656-phosphogluconolactonase[DichomitussqualensLYAD-421SS1]
TRINITY_DN88269_c0_g1	0	0	0	0	10.7353	0	0	0	gi|552926611|gb|ESA10514.1|hypotheticalproteinGLOINDRAFT_348172[RhizophagusirregularisDAOM181602]&gt;gnl|BL_ORD_ID|26486779hypotheticalproteinRirG_112590[RhizophagusirregularisDAOM197198w]&gt;gnl|BL_ORD_ID|26486779hypothetical
TRINITY_DN88832_c0_g1	0	0	0	0	15.1203	0	0	0	gi|557757595|ref|XP_005178529.1|PREDICTED:probable18SrRNA(guanine-N(7))-methyltransferase[Muscadomestica]
TRINITY_DN89368_c0_g1	0	0	0	0	11.2843	0	0	0	gi|552936610|gb|ESA19918.1|hypotheticalproteinGLOINDRAFT_75284[RhizophagusirregularisDAOM181602]&gt;gnl|BL_ORD_ID|26496179Igo2p[RhizophagusirregularisDAOM197198w]
TRINITY_DN89607_c0_g1	0	0	0	0	17.4217	0	0	0	gi|595492540|gb|EXX75819.1|Tim44p[RhizophagusirregularisDAOM197198w]
TRINITY_DN89803_c0_g1	0	0	0	0	19.3637	0	0	0	gi|188572391|gb|ACD65102.1|putative40SribosomalproteinRPS12[Novocraniaanomala]
TRINITY_DN89804_c0_g1	0	0	0	0	13.546	0	0	0	gi|255563216|ref|XP_002522611.1|hypotheticalproteinRCOM_0884400[Ricinuscommunis]&gt;gnl|BL_ORD_ID|34500186hypotheticalproteinRCOM_0884400[Ricinuscommunis]
TRINITY_DN90119_c0_g1	0	0	0	0	11.2297	0	0	0	gi|294951515|ref|XP_002787019.1|RAB6protein,putative[PerkinsusmarinusATCC50983]&gt;gnl|BL_ORD_ID|4355172RAB6protein,putative[PerkinsusmarinusATCC50983]
TRINITY_DN90948_c0_g1	0	0	0	0	21.328	0	0	0	gi|343952720|gb|AEM68320.1|betatubulin,partial[Bathyspinulahilleri]
TRINITY_DN93749_c0_g1	0	0	0	0	17.4217	0	0	0	gi|787737963|ref|WP_045757219.1|hypotheticalprotein,partial[Xanthomonasalbilineans]
TRINITY_DN93984_c0_g1	0	0	0	0	10.0517	0	0	0	gi|494913753|ref|WP_007639791.1|N-ethylmaleimidereductase[Paraglaciecolapsychrophila]&gt;gnl|BL_ORD_ID|14907980N-ethylmaleimidereductase[Paraglaciecolapsychrophila170]&gt;gnl|BL_ORD_ID|14907980xenobioticreductaseB[Paraglaciecolapsychrophila170]
TRINITY_DN93991_c0_g1	0	0	0	0	12.909	0	0	0	gi|720002075|ref|XP_010256564.1|PREDICTED:non-specificphospholipaseC1[Nelumbonucifera]
TRINITY_DN94356_c0_g1	0	0	0	0	10.2713	0	0	0	gi|631238160|ref|XP_007914002.1|putativeexoglucanase3precursorprotein[TogniniaminimaUCRPA7]&gt;gnl|BL_ORD_ID|19293905putativeexoglucanase3precursorprotein[TogniniaminimaUCRPA7]
TRINITY_DN94941_c0_g1	0	0	0	0	11.2297	0	0	0	gi|169598796|ref|XP_001792821.1|hypotheticalproteinSNOG_02205[PhaeosphaerianodorumSN15]&gt;gnl|BL_ORD_ID|2699535hypotheticalproteinSNOG_02205[PhaeosphaerianodorumSN15]
TRINITY_DN95566_c0_g1	0	0	0	0	11.512	0	0	0	gi|857978048|emb|CEO96023.1|hypotheticalproteinPBRA_004713[Plasmodiophorabrassicae]
TRINITY_DN96602_c0_g1	0	0	0	0	12.2377	0	0	0	gi|695446260|ref|XP_009534436.1|hypotheticalproteinPHYSODRAFT_263273[Phytophthorasojae]&gt;gnl|BL_ORD_ID|9239971hypotheticalproteinPHYSODRAFT_263273[Phytophthorasojae]
TRINITY_DN97716_c0_g1	0	0	0	0	10.7353	0	0	0	gi|552928246|gb|ESA12130.1|hypotheticalproteinGLOINDRAFT_347515[RhizophagusirregularisDAOM181602]&gt;gnl|BL_ORD_ID|26488394hypotheticalproteinRirG_149920[RhizophagusirregularisDAOM197198w]

## Sheet: SA
Additional file 2: Detailed FPKM and Annotation information of organ-specific unigenes
FPKM and Annotation of SA-specific unigenes
Unigene ID	Male flowers (MF)	Fruits (Fr)	Mature leaves (ML)	Female flowers (FF)	Roots (Ro)	Shoot apexes (SA)	Seeds (Se)	Stems (St)	Annotation
TRINITY_DN100438_c0_g1	0	0	0	0	0	10.3553	0	0	gi|354508530|gb|AER26941.1|hypotheticalprotein[Didymellaclematidis]
TRINITY_DN101409_c0_g1	0	0	0	0	0	10.4377	0	0	gi|829196808|ref|XP_001030166.2|phospholipid-translocatingP-typeATPase,flippasefamilyprotein[TetrahymenathermophilaSB210]&gt;gnl|BL_ORD_ID|68124465phospholipid-translocatingP-typeATPase,flippasefamilyprotein[Tetrahymena
TRINITY_DN102081_c0_g1	0	0	0	0	0	21.8613	0	0	gi|627854408|ref|XP_007689541.1|hypotheticalproteinCOCMIDRAFT_99432[BipolarisoryzaeATCC44560]&gt;gnl|BL_ORD_ID|29389753hypotheticalproteinCOCMIDRAFT_99432[BipolarisoryzaeATCC44560]
TRINITY_DN103009_c0_g1	0	0	0	0	0	13.5077	0	0	gi|736261857|ref|XP_010789981.1|PREDICTED:LOWQUALITYPROTEIN:importin-11-like[Nototheniacoriiceps]
TRINITY_DN103433_c0_g1	0	0	0	0	0	13.8367	0	0	gi|118367773|ref|XP_001017096.1|WD-repeatcellcycleregulatoryprotein[TetrahymenathermophilaSB210]&gt;gnl|BL_ORD_ID|33225896WD-repeatcellcycleregulatoryprotein[TetrahymenathermophilaSB210]
TRINITY_DN105006_c0_g1	0	0	0	0	0	10.9707	0	0	gi|662534086|gb|KEQ91412.1|hypotheticalproteinAUEXF2481DRAFT_48258[AureobasidiumsubglacialeEXF-2481]
TRINITY_DN105333_c0_g1	0	0	0	0	0	10.9707	0	0	gi|527301397|gb|EPT02185.1|hypotheticalproteinFOMPIDRAFT_1022987[FomitopsispinicolaFP-58527SS1]
TRINITY_DN107041_c0_g1	0	0	0	0	0	12.8047	0	0	1.9795e-36gi|859262885|emb|CEJ59592.1|PutativeElongationfactor3[Penicilliumbrasilianum]
TRINITY_DN107974_c0_g1	0	0	0	0	0	12.8047	0	0	gi|169612411|ref|XP_001799623.1|hypotheticalproteinSNOG_09328[PhaeosphaerianodorumSN15]&gt;gnl|BL_ORD_ID|916787hypotheticalproteinSNOG_09328[PhaeosphaerianodorumSN15]
TRINITY_DN110615_c0_g1	0	0	0	0	0	10.9707	0	0	gi|589280546|ref|XP_007006003.1|hypotheticalproteinTREMEDRAFT_32942[TremellamesentericaDSM1558]&gt;gnl|BL_ORD_ID|12415142hypotheticalproteinTREMEDRAFT_32942[TremellamesentericaDSM1558]
TRINITY_DN116166_c0_g1	0	0	0	0	0	11.3107	0	0	gi|628184837|ref|XP_007707139.1|hypotheticalproteinCOCCADRAFT_775[Bipolariszeicola26-R-13]&gt;gnl|BL_ORD_ID|29384481hypotheticalproteinCOCCADRAFT_775[Bipolariszeicola26-R-13]
TRINITY_DN116393_c0_g1	0	0	0	0	0	12.1193	0	0	gi|451999398|gb|EMD91860.1|hypotheticalproteinCOCHEDRAFT_1173133[BipolarismaydisC5]
TRINITY_DN117635_c0_g1	0	0	0	0	0	15.2953	0	0	gi|589285150|ref|XP_007008305.1|hypotheticalproteinTREMEDRAFT_72515[TremellamesentericaDSM1558]&gt;gnl|BL_ORD_ID|12412976hypotheticalproteinTREMEDRAFT_72515[TremellamesentericaDSM1558]
TRINITY_DN118485_c0_g1	0	0	0	0	0	10.4377	0	0	gi|630041739|ref|XP_007841510.1|hypotheticalproteinPFICI_14738[PestalotiopsisficiW106-1]&gt;gnl|BL_ORD_ID|28823175hypotheticalproteinPFICI_14738[PestalotiopsisficiW106-1]
TRINITY_DN121709_c0_g1	0	0	0	0	0	12.8047	0	0	gi|657653577|ref|WP_029458018.1|hypotheticalprotein[Dietziaalimentaria]
TRINITY_DN12184_c0_g1	0	0	0	0	0	10.933	0	0	gi|826264757|ref|XP_012510777.1|PREDICTED:ubiquitincarboxyl-terminalhydrolase4isoformX4[Propithecuscoquereli]
TRINITY_DN123583_c0_g1	0	0	0	0	0	11.5403	0	0	1.805e-19gi|326913769|ref|XP_003203206.1|PREDICTED:histoneH2A,sperm-like[Meleagrisgallopavo]
TRINITY_DN125822_c0_g1	0	0	0	0	0	12.15	0	0	gi|820655049|emb|CED82662.1|Iron/ascorbatefamilyoxidoreductases[Xanthophyllomycesdendrorhous]
TRINITY_DN128379_c0_g1	0	0	0	0	0	12.8047	0	0	gi|169595062|ref|XP_001790955.1|hypotheticalproteinSNOG_00264[PhaeosphaerianodorumSN15]&gt;gnl|BL_ORD_ID|919255hypotheticalproteinSNOG_00264[PhaeosphaerianodorumSN15]
TRINITY_DN129590_c0_g1	0	0	0	0	0	10.5187	0	0	gi|255571681|ref|XP_002526784.1|acyltransferase,putative[Ricinuscommunis]&gt;gnl|BL_ORD_ID|34496101acyltransferase,putative[Ricinuscommunis]
TRINITY_DN132692_c0_g1	0	0	0	0	0	12.8047	0	0	gi|169602685|ref|XP_001794764.1|hypotheticalproteinSNOG_04345[PhaeosphaerianodorumSN15]&gt;gnl|BL_ORD_ID|2701286hypotheticalproteinSNOG_04345[PhaeosphaerianodorumSN15]
TRINITY_DN133638_c0_g1	0	0	0	0	0	21.8613	0	0	gi|169623606|ref|XP_001805210.1|hypotheticalproteinSNOG_15047[PhaeosphaerianodorumSN15]&gt;gnl|BL_ORD_ID|914236hypotheticalproteinSNOG_15047[PhaeosphaerianodorumSN15]
TRINITY_DN134291_c0_g1	0	0	0	0	0	19.2083	0	0	gi|799349041|ref|XP_012053923.1|hypotheticalproteinCNAG_07869[Cryptococcusneoformansvar.grubiiH99]&gt;gnl|BL_ORD_ID|14118543hypotheticalproteinCNAG_07869[Cryptococcusneoformansvar.grubiiH99]
TRINITY_DN136091_c0_g1	0	0	0.943333	0	0.0526667	14.4077	0	0	gi|628286864|ref|XP_007755513.1|hypotheticalproteinA1O7_03300[CladophialophorayegresiiCBS114405]&gt;gnl|BL_ORD_ID|30576756hypotheticalproteinA1O7_03300[CladophialophorayegresiiCBS114405]
TRINITY_DN136204_c0_g1	0	0	0	0	0	12.5893	0	0	gi|636591601|ref|XP_008027139.1|hypotheticalproteinSETTUDRAFT_154194[SetosphaeriaturcicaEt28A]&gt;gnl|BL_ORD_ID|18883283hypotheticalproteinSETTUDRAFT_154194[SetosphaeriaturcicaEt28A]
TRINITY_DN137710_c0_g1	0	0	0	0	0	12.15	0	0	gi|759230404|gb|KIW07379.1|40SribosomalproteinS11[Verruconisgallopava]
TRINITY_DN139231_c0_g1	0	0	0	0	0	16.8783	0	0	gi|169623146|ref|XP_001804981.1|hypotheticalproteinSNOG_14804[PhaeosphaerianodorumSN15]&gt;gnl|BL_ORD_ID|914861hypotheticalproteinSNOG_14804[PhaeosphaerianodorumSN15]
TRINITY_DN139481_c0_g1	0	0	0	0	0	19.2083	0	0	gi|677480724|gb|KFQ70129.1|hypotheticalproteinN335_03734,partial[Phaethonlepturus]
TRINITY_DN140509_c0_g1	0	0	0	0	0	10.4377	0	0	gi|686771661|ref|XP_009234496.1|PREDICTED:coronin-2B-like[Pongoabelii]
TRINITY_DN141115_c0_g1	0	0	0	0	0	11.0097	0	0	gi|909990636|gb|KNG48118.1|hypotheticalproteinTW65_05025[Stemphyliumlycopersici]
TRINITY_DN147013_c0_g1	0	0	0	0	0	13.5077	0	0	gi|631392248|ref|XP_007930504.1|hypotheticalproteinMYCFIDRAFT_36838[PseudocercosporafijiensisCIRAD86]&gt;gnl|BL_ORD_ID|17087714hypotheticalproteinMYCFIDRAFT_36838[PseudocercosporafijiensisCIRAD86]
TRINITY_DN147180_c0_g1	0	0	0	0	0	10.4377	0	0	gi|169608732|ref|XP_001797785.1|hypotheticalproteinSNOG_07451[PhaeosphaerianodorumSN15]&gt;gnl|BL_ORD_ID|921351hypotheticalproteinSNOG_07451[PhaeosphaerianodorumSN15]
TRINITY_DN147495_c0_g1	0	0	0	0	0	15.2197	0	0	gi|470521501|ref|XP_004353726.1|LIMdomaincontainingprotein[Acanthamoebacastellaniistr.Neff]&gt;gnl|BL_ORD_ID|16253546LIMdomaincontainingprotein[Acanthamoebacastellaniistr.Neff]
TRINITY_DN148021_c0_g1	0	0	0	0	0	10.933	0	0	gi|330935932|ref|XP_003305186.1|hypotheticalproteinPTT_17956[Pyrenophorateresf.teres0-1]&gt;gnl|BL_ORD_ID|6045564hypotheticalproteinPTT_17956[Pyrenophorateresf.teres0-1]
TRINITY_DN151882_c0_g1	0	0	0	0	0	12.15	0	0	gi|631371232|ref|XP_007919996.1|hypotheticalproteinMYCFIDRAFT_47761[PseudocercosporafijiensisCIRAD86]&gt;gnl|BL_ORD_ID|17096528hypotheticalproteinMYCFIDRAFT_47761[PseudocercosporafijiensisCIRAD86]
TRINITY_DN156021_c0_g1	0	0	0	0	0	11.2523	0	0	gi|169610703|ref|XP_001798770.1|hypotheticalproteinSNOG_08459[PhaeosphaerianodorumSN15]&gt;gnl|BL_ORD_ID|2697202hypotheticalproteinSNOG_08459[PhaeosphaerianodorumSN15]
TRINITY_DN157776_c0_g1	0	0	0	0	0	14.4987	0	0	gi|799327753|ref|XP_012049364.1|hypotheticalproteinCNAG_01174[Cryptococcusneoformansvar.grubiiH99]&gt;gnl|BL_ORD_ID|14116304hypotheticalproteinCNAG_01174[Cryptococcusneoformansvar.grubiiH99]
TRINITY_DN160548_c0_g1	0	0	0	0	0	10.3553	0	0	gi|909994980|gb|KNG52405.1|hypotheticalproteinTW65_00215[Stemphyliumlycopersici]
TRINITY_DN161097_c0_g1	0	0	0	0	0	12.8047	0	0	gi|627914274|ref|XP_007691043.1|hypotheticalproteinCOCMIDRAFT_103478[BipolarisoryzaeATCC44560]&gt;gnl|BL_ORD_ID|29388277hypotheticalproteinCOCMIDRAFT_103478[BipolarisoryzaeATCC44560]
TRINITY_DN161783_c0_g1	0	0	0	0	0	11.821	0	0	gi|169617708|ref|XP_001802268.1|hypotheticalproteinSNOG_12036[PhaeosphaerianodorumSN15]&gt;gnl|BL_ORD_ID|2698529hypotheticalproteinSNOG_12036[PhaeosphaerianodorumSN15]
TRINITY_DN163079_c0_g1	0	0	0	0	0	12.8047	0	0	gi|470392815|ref|XP_004334805.1|glyoxalaseI,putative[Acanthamoebacastellaniistr.Neff]&gt;gnl|BL_ORD_ID|16242185glyoxalaseI,putative[Acanthamoebacastellaniistr.Neff]
TRINITY_DN163157_c0_g1	0	0	0	0	0	10.4377	0	0	gi|344256525|gb|EGW12629.1|Intraflagellartransportprotein122-like[Cricetulusgriseus]
TRINITY_DN163646_c0_g1	0	0	0	0	0	10.4377	0	0	gi|799342944|ref|XP_012052643.1|U4/U6.U5tri-snRNP-associatedprotein2[Cryptococcusneoformansvar.grubiiH99]&gt;gnl|BL_ORD_ID|14117993U4/U6.U5tri-snRNP-associatedprotein2[Cryptococcusneoformansvar.
TRINITY_DN164681_c0_g1	0	0	0	0	0	14.576	0	0	gi|224925486|gb|ACN69491.1|serine/threonine-proteinphosphatase[Paecilomycessp.J18]
TRINITY_DN165116_c0_g1	0	0	0	0	0	18.627	0	0	gi|396477425|ref|XP_003840264.1|hypotheticalproteinLEMA_P099160.1[LeptosphaeriamaculansJN3]&gt;gnl|BL_ORD_ID|6120738hypotheticalproteinLEMA_P099160.1[LeptosphaeriamaculansJN3]
TRINITY_DN165255_c0_g1	0	0	0	0	0	10.4377	0	0	gi|759230412|gb|KIW07387.1|hypotheticalproteinPV09_02230[Verruconisgallopava]
TRINITY_DN166531_c0_g1	0	0	0	0	0	10.4377	0	0	gi|627921239|ref|XP_007693232.1|hypotheticalproteinCOCMIDRAFT_9843[BipolarisoryzaeATCC44560]&gt;gnl|BL_ORD_ID|29386159hypotheticalproteinCOCMIDRAFT_9843[BipolarisoryzaeATCC44560]
TRINITY_DN166837_c0_g1	0	0	0	0	0	11.5403	0	0	9.7541e-25gi|636618909|ref|XP_008040589.1|aconitatehydratase[TrametesversicolorFP-101664SS1]&gt;gnl|BL_ORD_ID|12403887aconitatehydratase[TrametesversicolorFP-101664SS1]
TRINITY_DN168812_c0_g1	0	0	0	0	0	27.023	0.542	0.823	gi|255571681|ref|XP_002526784.1|acyltransferase,putative[Ricinuscommunis]&gt;gnl|BL_ORD_ID|34496101acyltransferase,putative[Ricinuscommunis]
TRINITY_DN169255_c0_g1	0	0	0	0	0	15.1277	0	0	gi|145542500|ref|XP_001456937.1|hypotheticalprotein[Parameciumtetraureliastraind4-2]&gt;gnl|BL_ORD_ID|1603305unnamedproteinproduct[Parameciumtetraurelia]
TRINITY_DN170353_c0_g1	0	0	0	0	0	19.897	0	0	gi|641844109|gb|KDO63004.1|hypotheticalproteinCISIN_1g038260mg[Citrussinensis]
TRINITY_DN172167_c0_g1	0	0	0	0	0	16.8783	0	0	gi|578492300|gb|EUN29701.1|hypotheticalproteinCOCVIDRAFT_24471[BipolarisvictoriaeFI3]
TRINITY_DN173667_c0_g1	0	0	0	0	0	10.4377	0	0	gi|627912855|ref|XP_007690842.1|hypotheticalproteinCOCMIDRAFT_39324[BipolarisoryzaeATCC44560]&gt;gnl|BL_ORD_ID|17009006hypotheticalproteinCOCCADRAFT_32089[Bipolariszeicola26-R-13]&gt;gnl|BL_ORD_ID|17009006hypotheticalprotein
TRINITY_DN174492_c0_g1	0	0	0	0	0	12.15	0	0	gi|470261277|ref|XP_004360350.1|HEATrepeat-containingprotein[Dictyosteliumfasciculatum]&gt;gnl|BL_ORD_ID|7519363HEATrepeat-containingprotein[Dictyosteliumfasciculatum]
TRINITY_DN174724_c0_g1	0	0	0	0	0	12.8047	0	0	2.7328e-31gi|627922968|ref|XP_007693796.1|hypotheticalproteinCOCMIDRAFT_110829[BipolarisoryzaeATCC44560]&gt;gnl|BL_ORD_ID|29385617hypotheticalproteinCOCMIDRAFT_110829[BipolarisoryzaeATCC44560]
TRINITY_DN175355_c0_g1	0	0	0	0	0	10.9707	0	0	1.906e-37gi|10433260|dbj|BAB13946.1|unnamedproteinproduct[Homosapiens]
TRINITY_DN178947_c0_g1	0	0	0	0	0	12.8007	0	0	gi|169622515|ref|XP_001804666.1|hypotheticalproteinSNOG_14482[PhaeosphaerianodorumSN15]&gt;gnl|BL_ORD_ID|2699853hypotheticalproteinSNOG_14482[PhaeosphaerianodorumSN15]
TRINITY_DN180312_c0_g1	0	0	0	0	0	11.2523	0	0	5.8054e-27gi|761332526|gb|KIX94165.1|proteinsey1[FonsecaeamultimorphosaCBS102226]
TRINITY_DN180982_c0_g1	0	0	0	0	0	21.8633	0	0	gi|298715038|emb|CBJ27745.1|conservedunknownprotein[Ectocarpussiliculosus]
TRINITY_DN181290_c0_g1	0	0	0	0	0	13.8143	0	0	gi|169605839|ref|XP_001796340.1|hypotheticalproteinSNOG_05950[PhaeosphaerianodorumSN15]&gt;gnl|BL_ORD_ID|2701907hypotheticalproteinSNOG_05950[PhaeosphaerianodorumSN15]
TRINITY_DN182034_c0_g1	0	0	0	0	0	10.4377	0	0	gi|396472125|ref|XP_003839032.1|similartoheavymetalP-typeATPase[LeptosphaeriamaculansJN3]&gt;gnl|BL_ORD_ID|6119510similartoheavymetalP-typeATPase[Leptosphaeria
TRINITY_DN182743_c0_g1	0	0	0	0	0	19.2083	0	0	gi|396457990|ref|XP_003833608.1|hypotheticalproteinLEMA_P063690.1[LeptosphaeriamaculansJN3]&gt;gnl|BL_ORD_ID|6114103hypotheticalproteinLEMA_P063690.1[LeptosphaeriamaculansJN3]
TRINITY_DN182784_c0_g1	0	0	0	0	0	13.5077	0	0	gi|384500436|gb|EIE90927.1|60SribosomalproteinL37[RhizopusdelemarRA99-880]
TRINITY_DN183465_c0_g1	0	0	0	0	0	12.8047	0	0	gi|909989477|gb|KNG46987.1|guaninenucleotideexchangefactor[Stemphyliumlycopersici]
TRINITY_DN184842_c0_g1	0	0	0	0	0	15.2197	0	0	gi|827760348|gb|KLO14981.1|hypotheticalproteinSCHPADRAFT_825489[Schizoporaparadoxa]
TRINITY_DN187605_c0_g1	0	0	0	0	0	10.4377	0	0	2.8486e-25gi|218675770|gb|AAI69230.2|ringfingerprotein17[syntheticconstruct]
TRINITY_DN188774_c0_g1	0	0	0	0	0	15.3103	0	0	gi|145534810|ref|XP_001453149.1|hypotheticalprotein[Parameciumtetraureliastraind4-2]&gt;gnl|BL_ORD_ID|1600215unnamedproteinproduct[Parameciumtetraurelia]
TRINITY_DN190923_c0_g1	0	0	0	0	0	12.5893	0	0	gi|396493100|ref|XP_003843953.1|similartointracellularproteintransportprotein(UsoA)[LeptosphaeriamaculansJN3]&gt;gnl|BL_ORD_ID|6124409similartointracellularproteintransportprotein
TRINITY_DN191961_c0_g1	0	0	0	0	0	13.8143	0	0	gi|169624017|ref|XP_001805415.1|hypotheticalproteinSNOG_15258[PhaeosphaerianodorumSN15]&gt;gnl|BL_ORD_ID|2700156hypotheticalproteinSNOG_15258[PhaeosphaerianodorumSN15]
TRINITY_DN22746_c0_g2	0	0	0	0	0	10.4377	0	0	gi|636583085|ref|XP_008022881.1|hypotheticalproteinSETTUDRAFT_26576[SetosphaeriaturcicaEt28A]&gt;gnl|BL_ORD_ID|18888087hypotheticalproteinSETTUDRAFT_26576[SetosphaeriaturcicaEt28A]
TRINITY_DN30038_c0_g1	0.265667	0.031	0.0326667	0.103333	0.165667	20.207	0.043	0.0603333	3gi|255571679|ref|XP_002526783.1|acyltransferase,putative[Ricinuscommunis]&gt;gnl|BL_ORD_ID|34496100acyltransferase,putative[Ricinuscommunis]
TRINITY_DN37410_c0_g1	0	0	0	0	0	11.3107	0	0	gi|677230447|gb|KFP52635.1|hypotheticalproteinN323_03669,partial[Cathartesaura]
TRINITY_DN39478_c1_g1	0	0	0	0	0	16.0697	0	0	gi|189197635|ref|XP_001935155.1|NADP-dependentleukotrieneB412-hydroxydehydrogenase[Pyrenophoratritici-repentisPt-1C-BFP]&gt;gnl|BL_ORD_ID|3472280NADP-dependentleukotrieneB412-hydroxydehydrogenase[Pyrenophoratritici-repentisPt-1C-BFP]
TRINITY_DN44978_c0_g2	0	0	0	0	0	12.8047	0	0	gi|909988311|gb|KNG45878.1|moscdomain-containingprotein[Stemphyliumlycopersici]
TRINITY_DN47237_c0_g1	0	0	0	0	0	12.8047	0	0	9.2909e-37gi|330944012|ref|XP_003306292.1|60SribosomalproteinL13[Pyrenophorateresf.teres0-1]&gt;gnl|BL_ORD_ID|6044472hypotheticalproteinPTT_19422[Pyrenophorateresf.
TRINITY_DN53248_c0_g1	0.604	0	0.407667	0.111	0.0466667	11.6163	0	0.238333	8gi|255560109|ref|XP_002521072.1|AnthranilateN-benzoyltransferaseprotein,putative[Ricinuscommunis]&gt;gnl|BL_ORD_ID|34501706AnthranilateN-benzoyltransferaseprotein,putative[Ricinuscommunis]
TRINITY_DN54972_c1_g1	0	0	0	0	0	12.15	0	0	gi|636588329|ref|XP_008025503.1|hypotheticalproteinSETTUDRAFT_163058[SetosphaeriaturcicaEt28A]&gt;gnl|BL_ORD_ID|18885712hypotheticalproteinSETTUDRAFT_163058[SetosphaeriaturcicaEt28A]
TRINITY_DN55539_c0_g1	0.07	0.039	0.153667	0.24	0.024	30.7743	0.0583333	0.227667	gi|255576534|ref|XP_002529158.1|conservedhypotheticalprotein[Ricinuscommunis]&gt;gnl|BL_ORD_ID|34493737conservedhypotheticalprotein[Ricinuscommunis]
TRINITY_DN56110_c0_g1	0	0	0	0	0	13.5077	0	0	gi|568821221|ref|XP_006465084.1|PREDICTED:E3ubiquitin-proteinligaseRGLG1-like[Citrussinensis]
TRINITY_DN58923_c0_g3	0	0	0	0	0	11.1003	0	0	gi|682388664|gb|KFY69875.1|hypotheticalproteinV499_09660[PseudogymnoascuspannorumVKMF-103]
TRINITY_DN59989_c0_g2	0.118333	0	0.453333	0.225333	0	53.0763	0	0.55	5.8711e-81gi|565460392|ref|XP_006288195.1|hypotheticalproteinCARUB_v10001433mg[Capsellarubella]&gt;gnl|BL_ORD_ID|18833492hypotheticalproteinCARUB_v10001433mg[Capsellarubella]
TRINITY_DN62642_c0_g3	0	0	0	0	0	24.5373	0	0	gi|627915401|ref|XP_007691341.1|hypotheticalproteinCOCMIDRAFT_8246[BipolarisoryzaeATCC44560]&gt;gnl|BL_ORD_ID|16963758hypotheticalproteinCOCSADRAFT_40300[BipolarissorokinianaND90Pr]&gt;gnl|BL_ORD_ID|16963758hypotheticalprotein
TRINITY_DN63680_c0_g1	0.0186667	0	0.369667	0	0.0263333	22.967	0	0.456667	9gi|255557851|ref|XP_002519955.1|cysteineprotease,putative[Ricinuscommunis]&gt;gnl|BL_ORD_ID|34503039cysteineprotease,putative[Ricinuscommunis]
TRINITY_DN64291_c0_g2	0	0	0	0	0	10.9707	0	0	gi|667825322|ref|XP_007776832.1|aldehydedehydrogenase[ConiosporiumapollinisCBS100218]&gt;gnl|BL_ORD_ID|19197555aldehydedehydrogenase[ConiosporiumapollinisCBS100218]
TRINITY_DN68019_c0_g6	0	0	0	0	0	11.9933	0	0	gi|169599499|ref|XP_001793172.1|hypotheticalproteinSNOG_02568[PhaeosphaerianodorumSN15]&gt;gnl|BL_ORD_ID|921509hypotheticalproteinSNOG_02568[PhaeosphaerianodorumSN15]
TRINITY_DN70034_c0_g6	0	0	0	0	0	21.8613	0	0	gi|627812537|ref|XP_007679616.1|hypotheticalproteinBAUCODRAFT_243064[BaudoiniacompniacensisUAMH10762]&gt;gnl|BL_ORD_ID|16870690hypotheticalproteinBAUCODRAFT_243064[BaudoiniacompniacensisUAMH10762]
TRINITY_DN70488_c2_g2	0	0	0	0	0	10.9707	0	0	gi|678150044|gb|KFV19195.1|hypotheticalproteinN340_14692,partial[Tauracoerythrolophus]
TRINITY_DN72525_c1_g6	0	0	0	0	0	11.2523	0	0	8.4116e-16gi|645280112|ref|XP_008245039.1|PREDICTED:uncharacterizedproteinLOC103343141[Prunusmume]
TRINITY_DN75072_c0_g1	0	0	0	0	0	12.8047	0	0	gi|909993692|gb|KNG51128.1|transcriptionfactor3[Stemphyliumlycopersici]
TRINITY_DN75081_c0_g1	0	0	0	0	0	20.263	0	0	gi|823461151|ref|XP_012429197.1|PREDICTED:LOWQUALITYPROTEIN:endogenousretrovirusgroupKmember18Polprotein-like[Taeniopygiaguttata]
TRINITY_DN75271_c0_g1	0	0	0	0	0	12.027	0	0	gi|169597099|ref|XP_001791973.1|hypotheticalproteinSNOG_01331[PhaeosphaerianodorumSN15]&gt;gnl|BL_ORD_ID|919504hypotheticalproteinSNOG_01331[PhaeosphaerianodorumSN15]
TRINITY_DN76822_c0_g1	0	0	0	0	0	12.9407	0	0	gi|169610253|ref|XP_001798545.1|hypotheticalproteinSNOG_08223[PhaeosphaerianodorumSN15]&gt;gnl|BL_ORD_ID|915888hypotheticalproteinSNOG_08223[PhaeosphaerianodorumSN15]
TRINITY_DN78868_c0_g1	0	0	0	0	0	15.7923	0	0	gi|189196903|ref|XP_001934789.1|mitochondrial-processingpeptidasesubunitbeta[Pyrenophoratritici-repentisPt-1C-BFP]&gt;gnl|BL_ORD_ID|3471916mitochondrial-processingpeptidasesubunitbeta[Pyrenophoratritici-repentisPt-1C-BFP]
TRINITY_DN80010_c0_g1	0	0	0	0	0	12.15	0	0	gi|74181120|dbj|BAE27828.1|unnamedproteinproduct[Musmusculus]&gt;gnl|BL_ORD_ID|69414431unnamedproteinproduct[Musmusculus]
TRINITY_DN81187_c0_g1	0	0	0	0	0	13.8213	0	0	gi|189197999|ref|XP_001935337.1|chitinsynthase6[Pyrenophoratritici-repentisPt-1C-BFP]&gt;gnl|BL_ORD_ID|3472457chitinsynthase6[Pyrenophoratritici-repentisPt-1C-BFP]
TRINITY_DN81282_c0_g1	0	0	0	0	0	20.7077	0	0	1.0227e-16gi|752275948|dbj|GAM88842.1|hypotheticalproteinANO11243_068760[fungalsp.No.11243]
TRINITY_DN82371_c0_g1	0	0	0	0	0	10.4377	0	0	9.8639e-17gi|2648166|dbj|BAA23638.1|H+-ATPase[Dunaliellasalina]
TRINITY_DN84769_c0_g1	0	0	0	0	0	12.15	0	0	gi|224007863|ref|XP_002292891.1|predictedprotein[ThalassiosirapseudonanaCCMP1335]&gt;gnl|BL_ORD_ID|34351567predictedprotein[ThalassiosirapseudonanaCCMP1335]
TRINITY_DN88058_c0_g1	0	0	0	0	0	12.15	0	0	gi|636588331|ref|XP_008025504.1|hypotheticalproteinSETTUDRAFT_88524[SetosphaeriaturcicaEt28A]&gt;gnl|BL_ORD_ID|18885713hypotheticalproteinSETTUDRAFT_88524[SetosphaeriaturcicaEt28A]
TRINITY_DN90781_c0_g1	0	0	0	0	0	12.15	0	0	gi|189192268|ref|XP_001932473.1|serinehydroxymethyltransferase[Pyrenophoratritici-repentisPt-1C-BFP]&gt;gnl|BL_ORD_ID|3466200serinehydroxymethyltransferase[Pyrenophoratritici-repentisPt-1C-BFP]
TRINITY_DN91592_c0_g1	0	0	0	0	0	12.15	0	0	gi|759234029|gb|KIW10978.1|hypotheticalproteinPV08_10277[Exophialaspinifera]
TRINITY_DN95137_c0_g1	0	0	0	0	0	10.529	0	0	gi|829196235|ref|XP_012656003.1|DHHCzincfingerprotein[TetrahymenathermophilaSB210]&gt;gnl|BL_ORD_ID|68124777DHHCzincfingerprotein[TetrahymenathermophilaSB210]
TRINITY_DN96607_c0_g1	0	0	0	0	0	10.4377	0	0	gi|242058553|ref|XP_002458422.1|hypotheticalproteinSORBIDRAFT_03g033230[Sorghumbicolor]&gt;gnl|BL_ORD_ID|4482332hypotheticalproteinSORBIDRAFT_03g033230[Sorghumbicolor]
TRINITY_DN98219_c0_g1	0	0	0	0	0	22.0343	0	0	2.6183e-15gi|576424485|gb|EUA18213.1|mannose-bindinglectin[Mycobacteriumxenopi3993]
TRINITY_DN98990_c0_g1	0	0	0	0	0	14.911	0	0	gi|627819833|ref|XP_007682756.1|hypotheticalproteinCOCMIDRAFT_80880[BipolarisoryzaeATCC44560]&gt;gnl|BL_ORD_ID|29396277hypotheticalproteinCOCMIDRAFT_80880[BipolarisoryzaeATCC44560]
TRINITY_DN99296_c0_g1	0	0	0	0	0	14.4987	0	0	gi|148285635|gb|ABQ57504.1|Nsf[Epichloefestucae]

## Sheet: Se
Additional file 2: Detailed FPKM and Annotation information of organ-specific unigenes
FPKM and Annotation of Se-specific unigenes
Unigene ID	Male flowers (MF)	Fruits (Fr)	Mature leaves (ML)	Female flowers (FF)	Roots (Ro)	Shoot apexes (SA)	Seeds (Se)	Stems (St)	Annotation
TRINITY_DN100192_c0_g1	0	0	0	0	0	0	11.572	0	gi|568910598|ref|XP_006496782.1|PREDICTED:sterolO-acyltransferase1isoformX1[Musmusculus]&gt;gnl|BL_ORD_ID|28482495PREDICTED:sterolO-acyltransferase1isoformX1[Musmusculus]
TRINITY_DN100513_c0_g1	0.132667	0	0.687333	0.099	0.0476667	0.471	22.9153	0.0906667	3gi|255564003|ref|XP_002523001.1|sgp1monomericG-protein,putative[Ricinuscommunis]&gt;gnl|BL_ORD_ID|34499921sgp1monomericG-protein,putative[Ricinuscommunis]
TRINITY_DN101520_c0_g1	0	0	0	0	0	0	10.6873	0	gi|823170431|ref|XP_012484477.1|PREDICTED:oxysterol-bindingprotein-relatedprotein3A-likeisoformX1[Gossypiumraimondii]
TRINITY_DN102720_c0_g1	0	0	0	0	0	0	20.6967	0	gi|743892130|ref|XP_010911479.1|PREDICTED:uncharacterizedproteinLOC105037523,partial[Elaeisguineensis]
TRINITY_DN103757_c0_g1	0	0.096	0.103333	0	0	0.513	15.0373	0.604667	gi|83700264|gb|ABC40981.1|cinnamoylCoAreductase[Corymbiahamersleyana]
TRINITY_DN107439_c0_g1	0	0	0.809667	0	0	0	11.8047	0	gi|413926057|gb|AFW65989.1|hypotheticalproteinZEAMMB73_747842[Zeamays]
TRINITY_DN108256_c0_g1	0	0	0	0	0	0	21.0713	0	gi|255547940|ref|XP_002515027.1|steroiddehydrogenase,putative[Ricinuscommunis]&gt;gnl|BL_ORD_ID|34508043steroiddehydrogenase,putative[Ricinuscommunis]
TRINITY_DN112049_c0_g1	0	0	0	0	0	0	11.2527	0	gi|26330862|dbj|BAC29161.1|unnamedproteinproduct[Musmusculus]
TRINITY_DN114307_c0_g1	0	0.566667	0	0	0.347667	0.0543333	28.124	0	7gi|255538108|ref|XP_002510119.1|Xylemserineproteinase1precursor,putative[Ricinuscommunis]&gt;gnl|BL_ORD_ID|34512746Xylemserineproteinase1precursor,putative[Ricinus
TRINITY_DN115405_c0_g1	0	0	0	0	0.586667	0.0483333	80.129	0	3gi|255571236|ref|XP_002526568.1|oligopeptidetransporter,putative[Ricinuscommunis]&gt;gnl|BL_ORD_ID|34496354oligopeptidetransporter,putative[Ricinuscommunis]
TRINITY_DN117539_c0_g1	0	0	0	0	0	0	12.7047	0	gi|823155711|ref|XP_012477795.1|PREDICTED:uncharacterizedproteinLOC105793429[Gossypiumraimondii]
TRINITY_DN122339_c0_g1	0	0	0	0	0	0	11.058	0	gi|823180084|ref|XP_012487705.1|PREDICTED:uncharacterizedproteinLOC105800880,partial[Gossypiumraimondii]
TRINITY_DN124824_c0_g1	0	0	0	0	0	0	10.5737	0	gi|489592862|ref|WP_003497306.1|ABCtransporterpermease[Agrobacteriumtumefaciens]&gt;gnl|BL_ORD_ID|8343167oligopeptideABCtransporterpermease[AgrobacteriumtumefaciensF2]
TRINITY_DN133537_c0_g1	0.201	0	0	0.353	0.0836667	0	485.533	0.161	gi|255562214|ref|XP_002522115.1|conservedhypotheticalprotein[Ricinuscommunis]&gt;gnl|BL_ORD_ID|34500800conservedhypotheticalprotein[Ricinuscommunis]
TRINITY_DN145409_c0_g1	0	0	0	0	0	0	10.5737	0	gi|255568094|ref|XP_002525023.1|Xylemserineproteinase1precursor,putative[Ricinuscommunis]&gt;gnl|BL_ORD_ID|34497848Xylemserineproteinase1precursor,putative[Ricinuscommunis]
TRINITY_DN153050_c0_g1	0	0	0	0	0	0	18.1813	0	gi|297270450|ref|XP_002800068.1|PREDICTED:hypotheticalproteinLOC100426989[Macacamulatta]
TRINITY_DN156741_c0_g2	0.230667	0	0.294	0.192667	0.621	0.267	18.293	0.236667	gi|802699504|ref|XP_012083561.1|PREDICTED:LOBdomain-containingprotein18[Jatrophacurcas]&gt;gnl|BL_ORD_ID|37887043hypotheticalproteinJCGZ_14515[Jatrophacurcas]
TRINITY_DN158144_c0_g1	0.543667	0.0686667	0.578	0.159667	0.422	0.857333	60.9333	0.74	gi|255550289|ref|XP_002516195.1|Pectinmethylesteraseinhibitor2precursor,putative[Ricinuscommunis]&gt;gnl|BL_ORD_ID|34506669Pectinmethylesteraseinhibitor2precursor,putative[Ricinuscommunis]
TRINITY_DN162069_c0_g1	0	0	0	0	0	0	14.724	0	gi|170660047|gb|ACB28472.1|polyprotein[Ananascomosus]
TRINITY_DN165399_c0_g1	0	0	0.181667	0.386	0.189333	0.353333	65.204	0	gi|566147791|ref|XP_006368681.1|hypotheticalproteinPOPTR_0001s07710g[Populustrichocarpa]&gt;gnl|BL_ORD_ID|26089589hypotheticalproteinPOPTR_0001s07710g[Populustrichocarpa]
TRINITY_DN170109_c0_g1	0	0	0	0	0	0	18.6077	0	gi|255557609|ref|XP_002519834.1|conservedhypotheticalprotein[Ricinuscommunis]&gt;gnl|BL_ORD_ID|34502918conservedhypotheticalprotein[Ricinuscommunis]
TRINITY_DN176285_c0_g1	0	0.0686667	0	0.141	0	0	38.8937	0	gi|255537021|ref|XP_002509577.1|Vacuolar-processingenzymeprecursor[Ricinuscommunis]&gt;gnl|BL_ORD_ID|67687843RecName:Full=Vacuolar-processingenzyme;Short=VPE;Flags:Precursor&gt;gnl|BL_ORD_ID|67687843precursorofvacuolarprocessing
TRINITY_DN177925_c0_g1	0	0	0	0	0	0	14.6197	0	gi|493875051|ref|WP_006821474.1|ABCtransporter[Corynebacteriumcasei]&gt;gnl|BL_ORD_ID|9775223putativeuncharacterizedprotein[CorynebacteriumcaseiUCMA3821]&gt;gnl|BL_ORD_ID|9775223putativeintegralmembraneprotein
TRINITY_DN185211_c0_g1	0	0	0	0	0	0	14.001	0	gi|406980972|gb|EKE02511.1|hypotheticalproteinACD_20C00376G0007[unculturedbacterium]
TRINITY_DN185926_c0_g1	0	0	0	0	0	0	10.119	0	gi|74146868|dbj|BAE41395.1|unnamedproteinproduct[Musmusculus]
TRINITY_DN20433_c0_g1	0	0	0	0.422667	0.286	0.143333	97.7557	0	2gi|255537021|ref|XP_002509577.1|Vacuolar-processingenzymeprecursor[Ricinuscommunis]&gt;gnl|BL_ORD_ID|67687843RecName:Full=Vacuolar-processingenzyme;Short=VPE;Flags:Precursor&gt;gnl|BL_ORD_ID|67687843precursorofvacuolar
TRINITY_DN2381_c0_g2	0.0236667	0.032	0	0.103333	0	0	11.0117	0	gi|300432712|gb|ADK13073.1|conservedhypotheticalprotein16[Heveabrasiliensis]
TRINITY_DN24034_c0_g1	0.366667	0	0.232667	0.333333	0.467	0.195667	54.9257	0.622667	gi|734401999|gb|KHN31825.1|Longchainacyl-CoAsynthetase2[Glycinesoja]
TRINITY_DN24517_c0_g2	0	0	0.03	0	0	0	16.4163	0	8.1386e-109gi|255557471|ref|XP_002519766.1|Flavonolsynthase/flavanone3-hydroxylase,putative[Ricinuscommunis]&gt;gnl|BL_ORD_ID|34503218Flavonolsynthase/flavanone3-hydroxylase,putative[Ricinuscommunis]
TRINITY_DN25170_c0_g1	0.0216667	0.073	0.0756667	0.23	0.0613333	0.017	168.777	0.0553333	gi|255568317|ref|XP_002525133.1|conservedhypotheticalprotein[Ricinuscommunis]&gt;gnl|BL_ORD_ID|34497760conservedhypotheticalprotein[Ricinuscommunis]
TRINITY_DN25701_c0_g1	0	0	0	0	0	0	18.208	0	gi|255548732|ref|XP_002515422.1|conservedhypotheticalprotein[Ricinuscommunis]&gt;gnl|BL_ORD_ID|34507339conservedhypotheticalprotein[Ricinuscommunis]
TRINITY_DN25701_c0_g2	0.243	0.0406667	0.167	0.0656667	0.0436667	0.041	17.78	0.160667	2.4787e-54gi|255548732|ref|XP_002515422.1|conservedhypotheticalprotein[Ricinuscommunis]&gt;gnl|BL_ORD_ID|34507339conservedhypotheticalprotein[Ricinuscommunis]
TRINITY_DN25701_c0_g3	0.243	0.0406667	0.167	0.0656667	0.0436667	0.367333	305.095	0.31	gi|255548732|ref|XP_002515422.1|conservedhypotheticalprotein[Ricinuscommunis]&gt;gnl|BL_ORD_ID|34507339conservedhypotheticalprotein[Ricinuscommunis]
TRINITY_DN28041_c0_g1	0	0	0	0	0.217667	0.051	27.153	0.249667	gi|255579102|ref|XP_002530399.1|heat-shockprotein,putative[Ricinuscommunis]&gt;gnl|BL_ORD_ID|34492496heat-shockprotein,putative[Ricinuscommunis]
TRINITY_DN28598_c0_g3	0.39	0	0	0	0	0	10.2693	0	gi|763810463|gb|KJB77365.1|hypotheticalproteinB456_012G134200[Gossypiumraimondii]
TRINITY_DN2868_c0_g1	0	0.123667	0.215	0	0.0843333	0.032	239.176	0.117667	gi|255547365|ref|XP_002514740.1|Alpha-expansin15precursor,putative[Ricinuscommunis]&gt;gnl|BL_ORD_ID|34508308Alpha-expansin15precursor,putative[Ricinuscommunis]
TRINITY_DN3027_c0_g1	0	0.456333	0.791333	0.784	0	0	13.056	0.484333	gi|255567989|ref|XP_002524972.1|sigmafactorsigbregulationproteinrsbq,putative[Ricinuscommunis]&gt;gnl|BL_ORD_ID|34497967sigmafactorsigbregulationproteinrsbq,putative
TRINITY_DN31073_c0_g1	0	0	0	0	0	0.513	13.197	0	gi|266638|sp|P10975.2|NLTPC_RICCORecName:Full=Non-specificlipid-transferproteinC,cotyledon-specificisoform;Short=NS-LTPC;AltName:Full=Phospholipidtransferprotein;Short=PLTP;Flags:Precursor[Ricinus
TRINITY_DN33880_c0_g1	0.918333	0.246333	0.249	0.0376667	0.498667	0.448667	10.674	0.651	gi|255561977|ref|XP_002521997.1|transcriptionfactor,putative[Ricinuscommunis]&gt;gnl|BL_ORD_ID|34500886transcriptionfactor,putative[Ricinuscommunis]
TRINITY_DN36426_c0_g2	0.019	0	0	0.779	0.0176667	0.152	12.417	0	0gi|255538496|ref|XP_002510313.1|cytochromeP450,putative[Ricinuscommunis]&gt;gnl|BL_ORD_ID|34512940cytochromeP450,putative[Ricinuscommunis]
TRINITY_DN37936_c0_g1	0.124333	0	0	0.645	0	0	136.454	0	gi|255557609|ref|XP_002519834.1|conservedhypotheticalprotein[Ricinuscommunis]&gt;gnl|BL_ORD_ID|34502918conservedhypotheticalprotein[Ricinuscommunis]
TRINITY_DN37936_c0_g3	0	0	0	0	0	0	10.4707	0	gi|802688289|ref|XP_012082615.1|PREDICTED:uncharacterizedproteinLOC105642408[Jatrophacurcas]&gt;gnl|BL_ORD_ID|37887304hypotheticalproteinJCGZ_19500[Jatrophacurcas]
TRINITY_DN38429_c0_g1	0.118	0.104667	0.238	0.314667	0.128333	0.470667	120.302	0.061	4gi|255547940|ref|XP_002515027.1|steroiddehydrogenase,putative[Ricinuscommunis]&gt;gnl|BL_ORD_ID|34508043steroiddehydrogenase,putative[Ricinuscommunis]
TRINITY_DN39012_c0_g2	0	0	0	0	0	0	13.6443	0	gi|255563070|ref|XP_002522539.1|conservedhypotheticalprotein[Ricinuscommunis]&gt;gnl|BL_ORD_ID|34500325conservedhypotheticalprotein[Ricinuscommunis]
TRINITY_DN39886_c0_g1	0	0	0	0	0	0	11.978	0	gi|147819437|emb|CAN64502.1|hypotheticalproteinVITISV_020342[Vitisvinifera]
TRINITY_DN44751_c0_g1	0	0	0	0.366333	0.522667	0	16.1297	0	2.2849e-27gi|388511709|gb|AFK43916.1|unknown[Lotusjaponicus]
TRINITY_DN46240_c0_g2	0	0	0	0	0	0	17.0667	0	3.7113e-09gi|194740067|gb|ACF94563.1|alpha-expansin[Stellarialongipes]
TRINITY_DN46871_c0_g1	0.456333	0	0	0.890333	0	0.041	91.962	0	gi|255537031|ref|XP_002509582.1|21kDaproteinprecursor,putative[Ricinuscommunis]&gt;gnl|BL_ORD_ID|3451141421kDaproteinprecursor,putative[Ricinuscommunis]
TRINITY_DN46968_c1_g1	0	0	0	0	0	0	15.1783	0	gi|78033430|emb|CAJ30045.1|conservedhypotheticalprotein[MagnetospirillumgryphiswaldenseMSR-1]&gt;gnl|BL_ORD_ID|69435443proteinofunknownfunction[MagnetospirillumgryphiswaldenseMSR-1v2]
TRINITY_DN47052_c0_g1	0	0	0	0	0	0	14.1693	0	gi|802775625|ref|XP_012090834.1|PREDICTED:defensin-likeprotein156[Jatrophacurcas]
TRINITY_DN47058_c0_g2	0.0276667	0.244	0.509667	0	0.07	0.181667	47.7447	0.806	gi|255552135|ref|XP_002517112.1|conservedhypotheticalprotein[Ricinuscommunis]&gt;gnl|BL_ORD_ID|34505749conservedhypotheticalprotein[Ricinuscommunis]
TRINITY_DN47218_c0_g3	0	0	0	0	0	0	21.502	0	gi|643738516|gb|KDP44437.1|hypotheticalproteinJCGZ_16270[Jatrophacurcas]
TRINITY_DN47391_c0_g1	0	0	0	0	0	0.0333333	14.4813	0	gi|255579033|ref|XP_002530368.1|conservedhypotheticalprotein[Ricinuscommunis]&gt;gnl|BL_ORD_ID|34492556conservedhypotheticalprotein[Ricinuscommunis]
TRINITY_DN47620_c0_g1	0	0	0	0	0	0	10.5737	0	gi|119613178|gb|EAW92772.1|hCG2038390,partial[Homosapiens]
TRINITY_DN48024_c0_g1	0.198	0.0793333	0.209	0.0613333	0.064	0.263333	15.2167	0.0553333	gi|568829583|ref|XP_006469101.1|PREDICTED:putativeribonucleaseHproteinAt1g65750-like[Citrussinensis]
TRINITY_DN48086_c0_g1	0.228	0.0246667	0.0683333	0.0563333	0	0.092	51.813	0.234333	2gi|802621064|ref|XP_012075823.1|PREDICTED:transcriptionfactorHBP-1b(c38)[Jatrophacurcas]
TRINITY_DN48123_c0_g1	0.0993333	0.052	0	0	0.411333	0.302667	43.4093	0.0476667	gi|255550994|ref|XP_002516545.1|nitratetransporter,putative[Ricinuscommunis]&gt;gnl|BL_ORD_ID|34506359nitratetransporter,putative[Ricinuscommunis]
TRINITY_DN48798_c0_g1	0	0	0.0793333	0	0.404	0.0793333	20.0183	0.226333	gi|255576097|ref|XP_002528943.1|calciumionbindingprotein,putative[Ricinuscommunis]&gt;gnl|BL_ORD_ID|34493937calciumionbindingprotein,putative[Ricinuscommunis]
TRINITY_DN48923_c0_g1	0	0.180667	0.221667	0.411333	0.148667	0.057	886.516	0.369	gi|255554268|ref|XP_002518174.1|conservedhypotheticalprotein[Ricinuscommunis]&gt;gnl|BL_ORD_ID|34504783conservedhypotheticalprotein[Ricinuscommunis]
TRINITY_DN49024_c0_g1	0	0	0	0.435	0.0686667	0.0403333	14.696	0.0653333	gi|255537689|ref|XP_002509911.1|conservedhypotheticalprotein[Ricinuscommunis]&gt;gnl|BL_ORD_ID|34511742conservedhypotheticalprotein[Ricinuscommunis]
TRINITY_DN49689_c0_g2	0.174	0	0.221333	0.749333	0	0	14.1943	0.0756667	gi|255538932|ref|XP_002510531.1|Gibberellin-regulatedprotein1precursor,putative[Ricinuscommunis]&gt;gnl|BL_ORD_ID|34513156Gibberellin-regulatedprotein1precursor,putative[Ricinuscommunis]
TRINITY_DN49709_c0_g1	0.081	0.065	0.0893333	0.287667	0.0176667	0.131667	13.8103	0.0636667	gi|255564629|ref|XP_002523309.1|conservedhypotheticalprotein[Ricinuscommunis]&gt;gnl|BL_ORD_ID|34499515conservedhypotheticalprotein[Ricinuscommunis]
TRINITY_DN49716_c0_g2	0	0	0	0	0	0	15.6553	0	gi|255616577|ref|XP_002539761.1|hypotheticalproteinRCOM_2131030[Ricinuscommunis]&gt;gnl|BL_ORD_ID|34483204hypotheticalproteinRCOM_2131030[Ricinuscommunis]
TRINITY_DN49788_c0_g1	0.594	0.0796667	0.514667	0.488	0.836333	0.535333	21.997	0.309333	1.0027e-52gi|567905498|ref|XP_006445237.1|hypotheticalproteinCICLE_v10021992mg[Citrusclementina]&gt;gnl|BL_ORD_ID|27181711PREDICTED:LOBdomain-containingprotein18-like[Citrussinensis]&gt;gnl|BL_ORD_ID|27181711hypotheticalprotein
TRINITY_DN49791_c0_g1	0	0	0.258	0.328667	0.229	0	278.779	0	2.5669e-42gi|255558616|ref|XP_002520333.1|metaltransporter,putative[Ricinuscommunis]&gt;gnl|BL_ORD_ID|34502600metaltransporter,putative[Ricinuscommunis]
TRINITY_DN50404_c0_g1	0	0.0193333	0	0	0	0	22.052	0	9gi|255559318|ref|XP_002520679.1|conservedhypotheticalprotein[Ricinuscommunis]&gt;gnl|BL_ORD_ID|34502123conservedhypotheticalprotein[Ricinuscommunis]
TRINITY_DN50429_c0_g2	0	0	0	0.0516667	0.148	0.133667	13.3603	0.0886667	8gi|255538794|ref|XP_002510462.1|Dehydration-responsiveelement-bindingprotein2G,putative[Ricinuscommunis]&gt;gnl|BL_ORD_ID|34513089Dehydration-responsiveelement-bindingprotein2G,putative[Ricinuscommunis]
TRINITY_DN50583_c1_g1	0	0	0	0	0	0	22.4727	0	gi|147783627|emb|CAN68148.1|hypotheticalproteinVITISV_035665[Vitisvinifera]
TRINITY_DN50693_c0_g2	0.899333	0.318667	0.37	0	0	0	51.8753	0.691667	gi|734404313|gb|KHN32937.1|Longchainacyl-CoAsynthetase2[Glycinesoja]
TRINITY_DN51126_c0_g2	0	0.099	0	0.159667	0	0	16.536	0	3gi|255545268|ref|XP_002513695.1|cytochromeP450,putative[Ricinuscommunis]&gt;gnl|BL_ORD_ID|34509554cytochromeP450,putative[Ricinuscommunis]
TRINITY_DN51213_c0_g1	0	0	0	0	0	0	54.9633	0	gi|802640701|ref|XP_012078955.1|PREDICTED:secoisolariciresinoldehydrogenase-like[Jatrophacurcas]&gt;gnl|BL_ORD_ID|37890515hypotheticalproteinJCGZ_14783[Jatrophacurcas]
TRINITY_DN51537_c0_g1	0.121	0	0	0.153	0	0.448333	25.989	0	gi|255587172|ref|XP_002534165.1|purinetransporter,putative[Ricinuscommunis]&gt;gnl|BL_ORD_ID|34488765purinetransporter,putative[Ricinuscommunis]
TRINITY_DN51670_c0_g1	0	0	0	0.333667	0	0	21.9893	0.146333	gi|255572365|ref|XP_002527121.1|heat-shockprotein,putative[Ricinuscommunis]&gt;gnl|BL_ORD_ID|34495799heat-shockprotein,putative[Ricinuscommunis]
TRINITY_DN51701_c0_g1	0	0	0	0	0	0	182.41	0.083	gi|255554242|ref|XP_002518161.1|conservedhypotheticalprotein[Ricinuscommunis]&gt;gnl|BL_ORD_ID|34504770conservedhypotheticalprotein[Ricinuscommunis]
TRINITY_DN52052_c0_g1	0	0.0576667	0	0	0	0.907667	52.5267	0.294333	gi|629077996|gb|KCW45257.1|hypotheticalproteinEUGRSUZ_L010951,partial[Eucalyptusgrandis]
TRINITY_DN52324_c0_g2	0	0	0	0.324333	0	0	24.5763	0	gi|356511851|ref|XP_003524635.1|PREDICTED:saltstress-inducedhydrophobicpeptideESI3-like[Glycinemax]&gt;gnl|BL_ORD_ID|9753258Lowtemperature-inducedprotein[Glycinesoja]
TRINITY_DN52748_c0_g1	0	0	0	0	0	0	14.724	0	gi|189339254|ref|NP_001121568.1|probablecation-transportingATPase13A3isoform1[Musmusculus]&gt;gnl|BL_ORD_ID|2021386mCG126623,isoformCRA_b[Musmusculus]
TRINITY_DN52791_c0_g1	0	0	0	0.0916667	0.0496667	0	15.428	0	gi|255557471|ref|XP_002519766.1|Flavonolsynthase/flavanone3-hydroxylase,putative[Ricinuscommunis]&gt;gnl|BL_ORD_ID|34503218Flavonolsynthase/flavanone3-hydroxylase,putative[Ricinuscommunis]
TRINITY_DN53059_c0_g2	0	0	0	0.066	0.0346667	0	15.2557	0.0303333	gi|255547522|ref|XP_002514818.1|conservedhypotheticalprotein[Ricinuscommunis]&gt;gnl|BL_ORD_ID|34507834conservedhypotheticalprotein[Ricinuscommunis]
TRINITY_DN53514_c0_g1	0	0	0	0.0866667	0	0	15.2693	0	gi|255561006|ref|XP_002521515.1|DehydrinXero,putative[Ricinuscommunis]&gt;gnl|BL_ORD_ID|34501271DehydrinXero,putative[Ricinuscommunis]
TRINITY_DN53988_c0_g2	0	0	0	0	0	0	23.119	0	8.901e-14gi|747104816|ref|XP_011100662.1|PREDICTED:uncharacterizedproteinLOC105178819[Sesamumindicum]
TRINITY_DN54170_c0_g3	0.0623333	0.198	0	0.321333	0	0.509667	11.555	0	gi|255579192|ref|XP_002530442.1|Cycloartenolsynthase,putative[Ricinuscommunis]&gt;gnl|BL_ORD_ID|34492439Cycloartenolsynthase,putative[Ricinuscommunis]
TRINITY_DN54307_c0_g2	0	0	0	0	0.275333	0	10.1523	0	gi|255566448|ref|XP_002524209.1|ESC,putative[Ricinuscommunis]&gt;gnl|BL_ORD_ID|34498629ESC,putative[Ricinuscommunis]
TRINITY_DN54319_c0_g1	0.0133333	0.0136667	0.0373333	0.0376667	0.102333	0.052	136.115	0	2gi|255547650|ref|XP_002514882.1|conservedhypotheticalprotein[Ricinuscommunis]&gt;gnl|BL_ORD_ID|34507898conservedhypotheticalprotein[Ricinuscommunis]
TRINITY_DN54424_c0_g2	0	0	0	0	0.216	0	11.967	0.0166667	0gi|255557735|ref|XP_002519897.1|Casbenesynthase,chloroplastprecursor,putative[Ricinuscommunis]&gt;gnl|BL_ORD_ID|34502981RecName:Full=Probableterpenesynthase8;Short=RcSeTPS8[Ricinuscommunis]
TRINITY_DN54482_c0_g1	0	0.121	0	0.239333	0	0	55.0837	0	7.3724e-06gi|255557609|ref|XP_002519834.1|conservedhypotheticalprotein[Ricinuscommunis]&gt;gnl|BL_ORD_ID|34502918conservedhypotheticalprotein[Ricinuscommunis]
TRINITY_DN54789_c0_g1	0	0	0.213333	0	0	0	62.0413	0	gi|255547005|ref|XP_002514560.1|conservedhypotheticalprotein[Ricinuscommunis]&gt;gnl|BL_ORD_ID|34508128conservedhypotheticalprotein[Ricinuscommunis]
TRINITY_DN55312_c0_g1	0.413333	0.0136667	0.913333	0.434	0.0846667	0.628333	143.13	0.724	4gi|255561280|ref|XP_002521651.1|conservedhypotheticalprotein[Ricinuscommunis]&gt;gnl|BL_ORD_ID|34501243conservedhypotheticalprotein[Ricinuscommunis]
TRINITY_DN55385_c0_g1	0	0	0	0	0	0	62.5077	0	gi|802589118|ref|XP_012071156.1|PREDICTED:transcriptionfactorFAMA[Jatrophacurcas]
TRINITY_DN55752_c0_g1	0.086	0	0.0356667	0	0	0.749333	33.2437	0	6gi|255587172|ref|XP_002534165.1|purinetransporter,putative[Ricinuscommunis]&gt;gnl|BL_ORD_ID|34488765purinetransporter,putative[Ricinuscommunis]
TRINITY_DN56401_c0_g1	0	0	0	0.0376667	0.0203333	0.104333	24.0723	0	gi|255554847|ref|XP_002518461.1|DNAbindingprotein,putative[Ricinuscommunis]&gt;gnl|BL_ORD_ID|34504325DNAbindingprotein,putative[Ricinuscommunis]
TRINITY_DN56527_c0_g2	0.148667	0	0	0	0	0.290667	26.855	0	0gi|255544732|ref|XP_002513427.1|pentatricopeptiderepeat-containingprotein,putative[Ricinuscommunis]&gt;gnl|BL_ORD_ID|34509286pentatricopeptiderepeat-containingprotein,putative[Ricinuscommunis]
TRINITY_DN56690_c0_g1	0.0886667	0.592333	0.456333	0.383667	0.311667	0.298333	298.147	0.218	gi|821325071|ref|NP_001295625.1|proteinMOTHERofFTandTF1-like[Jatrophacurcas]&gt;gnl|BL_ORD_ID|37879319hypotheticalproteinJCGZ_21343[Jatrophacurcas]&gt;gnl|BL_ORD_ID|37879319mother
TRINITY_DN56768_c0_g3	0	0	0	0	0	0	10.2793	0	gi|568439239|ref|XP_006455549.1|hypotheticalproteinAGABI2DRAFT_75872,partial[Agaricusbisporusvar.bisporusH97]&gt;gnl|BL_ORD_ID|14742107hypotheticalproteinAGABI2DRAFT_80166,partial[Agaricusbisporusvar.
TRINITY_DN57145_c0_g1	0.0873333	0	0	0	0	0	14.821	0	gi|255570444|ref|XP_002526181.1|conservedhypotheticalprotein[Ricinuscommunis]&gt;gnl|BL_ORD_ID|34496760conservedhypotheticalprotein[Ricinuscommunis]
TRINITY_DN57227_c0_g1	0	0	0.236	0	0	0	58.8703	0	gi|255574536|ref|XP_002528179.1|conservedhypotheticalprotein[Ricinuscommunis]&gt;gnl|BL_ORD_ID|34494703conservedhypotheticalprotein[Ricinuscommunis]
TRINITY_DN57351_c0_g1	0	0	0	0	0	0	36.72	0	gi|255558936|ref|XP_002520491.1|peptidase,putative[Ricinuscommunis]&gt;gnl|BL_ORD_ID|34502386peptidase,putative[Ricinuscommunis]
TRINITY_DN57419_c0_g1	0.556333	0.838	0.640667	0.442	0.349	0.926	61.739	0.365	gi|590597215|ref|XP_007018548.1|CytochromeB5,n3,ATCB5-D,CB5-D[Theobromacacao]&gt;gnl|BL_ORD_ID|19785613CytochromeB5,n3,ATCB5-D,CB5-D[Theobromacacao]
TRINITY_DN57600_c0_g2	0	0	0	0	0	0	13.977	0	gi|685276095|ref|XP_009129009.1|PREDICTED:uncharacterizedproteinLOC103853855[Brassicarapa]
TRINITY_DN57600_c0_g3	0	0	0.134667	0	0	0	11.7443	0	gi|147783627|emb|CAN68148.1|hypotheticalproteinVITISV_035665[Vitisvinifera]
TRINITY_DN57603_c0_g1	0	0	0	0	0.067	0.107667	15.0133	0	3.9314e-18gi|567915093|ref|XP_006449860.1|hypotheticalproteinCICLE_v10017269mg[Citrusclementina]&gt;gnl|BL_ORD_ID|27185893hypotheticalproteinCICLE_v10017269mg[Citrusclementina]
TRINITY_DN57801_c0_g1	0.0406667	0	0.0686667	0.0706667	0.478667	0.0313333	158.795	0.0956667	8gi|255566425|ref|XP_002524198.1|leguminBprecursor,putative[Ricinuscommunis]&gt;gnl|BL_ORD_ID|32910739legumin-likeprotein[Ricinuscommunis]&gt;gnl|BL_ORD_ID|32910739leguminBprecursor,putative
TRINITY_DN57868_c0_g1	0.0236667	0.288333	0.046	0	0.0803333	0	136.155	0	0gi|643716273|gb|KDP28036.1|hypotheticalproteinJCGZ_19798[Jatrophacurcas]
TRINITY_DN57868_c0_g2	0.0216667	0.104333	0	0.0376667	0.0263333	0.253333	17.359	0.0176667	8gi|643716273|gb|KDP28036.1|hypotheticalproteinJCGZ_19798[Jatrophacurcas]
TRINITY_DN57932_c0_g1	0.278	0.115	0.178	0.391667	0.122333	0.294667	27.897	0.135	gi|255570430|ref|XP_002526174.1|Peroxidase43precursor,putative[Ricinuscommunis]&gt;gnl|BL_ORD_ID|34496753Peroxidase43precursor,putative[Ricinuscommunis]
TRINITY_DN58070_c0_g1	0	0	0	0	0.048	0	14.86	0	gi|255587559|ref|XP_002534311.1|succinatedehydrogenase,putative[Ricinuscommunis]&gt;gnl|BL_ORD_ID|34488619succinatedehydrogenase,putative[Ricinuscommunis]
TRINITY_DN58286_c0_g1	0.168333	0.386333	0.0466667	0.358	0.237667	0.125667	98.0927	0.087	gi|255559392|ref|XP_002520716.1|LateembryogenesisabundantproteinD-34,putative[Ricinuscommunis]&gt;gnl|BL_ORD_ID|34502160LateembryogenesisabundantproteinD-34,putative[Ricinuscommunis]
TRINITY_DN58924_c0_g1	0.0303333	0.0173333	0.089	0.0283333	0.075	0.05	34.022	0.0333333	gi|802770574|ref|XP_012090653.1|PREDICTED:11-beta-hydroxysteroiddehydrogenase1B-like[Jatrophacurcas]
TRINITY_DN58935_c0_g2	0	0	0.200333	0.099	0.43	0.0946667	123.052	0	3gi|255582485|ref|XP_002532028.1|leguminAprecursor,putative[Ricinuscommunis]&gt;gnl|BL_ORD_ID|34490876leguminAprecursor,putative[Ricinuscommunis]
TRINITY_DN58993_c0_g1	0	0.0253333	0.108333	0.294667	0.0586667	0.0256667	22.6537	0.379	8gi|255547650|ref|XP_002514882.1|conservedhypotheticalprotein[Ricinuscommunis]&gt;gnl|BL_ORD_ID|34507898conservedhypotheticalprotein[Ricinuscommunis]
TRINITY_DN59082_c0_g1	0.0673333	0.0273333	0.152	0.251667	0.102333	0.154667	97.158	0.217333	gi|255539455|ref|XP_002510792.1|hypotheticalproteinRCOM_1496000[Ricinuscommunis]&gt;gnl|BL_ORD_ID|34511838hypotheticalproteinRCOM_1496000[Ricinuscommunis]
TRINITY_DN5911_c0_g1	0	0	0.046	0.305333	0.0496667	0.0426667	23.4183	0.0486667	gi|255569092|ref|XP_002525515.1|conservedhypotheticalprotein[Ricinuscommunis]&gt;gnl|BL_ORD_ID|34497374conservedhypotheticalprotein[Ricinuscommunis]
TRINITY_DN59160_c0_g2	0	0	0	0	0	0	12.8877	0	gi|643726704|gb|KDP35352.1|hypotheticalproteinJCGZ_10336[Jatrophacurcas]
TRINITY_DN59196_c0_g1	0	0.0603333	0.0826667	0.16	0.161	0	30.669	0.166	3.4752e-34gi|802661371|ref|XP_012080998.1|PREDICTED:ras-relatedproteinRABC2a-likeisoformX1[Jatrophacurcas]
TRINITY_DN59196_c0_g2	0.019	0.165667	0.116	0.259	0.849667	0.0553333	49.705	0.014	gi|255584090|ref|XP_002532788.1|proteinwithunknownfunction[Ricinuscommunis]&gt;gnl|BL_ORD_ID|34490143proteinwithunknownfunction,partial[Ricinuscommunis]
TRINITY_DN59230_c0_g1	0	0	0	0	0	0	16.0883	0	gi|698473406|ref|XP_009784460.1|PREDICTED:uncharacterizedproteinLOC104232873[Nicotianasylvestris]
TRINITY_DN59244_c0_g1	0.147667	0.272	0.134667	0.122333	0.829667	0.142333	694.256	0.128	4.5186e-19gi|403596428|gb|AFR46654.1|oleosin3[Plukenetiavolubilis]
TRINITY_DN5944_c0_g1	0	0	0	0	0.232333	0	16.2043	0	gi|255574820|ref|XP_002528317.1|RING-H2fingerproteinATL2N,putative[Ricinuscommunis]&gt;gnl|BL_ORD_ID|34494592RING-H2fingerproteinATL2N,putative[Ricinuscommunis]
TRINITY_DN59459_c0_g1	0.008	0	0.011	0.145667	0.025	0.0113333	52.4783	0	0gi|255563731|ref|XP_002522867.1|HomeoboxproteinFWA,putative[Ricinuscommunis]&gt;gnl|BL_ORD_ID|34500053HomeoboxproteinFWA,putative[Ricinuscommunis]
TRINITY_DN59716_c0_g1	0.253333	0.203333	0.161	0.219333	0.387667	0.0903333	673.927	0.0503333	gi|255549309|ref|XP_002515708.1|2Ssulfur-richseedstorageproteinprecursorlargesubunit,putative[Ricinuscommunis]&gt;gnl|BL_ORD_ID|345071252Ssulfur-richseedstorageprotein
TRINITY_DN59845_c0_g2	0.479333	0.00833333	0	0.0236667	0.0116667	0.0113333	28.368	0	gi|255545285|ref|XP_002513703.1|madsboxprotein,putative[Ricinuscommunis]&gt;gnl|BL_ORD_ID|34509107madsboxprotein,putative[Ricinuscommunis]
TRINITY_DN59981_c0_g1	0	0	0	0	0	0	15.4887	0	gi|657995376|ref|XP_008390021.1|PREDICTED:uncharacterizedproteinLOC103452291[Malusdomestica]
TRINITY_DN60031_c1_g1	0.0933333	0	0	0.0376667	0.07	0.02	13.8093	0	7.8931e-109gi|255547612|ref|XP_002514863.1|conservedhypotheticalprotein[Ricinuscommunis]&gt;gnl|BL_ORD_ID|34507879conservedhypotheticalprotein[Ricinuscommunis]
TRINITY_DN60032_c0_g1	0.074	0.057	0	0	0.037	0.017	33.646	0.0176667	0gi|255558936|ref|XP_002520491.1|peptidase,putative[Ricinuscommunis]&gt;gnl|BL_ORD_ID|34502386peptidase,putative[Ricinuscommunis]
TRINITY_DN60204_c0_g3	0	0	0.486	0.287333	0	0.237	16.6997	0	gi|743930108|ref|XP_011009297.1|PREDICTED:septum-promotingGTP-bindingprotein1isoformX1[Populuseuphratica]
TRINITY_DN6025_c0_g1	0	0	0	0	0.333333	0	67.43	0	gi|255537021|ref|XP_002509577.1|Vacuolar-processingenzymeprecursor[Ricinuscommunis]&gt;gnl|BL_ORD_ID|67687843RecName:Full=Vacuolar-processingenzyme;Short=VPE;Flags:Precursor&gt;gnl|BL_ORD_ID|67687843precursorofvacuolarprocessing
TRINITY_DN60376_c0_g1	0.054	0	0.336	0.351333	0.396	0.150667	36.727	0.143333	gi|590661745|ref|XP_007035758.1|MitochondrialimportinnermembranetranslocasesubunitTim17/Tim22/Tim23familyproteinisoform2[Theobromacacao]&gt;gnl|BL_ORD_ID|19777193Mitochondrialimportinner
TRINITY_DN60641_c1_g1	0.978667	0	0.0296667	0	0	0.082	11.216	0.0503333	0gi|45272283|gb|AAS57577.1|delta12-oleicaciddesaturase[Euphorbialagascae]
TRINITY_DN60643_c0_g1	0.0843333	0.105	0.078	0.146	0.673333	0.0876667	685.058	0.098	gi|502078456|ref|XP_004485950.1|PREDICTED:uncharacterizedproteinLOC101492455[Cicerarietinum]
TRINITY_DN60737_c0_g1	0.0236667	0	0	0.357667	0	0.028	43.9693	0.0293333	gi|255557345|ref|XP_002519703.1|hydrolase,hydrolyzingO-glycosylcompounds,putative[Ricinuscommunis]&gt;gnl|BL_ORD_ID|34503156hydrolase,hydrolyzingO-glycosylcompounds,putative[Ricinuscommunis]
TRINITY_DN61041_c0_g1	0	0	0.066	0	0	0.054	61.0807	0.115667	gi|255538712|ref|XP_002510421.1|Low-molecular-weightcysteine-richproteinLCR78precursor,putative[Ricinuscommunis]&gt;gnl|BL_ORD_ID|34513048Low-molecular-weightcysteine-richproteinLCR78precursor,putative[Ricinuscommunis]
TRINITY_DN61233_c0_g2	0.0343333	0.036	0.03	0.0283333	0.0176667	0	66.6107	0.015	gi|821324934|ref|NP_001295673.1|nucleartranscriptionfactorYsubunitB-6[Jatrophacurcas]&gt;gnl|BL_ORD_ID|37877669leafy-cotyledonprotein1[Jatrophacurcas]&gt;gnl|BL_ORD_ID|37877669hypotheticalprotein
TRINITY_DN61264_c0_g1	0.0326667	0.0303333	0.02	0	0.0436667	0.667333	68.745	0	gi|255540565|ref|XP_002511347.1|Alliinlyaseprecursor,putative[Ricinuscommunis]&gt;gnl|BL_ORD_ID|34512389Alliinlyaseprecursor,putative[Ricinuscommunis]
TRINITY_DN61460_c0_g1	0.320667	0	0.0143333	0	0	0.136333	10.1907	0.102667	0gi|568862712|ref|XP_006484819.1|PREDICTED:putativepeptide/nitratetransporterAt3g25280-like[Citrussinensis]
TRINITY_DN61881_c0_g1	0.0563333	0.371333	0.0453333	0.053	0.0866667	0.0236667	42.7483	0.00766667	0gi|802706610|ref|XP_012084158.1|PREDICTED:DNA(cytosine-5)-methyltransferaseDRM2isoformX2[Jatrophacurcas]
TRINITY_DN61920_c0_g5	0	0	0	0	0	0	20.2377	0	gi|659082178|ref|XP_008441705.1|PREDICTED:uncharacterizedproteinLOC103485784[Cucumismelo]
TRINITY_DN61955_c0_g2	0	0	0	0	0	0	10.9683	0	gi|255542370|ref|XP_002512248.1|Guaninedeaminase,putative[Ricinuscommunis]&gt;gnl|BL_ORD_ID|34510153Guaninedeaminase,putative[Ricinuscommunis]
TRINITY_DN62041_c0_g2	0.0723333	0	0.0356667	0.298667	0.601	0.0636667	471.353	0.111	gi|502084676|ref|XP_004487735.1|PREDICTED:histoneH2B,gonadal[Cicerarietinum]
TRINITY_DN62045_c0_g2	0.0993333	0.0393333	0.24	0	0.357333	0.284	24.195	0.129333	0gi|255543723|ref|XP_002512924.1|AMP-activatedproteinkinase,gammaregulatorysubunit,putative[Ricinuscommunis]&gt;gnl|BL_ORD_ID|34509882AMP-activatedproteinkinase,gammaregulatorysubunit,
TRINITY_DN62050_c0_g2	0	0.0383333	0.0256667	0.0423333	0.181	0.0396667	219.633	0.025	3gi|802773406|ref|XP_012090769.1|PREDICTED:zincfingerCCCHdomain-containingprotein54[Jatrophacurcas]&gt;gnl|BL_ORD_ID|37880897hypotheticalproteinJCGZ_26303[Jatrophacurcas]
TRINITY_DN62122_c0_g1	0	0.0273333	0	0	0.0373333	0.0313333	33.679	0.0326667	gi|255547051|ref|XP_002514583.1|conservedhypotheticalprotein[Ricinuscommunis]&gt;gnl|BL_ORD_ID|34508151conservedhypotheticalprotein[Ricinuscommunis]
TRINITY_DN62126_c0_g1	0.0686667	0.206667	0.466333	0	0.441667	0.037	294.237	0.0376667	gi|255579033|ref|XP_002530368.1|conservedhypotheticalprotein[Ricinuscommunis]&gt;gnl|BL_ORD_ID|34492556conservedhypotheticalprotein[Ricinuscommunis]
TRINITY_DN62283_c0_g1	0.0773333	0.0586667	0.0356667	0.153	0	0.0646667	43.2903	0.0346667	gi|255565609|ref|XP_002523794.1|conservedhypotheticalprotein[Ricinuscommunis]&gt;gnl|BL_ORD_ID|34499012conservedhypotheticalprotein[Ricinuscommunis]
TRINITY_DN62283_c0_g2	0.0933333	0.305	0.218667	0.281667	0.0643333	0.103333	104.311	0.0696667	gi|255565609|ref|XP_002523794.1|conservedhypotheticalprotein[Ricinuscommunis]&gt;gnl|BL_ORD_ID|34499012conservedhypotheticalprotein[Ricinuscommunis]
TRINITY_DN62821_c0_g1	0.0756667	0.265	0.289333	0.178667	0.637667	0.085	738.557	0.0453333	gi|255550652|ref|XP_002516375.1|CysteineproteinaseinhibitorB,putative[Ricinuscommunis]&gt;gnl|BL_ORD_ID|34506465CysteineproteinaseinhibitorB,putative[Ricinuscommunis]
TRINITY_DN62968_c1_g1	0.0316667	0.151	0	0.16	0.039	0.334	317.873	0	gi|255562661|ref|XP_002522336.1|conservedhypotheticalprotein[Ricinuscommunis]&gt;gnl|BL_ORD_ID|34500506conservedhypotheticalprotein[Ricinuscommunis]
TRINITY_DN62972_c0_g1	0.587667	0.319	0.052	0.593667	0.407667	0.0936667	17.046	0.025	3.3082e-34gi|255575112|ref|XP_002528461.1|conservedhypotheticalprotein[Ricinuscommunis]&gt;gnl|BL_ORD_ID|34494463conservedhypotheticalprotein[Ricinuscommunis]
TRINITY_DN63029_c0_g1	0	0	0.0426667	0.0563333	0.0573333	0.246333	28.9417	0.110333	9gi|255558196|ref|XP_002520125.1|AMP-activatedproteinkinase,gammaregulatorysubunit,putative[Ricinuscommunis]&gt;gnl|BL_ORD_ID|34502661AMP-activatedproteinkinase,gammaregulatorysubunit,
TRINITY_DN63307_c0_g2	0.174667	0.0193333	0.0136667	0.0493333	0.065	0.047	28.404	0.117333	0gi|255558936|ref|XP_002520491.1|peptidase,putative[Ricinuscommunis]&gt;gnl|BL_ORD_ID|34502386peptidase,putative[Ricinuscommunis]
TRINITY_DN63458_c0_g1	0.0236667	0	0	0.0613333	0.0586667	0.51	22.6363	0.0576667	0gi|802647051|ref|XP_012079734.1|PREDICTED:beta-galactosidase16-like[Jatrophacurcas]
TRINITY_DN63487_c0_g1	0.155333	0.237667	0	0.174	0	0.0426667	31.664	0	gi|255569940|ref|XP_002525933.1|DNAbindingprotein,putative[Ricinuscommunis]&gt;gnl|BL_ORD_ID|34496956DNAbindingprotein,putative[Ricinuscommunis]
TRINITY_DN64092_c0_g1	0	0.0196667	0.316667	0	0.0213333	0.248333	12.3967	0.128667	0gi|255563228|ref|XP_002522617.1|conservedhypotheticalprotein[Ricinuscommunis]&gt;gnl|BL_ORD_ID|34500192conservedhypotheticalprotein[Ricinuscommunis]
TRINITY_DN64118_c0_g2	0.367667	0.102333	0.634	0.180333	0	0.47	12.5763	0.217333	gi|641199748|gb|AIA57945.1|wrinkled1[Jatrophacurcas]
TRINITY_DN64530_c0_g2	0.312667	0.231	0.087	0.600667	0.277	0.182667	20.7657	0.300667	gi|255584251|ref|XP_002532863.1|conservedhypotheticalprotein[Ricinuscommunis]&gt;gnl|BL_ORD_ID|34490054conservedhypotheticalprotein[Ricinuscommunis]
TRINITY_DN64589_c0_g1	0.016	0.111	0.0603333	0	0.067	0.125333	295.745	0.0373333	gi|255574484|ref|XP_002528154.1|conservedhypotheticalprotein[Ricinuscommunis]&gt;gnl|BL_ORD_ID|34494762conservedhypotheticalprotein[Ricinuscommunis]
TRINITY_DN64634_c0_g1	0.0716667	0	0	0	0	0.041	25.485	0	gi|255582380|ref|XP_002531979.1|conservedhypotheticalprotein[Ricinuscommunis]&gt;gnl|BL_ORD_ID|34490947conservedhypotheticalprotein[Ricinuscommunis]
TRINITY_DN64634_c0_g2	0.0653333	0.330333	0.130333	0.638667	0.0416667	0.017	73.9247	0.072	0gi|255582380|ref|XP_002531979.1|conservedhypotheticalprotein[Ricinuscommunis]&gt;gnl|BL_ORD_ID|34490947conservedhypotheticalprotein[Ricinuscommunis]
TRINITY_DN64682_c0_g1	0.082	0.250667	0.149667	0.212	0.254667	0.0976667	625.953	0.180333	3gi|255567546|ref|XP_002524752.1|nucleolarproteinnop56,putative[Ricinuscommunis]&gt;gnl|BL_ORD_ID|34498093nucleolarproteinnop56,putative[Ricinuscommunis]
TRINITY_DN64901_c0_g2	0	0	0	0	0	0	37.896	0	gi|821324906|ref|NP_001295705.1|embryogeniccellprotein40-like[Jatrophacurcas]&gt;gnl|BL_ORD_ID|6391325dehydrin[Jatrophacurcas]
TRINITY_DN65173_c1_g4	0	0.022	0.0603333	0	0.122667	0	15.6323	0	4gi|255587473|ref|XP_002534284.1|conservedhypotheticalprotein[Ricinuscommunis]&gt;gnl|BL_ORD_ID|34488647conservedhypotheticalprotein,partial[Ricinuscommunis]
TRINITY_DN65631_c0_g1	0.0753333	0.0886667	0.0166667	0.148	0.131333	0.0143333	299.975	0.085	gi|255584822|ref|XP_002533128.1|phosphatidylethanolamine-bindingprotein,putative[Ricinuscommunis]&gt;gnl|BL_ORD_ID|34489792phosphatidylethanolamine-bindingprotein,putative[Ricinuscommunis]
TRINITY_DN65631_c0_g2	0	0	0	0.494	0.146	0	424.271	0	1.0642e-23gi|567919306|ref|XP_006451659.1|hypotheticalproteinCICLE_v10009697mg[Citrusclementina]&gt;gnl|BL_ORD_ID|2695403PREDICTED:proteinMOTHERofFTandTF1-like[Citrussinensis]
TRINITY_DN65751_c0_g1	0	0	0.023	0.0846667	0.0263333	0.0373333	143.432	0	gi|643705379|gb|KDP21925.1|hypotheticalproteinJCGZ_03063[Jatrophacurcas]
TRINITY_DN65995_c0_g2	0.022	0.124667	0.0843333	0	0.0876667	0.225333	144.784	0.0773333	gi|743803167|ref|XP_010926849.1|PREDICTED:uncharacterizedproteinLOC105049010[Elaeisguineensis]
TRINITY_DN66002_c0_g3	0.406	0	0	0.108	0.115	0.0376667	75.727	0.02	gi|255585552|ref|XP_002533466.1|glutelintype-A3precursor,putative[Ricinuscommunis]&gt;gnl|BL_ORD_ID|34489456glutelintype-A3precursor,putative[Ricinuscommunis]
TRINITY_DN66113_c1_g1	0.044	0.0193333	0.128333	0	0	0.0423333	13.838	0	6gi|255540645|ref|XP_002511387.1|myb119,putative[Ricinuscommunis]&gt;gnl|BL_ORD_ID|34512429myb119,putative[Ricinuscommunis]
TRINITY_DN66156_c0_g2	0.278	0.187	0.216667	0.577	0.790667	0.357333	12.1013	0.087	gi|255579355|ref|XP_002530522.1|transcriptionfactor,putative[Ricinuscommunis]&gt;gnl|BL_ORD_ID|34492381transcriptionfactor,putative[Ricinuscommunis]
TRINITY_DN66250_c0_g1	0.038	0.011	0.0136667	0.054	0.0293333	0.282333	69.2363	0.261667	7gi|255538130|ref|XP_002510130.1|cytochromeP450,putative[Ricinuscommunis]&gt;gnl|BL_ORD_ID|34512757cytochromeP450,putative[Ricinuscommunis]
TRINITY_DN66288_c0_g2	0.353333	0	0	0.286333	0	0	22.988	0.0276667	2gi|255540121|ref|XP_002511125.1|conservedhypotheticalprotein[Ricinuscommunis]&gt;gnl|BL_ORD_ID|34512169conservedhypotheticalprotein[Ricinuscommunis]
TRINITY_DN66288_c1_g1	0.029	0	0	0	0.154	0.0313333	27.637	0	gi|255540123|ref|XP_002511126.1|conservedhypotheticalprotein[Ricinuscommunis]&gt;gnl|BL_ORD_ID|34512170conservedhypotheticalprotein[Ricinuscommunis]
TRINITY_DN66288_c2_g1	0	0	0	0	0	0	52.134	0.0693333	gi|255540123|ref|XP_002511126.1|conservedhypotheticalprotein[Ricinuscommunis]&gt;gnl|BL_ORD_ID|34512170conservedhypotheticalprotein[Ricinuscommunis]
TRINITY_DN66329_c0_g1	0.065	0.0283333	0.047	0	0.192667	0.239333	119.078	0.029	0gi|255552107|ref|XP_002517098.1|VicilinGC72-Aprecursor,putative[Ricinuscommunis]&gt;gnl|BL_ORD_ID|34505736VicilinGC72-Aprecursor,putative[Ricinuscommunis]
TRINITY_DN66472_c0_g1	0.0536667	0.127	0.0286667	0	0.145333	0.028	239.736	0.0553333	1gi|255541232|ref|XP_002511680.1|Pectinesterase-2precursor,putative[Ricinuscommunis]&gt;gnl|BL_ORD_ID|34510798Pectinesterase-2precursor,putative[Ricinuscommunis]
TRINITY_DN66953_c0_g1	0.022	0.0906667	0.0393333	0.112667	0.242333	0.261333	305.418	0.0263333	2.1594e-99gi|255540161|ref|XP_002511145.1|Corticosteroid11-beta-dehydrogenase,putative[Ricinuscommunis]&gt;gnl|BL_ORD_ID|34512189Corticosteroid11-beta-dehydrogenase,putative[Ricinuscommunis]
TRINITY_DN66953_c0_g2	0	0	0	0	0	0	51.2913	0	gi|470125111|ref|XP_004298550.1|PREDICTED:11-beta-hydroxysteroiddehydrogenase1B-like[Fragariavescasubsp.vesca]
TRINITY_DN67142_c0_g1	0	0	0	0	0.053	0	114.059	0	1gi|255542606|ref|XP_002512366.1|shortchaindehydrogenase,putative[Ricinuscommunis]&gt;gnl|BL_ORD_ID|34510271shortchaindehydrogenase,putative[Ricinuscommunis]
TRINITY_DN67335_c0_g3	0.358333	0	0	0.471	0	0	31.0527	0	gi|255584906|ref|XP_002533168.1|conservedhypotheticalprotein[Ricinuscommunis]&gt;gnl|BL_ORD_ID|34489764conservedhypotheticalprotein[Ricinuscommunis]
TRINITY_DN67360_c0_g1	0.035	0.0136667	0.0163333	0.304667	0	0.0273333	18.3107	0	0gi|255540263|ref|XP_002511196.1|cytochromeP450,putative[Ricinuscommunis]&gt;gnl|BL_ORD_ID|34512240cytochromeP450,putative[Ricinuscommunis]
TRINITY_DN68193_c0_g1	0.222	0.065	0.218	0.0966667	0.836667	0.121	55.3993	0.156667	0gi|255581410|ref|XP_002531513.1|purinetransporter,putative[Ricinuscommunis]&gt;gnl|BL_ORD_ID|34491396purinetransporter,putative[Ricinuscommunis]
TRINITY_DN68210_c0_g1	0	0	0	0	0	0.0396667	13.006	0	gi|802629482|ref|XP_012077187.1|PREDICTED:MADS-boxtranscriptionfactor23[Jatrophacurcas]&gt;gnl|BL_ORD_ID|37892245hypotheticalproteinJCGZ_07594[Jatrophacurcas]
TRINITY_DN68242_c0_g2	0	0	0	0.521333	0.178667	0	18.5473	0	gi|731403738|ref|XP_010655171.1|PREDICTED:leucine-richrepeatreceptorproteinkinaseEXS-like[Vitisvinifera]
TRINITY_DN68295_c5_g2	0.0403333	0.0876667	0.0426667	0.0816667	0	0.067	13.0053	0	8.6595e-162gi|255536783|ref|XP_002509458.1|WD-repeatprotein,putative[Ricinuscommunis]&gt;gnl|BL_ORD_ID|34511292WD-repeatprotein,putative[Ricinuscommunis]
TRINITY_DN68564_c0_g1	0.118667	0.039	0.023	0.563667	0.142667	0.148	95.5577	0	2.9967e-121gi|255568303|ref|XP_002525126.1|conservedhypotheticalprotein[Ricinuscommunis]&gt;gnl|BL_ORD_ID|34497753conservedhypotheticalprotein[Ricinuscommunis]
TRINITY_DN68571_c0_g2	0.105	0.357333	0.295333	0.340333	0.615333	0.217333	1330.36	0.304667	4gi|255555176|ref|XP_002518625.1|conservedhypotheticalprotein[Ricinuscommunis]&gt;gnl|BL_ORD_ID|34504244conservedhypotheticalprotein[Ricinuscommunis]
TRINITY_DN68738_c2_g1	0	0.164	0	0.903667	0	0	13.9453	0	gi|590724343|ref|XP_007052440.1|UncharacterizedproteinTCM_005819[Theobromacacao]&gt;gnl|BL_ORD_ID|19767969UncharacterizedproteinTCM_005819[Theobromacacao]
TRINITY_DN68897_c0_g3	0	0	0	0	0.0793333	0	57.0553	0.022	gi|147859486|emb|CAN81436.1|hypotheticalproteinVITISV_010701[Vitisvinifera]
TRINITY_DN68915_c1_g4	0.766	0	0.107333	0.335667	0.539	0.337	82.8837	0.025	0gi|255571236|ref|XP_002526568.1|oligopeptidetransporter,putative[Ricinuscommunis]&gt;gnl|BL_ORD_ID|34496354oligopeptidetransporter,putative[Ricinuscommunis]
TRINITY_DN68991_c0_g2	0.0236667	0.0803333	0.094	0.103333	0.221	0.547	22.13	0.137667	0gi|255561536|ref|XP_002521778.1|beta-galactosidase,putative[Ricinuscommunis]&gt;gnl|BL_ORD_ID|34501073beta-galactosidase,putative[Ricinuscommunis]
TRINITY_DN69009_c4_g5	0	0.287	0	0	0	0.051	22.5367	0.025	gi|763742334|gb|KJB09833.1|hypotheticalproteinB456_001G169700[Gossypiumraimondii]
TRINITY_DN69126_c0_g1	0	0	0	0.732333	0.531333	0	10.1747	0	gi|255544123|ref|XP_002513124.1|conservedhypotheticalprotein[Ricinuscommunis]&gt;gnl|BL_ORD_ID|34510080conservedhypotheticalprotein[Ricinuscommunis]
TRINITY_DN69131_c0_g1	0.286	0.074	0.1	0.471333	0.105333	0.214	48.3383	0.442333	0gi|255564745|ref|XP_002523367.1|triacylglycerollipase,putative[Ricinuscommunis]&gt;gnl|BL_ORD_ID|34499573triacylglycerollipase,putative[Ricinuscommunis]
TRINITY_DN69441_c5_g1	0	0	0	0	0	0.0566667	18.9583	0	gi|743942647|ref|XP_011015818.1|PREDICTED:11-beta-hydroxysteroiddehydrogenase-like5,partial[Populuseuphratica]
TRINITY_DN69441_c5_g2	0	0	0.093	0	0	0	19.2297	0	gi|743942647|ref|XP_011015818.1|PREDICTED:11-beta-hydroxysteroiddehydrogenase-like5,partial[Populuseuphratica]
TRINITY_DN69441_c5_g3	0.282333	0.072	0.02	0.183333	0.112	0.130667	181.669	0.0596667	3gi|255574255|ref|XP_002528042.1|Corticosteroid11-beta-dehydrogenase,putative[Ricinuscommunis]&gt;gnl|BL_ORD_ID|34494876Corticosteroid11-beta-dehydrogenase,putative[Ricinuscommunis]
TRINITY_DN69441_c5_g4	0.0693333	0.0616667	0.0733333	0.558333	0.164	0	297.16	0.0916667	0gi|255574255|ref|XP_002528042.1|Corticosteroid11-beta-dehydrogenase,putative[Ricinuscommunis]&gt;gnl|BL_ORD_ID|34494876Corticosteroid11-beta-dehydrogenase,putative[Ricinuscommunis]
TRINITY_DN69441_c5_g5	0	0.00533333	0	0	0	0	41.7033	0.0586667	gi|702375206|ref|XP_010062387.1|PREDICTED:11-beta-hydroxysteroiddehydrogenase-like5[Eucalyptusgrandis]&gt;gnl|BL_ORD_ID|36215573hypotheticalproteinEUGRSUZ_F02966[Eucalyptusgrandis]
TRINITY_DN69471_c1_g1	0	0	0	0	0	0	15.0527	0	gi|641819105|gb|KDO39562.1|hypotheticalproteinCISIN_1g042596mg[Citrussinensis]
TRINITY_DN69717_c2_g2	0.356667	0.05	0.034	0.094	0.326667	0.659333	29.0397	0.0223333	0gi|802674018|ref|XP_012081678.1|PREDICTED:AP2-likeethylene-responsivetranscriptionfactorAIL6[Jatrophacurcas]&gt;gnl|BL_ORD_ID|37888053hypotheticalproteinJCGZ_18709[Jatrophacurcas]
TRINITY_DN69758_c1_g2	0.0846667	0.0823333	0.330667	0	0	0.393	20.9273	0.842667	gi|672194354|ref|XP_008776271.1|PREDICTED:3-phosphoshikimate1-carboxyvinyltransferase,chloroplastic-like[Phoenixdactylifera]
TRINITY_DN69838_c0_g1	0	0	0	0	0	0	153.7	0	gi|604298206|gb|EYU18284.1|hypotheticalproteinMIMGU_mgv1a0149952mg,partial[Erythrantheguttata]
TRINITY_DN70064_c0_g2	0.057	0.0836667	0	0.0796667	0.259667	0.085	26.501	0.133333	gi|255559671|ref|XP_002520855.1|superoxidedismutase[mn],putative[Ricinuscommunis]&gt;gnl|BL_ORD_ID|34502046superoxidedismutase[mn],putative[Ricinuscommunis]
TRINITY_DN70064_c0_g7	0.0193333	0	0.096	0	0.153	0.108333	15.9383	0.047	gi|255559671|ref|XP_002520855.1|superoxidedismutase[mn],putative[Ricinuscommunis]&gt;gnl|BL_ORD_ID|34502046superoxidedismutase[mn],putative[Ricinuscommunis]
TRINITY_DN70204_c0_g1	0.00833333	0	0.011	0.0393333	0.042	0.00733333	59.329	0.011	0gi|802724768|ref|XP_012085841.1|PREDICTED:B3domain-containingtranscriptionfactorABI3[Jatrophacurcas]
TRINITY_DN70226_c0_g3	0	0	0	0	0	0	11.9723	0	gi|255574076|ref|XP_002527954.1|lactoylglutathionelyase,putative[Ricinuscommunis]&gt;gnl|BL_ORD_ID|34494959lactoylglutathionelyase,putative[Ricinuscommunis]
TRINITY_DN70278_c4_g6	0	0	0	0.066	0	0	19.8117	0	8.3636e-77gi|255564958|ref|XP_002523472.1|cytochromeP450,putative[Ricinuscommunis]&gt;gnl|BL_ORD_ID|34499422cytochromeP450,putative[Ricinuscommunis]
TRINITY_DN70750_c4_g2	0	0	0.169	0	0.081	0.0643333	34.1397	0	gi|255547940|ref|XP_002515027.1|steroiddehydrogenase,putative[Ricinuscommunis]&gt;gnl|BL_ORD_ID|34508043steroiddehydrogenase,putative[Ricinuscommunis]
TRINITY_DN71141_c0_g3	0.206333	0.289	0.692667	0.0566667	0.625667	0.905	10.4547	0.991	0gi|255553273|ref|XP_002517679.1|serine/threonine-proteinkinasebri1,putative[Ricinuscommunis]&gt;gnl|BL_ORD_ID|34505319serine/threonine-proteinkinasebri1,putative[Ricinuscommunis]
TRINITY_DN71303_c0_g5	0	0	0	0.499	0.187	0	10.4407	0	gi|255575124|ref|XP_002528467.1|Auxin-inducedprotein5NG4,putative[Ricinuscommunis]&gt;gnl|BL_ORD_ID|34494469Auxin-inducedprotein5NG4,putative[Ricinuscommunis]
TRINITY_DN71367_c2_g2	0	0.200667	0.195	0.776667	0.397	0.151	381.628	0	gi|255547365|ref|XP_002514740.1|Alpha-expansin15precursor,putative[Ricinuscommunis]&gt;gnl|BL_ORD_ID|34508308Alpha-expansin15precursor,putative[Ricinuscommunis]
TRINITY_DN71520_c1_g2	0	0.0916667	0	0.0943333	0.201333	0.0603333	225.387	0.127667	gi|255574484|ref|XP_002528154.1|conservedhypotheticalprotein[Ricinuscommunis]&gt;gnl|BL_ORD_ID|34494762conservedhypotheticalprotein[Ricinuscommunis]
TRINITY_DN71520_c1_g3	0.123333	0.121	0.235	0.267667	0.435667	0.121667	669.31	0.123333	gi|255574484|ref|XP_002528154.1|conservedhypotheticalprotein[Ricinuscommunis]&gt;gnl|BL_ORD_ID|34494762conservedhypotheticalprotein[Ricinuscommunis]
TRINITY_DN71520_c1_g9	0	0	0	0	0	0	78.968	0	gi|255574484|ref|XP_002528154.1|conservedhypotheticalprotein[Ricinuscommunis]&gt;gnl|BL_ORD_ID|34494762conservedhypotheticalprotein[Ricinuscommunis]
TRINITY_DN71617_c1_g1	0	0.00833333	0.00866667	0	0.031	0.00866667	21.1793	0	gi|255545614|ref|XP_002513867.1|conservedhypotheticalprotein[Ricinuscommunis]&gt;gnl|BL_ORD_ID|34508908conservedhypotheticalprotein[Ricinuscommunis]
TRINITY_DN71705_c0_g1	0.0893333	0	0	0.958667	0	0.270667	308.734	0	gi|629095401|gb|KCW61396.1|hypotheticalproteinEUGRSUZ_H04126[Eucalyptusgrandis]
TRINITY_DN71811_c2_g5	0.164333	0.370333	0.775667	0.288333	0.752	0.536333	138.141	0.518	0gi|255582880|ref|XP_002532212.1|long-chain-fatty-acidCoAligase,putative[Ricinuscommunis]&gt;gnl|BL_ORD_ID|34490714long-chain-fatty-acidCoAligase,putative[Ricinuscommunis]
TRINITY_DN72023_c3_g1	0	0	0	0	0	0	12.3247	0	gi|802633416|ref|XP_012077463.1|PREDICTED:two-on-twohemoglobin-3[Jatrophacurcas]&gt;gnl|BL_ORD_ID|37892443hypotheticalproteinJCGZ_07797[Jatrophacurcas]
TRINITY_DN72032_c4_g16	0	0	0	0	0	0	77.0073	0	gi|357488171|ref|XP_003614373.1|Zincknucklefamilyprotein[Medicagotruncatula]
TRINITY_DN72072_c1_g2	0.505	0.0526667	0.023	0.0703333	0.302667	0.494333	51.2163	0.669333	0gi|255558596|ref|XP_002520323.1|aminoacidtransporter,putative[Ricinuscommunis]&gt;gnl|BL_ORD_ID|15265928aminoacidcarrier[Ricinuscommunis]&gt;gnl|BL_ORD_ID|15265928aminoacidtransporter,
TRINITY_DN72559_c2_g2	0	0	0	0	0	0	11.6247	0	gi|802537429|ref|XP_012065055.1|PREDICTED:uncharacterizedproteinLOC105628267[Jatrophacurcas]
TRINITY_DN72559_c4_g3	0	0	0	0	0.0553333	0	10.1137	0	gi|731357388|ref|XP_010690183.1|PREDICTED:uncharacterizedproteinLOC104903770[Betavulgarissubsp.vulgaris]
TRINITY_DN72559_c5_g2	0	0	0	0	0	0	10.826	0	gi|743803167|ref|XP_010926849.1|PREDICTED:uncharacterizedproteinLOC105049010[Elaeisguineensis]
TRINITY_DN72559_c5_g4	0	0.161333	0	0	0	0	27.091	0	gi|734428048|gb|KHN44566.1|Copiaprotein,partial[Glycinesoja]
TRINITY_DN76325_c0_g1	0.116667	0	0.100333	0	0	0	190.059	0	gi|802700248|ref|XP_012083653.1|PREDICTED:non-specificlipid-transferproteinA-like[Jatrophacurcas]
TRINITY_DN77525_c0_g1	0	0	0	0	0	0	23.9227	0	gi|255541064|ref|XP_002511596.1|Nonspecificlipid-transferproteinA,putative[Ricinuscommunis]&gt;gnl|BL_ORD_ID|34510714Nonspecificlipid-transferproteinA,putative[Ricinuscommunis]
TRINITY_DN77993_c0_g1	0	0	0	0	0	0	18.2133	0	gi|802761517|ref|XP_012089808.1|PREDICTED:uncharacterizedproteinLOC105648117[Jatrophacurcas]&gt;gnl|BL_ORD_ID|37881267hypotheticalproteinJCGZ_00445[Jatrophacurcas]&gt;gnl|BL_ORD_ID|37881267phosphatidylethanolaminebindingprotein-like
TRINITY_DN78525_c0_g1	0.341333	0.104667	0.221333	0.229667	0.230667	0.0936667	170.079	0	gi|255570430|ref|XP_002526174.1|Peroxidase43precursor,putative[Ricinuscommunis]&gt;gnl|BL_ORD_ID|34496753Peroxidase43precursor,putative[Ricinuscommunis]
TRINITY_DN78585_c0_g1	0	0	0	0	0	0.906	53.174	0.471	gi|702474108|ref|XP_010031504.1|PREDICTED:proteinCENTRORADIALIS-like[Eucalyptusgrandis]&gt;gnl|BL_ORD_ID|36198130hypotheticalproteinEUGRSUZ_J00485[Eucalyptusgrandis]
TRINITY_DN79919_c0_g1	0	0	0	0	0	0	11.058	0	gi|672153234|ref|XP_008797560.1|PREDICTED:proteinFLX-like2[Phoenixdactylifera]
TRINITY_DN81925_c0_g1	0	0	0	0	0	0	12.7047	0	gi|667261011|ref|XP_008567457.1|PREDICTED:ryanodinereceptor2isoformX3[Galeopterusvariegatus]
TRINITY_DN83276_c0_g1	0	0	0	0	0.466667	0.414	352.385	0	gi|255547365|ref|XP_002514740.1|Alpha-expansin15precursor,putative[Ricinuscommunis]&gt;gnl|BL_ORD_ID|34508308Alpha-expansin15precursor,putative[Ricinuscommunis]
TRINITY_DN85677_c0_g1	0	0	0	0	0	0	102.838	0	gi|255541060|ref|XP_002511594.1|Nonspecificlipid-transferproteinA,putative[Ricinuscommunis]&gt;gnl|BL_ORD_ID|34510712Nonspecificlipid-transferproteinA,putative[Ricinuscommunis]
TRINITY_DN91066_c0_g1	0	0	0	0	0	0	11.058	0	gi|728833520|gb|KHG12963.1|Expansin-A4-likeprotein[Gossypiumarboreum]
TRINITY_DN9732_c0_g2	0	0	0	0	0	0	10.8347	0	gi|743803167|ref|XP_010926849.1|PREDICTED:uncharacterizedproteinLOC105049010[Elaeisguineensis]
TRINITY_DN97725_c0_g1	0	0	0.153333	0.122	0	0.123667	15.313	0	8.8083e-24gi|543177311|gb|AGV54677.1|eukaryotictranslationinitiationfactor5A[Phaseolusvulgaris]
TRINITY_DN9982_c0_g1	0.0343333	0.033	0.0876667	0	0	0	15.7677	0.0426667	gi|255562033|ref|XP_002522025.1|sensorytransductionhistidinekinasebacterial,putative[Ricinuscommunis]&gt;gnl|BL_ORD_ID|34500914sensorytransductionhistidinekinasebacterial,putative[Ricinuscommunis]

## Sheet: St
Additional file 2: Detailed FPKM and Annotation information of organ-specific unigenes
FPKM and Annotation of St-specific unigenes
Unigene ID	Male flowers (MF)	Fruits (Fr)	Mature leaves (ML)	Female flowers (FF)	Roots (Ro)	Shoot apexes (SA)	Seeds (Se)	Stems (St)	Annotation
TRINITY_DN152833_c0_g1	0	0	0	0	0	0	0	10.389	gi|321250096|ref|XP_003191688.1|ATPdependentRNAhelicase[CryptococcusgattiiWM276]&gt;gnl|BL_ORD_ID|6504885ATPdependentRNAhelicase,putative[CryptococcusgattiiWM276]&gt;gnl|BL_ORD_ID|6504885
TRINITY_DN21534_c0_g1	0	0	0.883333	0	0	0.589333	0	13.8513	gi|224124736|ref|XP_002319409.1|expansinS1precursorfamilyprotein[Populustrichocarpa]&gt;gnl|BL_ORD_ID|34469213expansinS1precursorfamilyprotein[Populustrichocarpa]
TRINITY_DN2252_c0_g1	0	0	0	0	0	0	0	12.3373	gi|255577159|ref|XP_002529463.1|conservedhypotheticalprotein[Ricinuscommunis]&gt;gnl|BL_ORD_ID|34493451conservedhypotheticalprotein[Ricinuscommunis]
TRINITY_DN34276_c0_g2	0	0	0	0	0	0	0	12.5963	gi|658056712|ref|XP_008364115.1|PREDICTED:LOWQUALITYPROTEIN:histoneH2A.6-like[Malusdomestica]
TRINITY_DN48651_c0_g1	0.148	0.918	0	0	0	0.092	0	84.8307	gi|255580625|ref|XP_002531135.1|Peroxidase64precursor,putative[Ricinuscommunis]&gt;gnl|BL_ORD_ID|34491748Peroxidase64precursor,putative[Ricinuscommunis]
TRINITY_DN64814_c2_g6	0	0	0	0	0	0	0	10.4613	gi|2367633|gb|AAB69706.1|proteinsynthesiselongationfactor1-alpha,partial[Physarumpolycephalum]
TRINITY_DN67427_c4_g5	0	0	0	0	0	0	0	12.7897	gi|641836696|gb|KDO55658.1|hypotheticalproteinCISIN_1g001962mg[Citrussinensis]
TRINITY_DN71329_c1_g4	0	0	0	0	0	0	0	11.593	gi|643723018|gb|KDP32675.1|hypotheticalproteinJCGZ_13673[Jatrophacurcas]
TRINITY_DN72202_c0_g6	0	0	0	0	0	0	0	14.7197	gi|255540217|ref|XP_002511173.1|sec61gammasubunit,putative[Ricinuscommunis]&gt;gnl|BL_ORD_ID|34512217sec61gammasubunit,putative[Ricinuscommunis]
TRINITY_DN78618_c0_g1	0.395667	0	0.219	0	0.229333	0.384333	0	10.3743	gi|802797432|ref|XP_012093020.1|PREDICTED:transcriptionfactorBEE3[Jatrophacurcas]&gt;gnl|BL_ORD_ID|37878584hypotheticalproteinJCGZ_05901[Jatrophacurcas]
