# Supplementary material for: De novo transcriptome assembly of the eight major organs of Sacha Inchi (Plukenetia volubilis) and the identification of genes involved in α-linolenic acid metabolism
Source: BMC Genomics. 2018 May 22;19:380. doi: 10.1186/s12864-018-4774-y (PMC5964912; doi:10.1186/s12864-018-4774-y)
Supplement: Supplementary file 10 — The list of GO terms that were significantly enriched in male flowers, female flowers, roots, seeds and stems. Gene ontology (GO) terms were assigned to organ-specific unigenes based on the top hits against the NR database. (XLS 33 kb) [file 12864_2018_4774_MOESM10_ESM.xls]

## Sheet: Sheet1
Additional file3: The list of GO terms that were significantly enriched in male flowers (MF), female flowers (FF), roots (Ro), seeds (Se) and stems (St)
Organ	GO ID	Description	p-value
MF	GO:0030544	Hsp70 protein binding	0.000109
MF	GO:0042030	ATPase inhibitor activity	0.000154
MF	GO:0051879	Hsp90 protein binding	0.000154
MF	GO:0032950	regulation of beta-glucan metabolic process	0.000172
MF	GO:0032951	regulation of beta-glucan biosynthetic process	0.000172
MF	GO:0010981	regulation of cell wall macromolecule metabolic process	0.000198
MF	GO:0000935	barrier septum	0.000323
FF	GO:0003824	catalytic activity	0
FF	GO:0044710	single-organism metabolic process	0
FF	GO:1901564	organonitrogen compound metabolic process	4e-06
FF	GO:0008152	metabolic process	5e-06
FF	GO:0045490	pectin catabolic process	7e-06
FF	GO:0005975	carbohydrate metabolic process	8e-06
FF	GO:0016491	oxidoreductase activity	2.3e-05
FF	GO:0000272	polysaccharide catabolic process	3.6e-05
FF	GO:0016798	hydrolase activity, acting on glycosyl bonds	7e-05
FF	GO:0005976	polysaccharide metabolic process	9.2e-05
FF	GO:0055114	oxidation-reduction process	9.5e-05
FF	GO:0004553	hydrolase activity, hydrolyzing O-glycosyl compounds	9.8e-05
FF	GO:0010393	galacturonan metabolic process	0.000121
FF	GO:0045488	pectin metabolic process	0.000121
FF	GO:0016723	oxidoreductase activity, oxidizing metal ions, NAD or NADP as acceptor	0.000123
FF	GO:0071472	cellular response to salt stress	0.000188
FF	GO:0046910	pectinesterase inhibitor activity	0.000227
FF	GO:0030599	pectinesterase activity	0.000324
Ro	GO:0003952	NAD+ synthase (glutamine-hydrolyzing) activity	0
Ro	GO:0046497	nicotinate nucleotide metabolic process	8e-06
Ro	GO:0009435	NAD biosynthetic process	1.8e-05
Ro	GO:0019359	nicotinamide nucleotide biosynthetic process	4.2e-05
Ro	GO:0019363	pyridine nucleotide biosynthetic process	4.9e-05
Ro	GO:0051213	dioxygenase activity	8.2e-05
Ro	GO:0006538	glutamate catabolic process	0.000243
Ro	GO:0072525	pyridine-containing compound biosynthetic process	0.000331
Ro	GO:0019674	NAD metabolic process	0.000373
Ro	GO:0016884	carbon-nitrogen ligase activity, with glutamine as amido-N-donor	0.000581
Se	GO:0006624	vacuolar protein processing	0
Se	GO:0045735	nutrient reservoir activity	1.1e-05
Se	GO:0005618	cell wall	1.8e-05
Se	GO:0030312	external encapsulating structure	2.1e-05
Se	GO:0004197	cysteine-type endopeptidase activity	0.000111
Se	GO:0010030	positive regulation of seed germination	0.000179
Se	GO:0004175	endopeptidase activity	0.000472
Se	GO:0033764	steroid dehydrogenase activity, acting on the CH-OH group of donors, NAD or NADP as acceptor	0.000536
Se	GO:0004303	estradiol 17-beta-dehydrogenase activity	0.000538
Se	GO:0004252	serine-type endopeptidase activity	0.00062
Se	GO:0016229	steroid dehydrogenase activity	0.000777
Se	GO:0033613	activating transcription factor binding	0.001046
Se	GO:0008234	cysteine-type peptidase activity	0.001374
Se	GO:0016021	integral component of membrane	0.001548
Se	GO:0031224	intrinsic component of membrane	0.001794
Se	GO:0004316	3-oxoacyl-[acyl-carrier-protein] reductase (NADPH) activity	0.00254
Se	GO:0016705	oxidoreductase activity, acting on paired donors, with incorporation or reduction of molecular oxygen	0.003555
Se	GO:0033773	isoflavone 2'-hydroxylase activity	0.003949
St	GO:0009664	plant-type cell wall organization	0.000224
St	GO:0006342	chromatin silencing	0.000278
St	GO:0045814	negative regulation of gene expression, epigenetic	0.00029
St	GO:0071669	plant-type cell wall organization or biogenesis	0.000432
St	GO:0016458	gene silencing	0.000779
St	GO:0040029	regulation of gene expression, epigenetic	0.000919
St	GO:0045892	negative regulation of transcription, DNA-templated	0.003218
St	GO:1903507	negative regulation of nucleic acid-templated transcription	0.003258
St	GO:0071555	cell wall organization	0.003285
St	GO:1902679	negative regulation of RNA biosynthetic process	0.003285
St	GO:0051253	negative regulation of RNA metabolic process	0.003574
St	GO:0045229	external encapsulating structure organization	0.003659
St	GO:0045934	negative regulation of nucleobase-containing compound metabolic process	0.004294
St	GO:0051172	negative regulation of nitrogen compound metabolic process	0.004574
St	GO:2000113	negative regulation of cellular macromolecule biosynthetic process	0.004669
St	GO:0010558	negative regulation of macromolecule biosynthetic process	0.004781
St	GO:0031327	negative regulation of cellular biosynthetic process	0.005243
St	GO:0009890	negative regulation of biosynthetic process	0.005362
St	GO:0010629	negative regulation of gene expression	0.006392
St	GO:0006283	transcription-coupled nucleotide-excision repair	0.007484
St	GO:0071554	cell wall organization or biogenesis	0.009113
St	GO:0006348	chromatin silencing at telomere	0.009533
