# Supplementary material for: De novo transcriptome assembly of the eight major organs of Sacha Inchi (Plukenetia volubilis) and the identification of genes involved in α-linolenic acid metabolism
Source: BMC Genomics. 2018 May 22;19:380. doi: 10.1186/s12864-018-4774-y (PMC5964912; doi:10.1186/s12864-018-4774-y)
Supplement: Supplementary file 12 — The list of KEGG pathways were enriched in each organ. (XLS 70 kb) [file 12864_2018_4774_MOESM12_ESM.xls]

## Sheet: sheet1
Additional file 4:The list of KEGG pathways were enriched in each organ
Female Flower
KEGG_A_class	KEGG_B_class	Pathway	Pvalue	Qvalue	Pathway ID
Cellular Processes	Transport and catabolism	Phagosome	0.417919	0.86	ko04145
Cellular Processes	Transport and catabolism	Peroxisome	0.886817	0.96	ko04146
Cellular Processes	Transport and catabolism	Endocytosis	0.917069	0.969	ko04144
Environmental Information Processing	Signal transduction	Phosphatidylinositol signaling system	0.512539	0.86	ko04070
Environmental Information Processing	Membrane transport	ABC transporters	0.565168	0.898	ko02010
Environmental Information Processing	Signal transduction	Plant hormone signal transduction	0.950222	0.981	ko04075
Genetic Information Processing	Translation	Aminoacyl-tRNA biosynthesis	0.024114	0.189	ko00970
Genetic Information Processing	Folding, sorting and degradation	Sulfur relay system	0.356774	0.838	ko04122
Genetic Information Processing	Folding, sorting and degradation	Proteasome	0.471619	0.86	ko03050
Genetic Information Processing	Transcription	Spliceosome	0.49056	0.86	ko03040
Genetic Information Processing	Folding, sorting and degradation	Protein processing in endoplasmic reticulum	0.505481	0.86	ko04141
Genetic Information Processing	Folding, sorting and degradation	RNA degradation	0.648322	0.923	ko03018
Genetic Information Processing	Translation	Ribosome biogenesis in eukaryotes	0.702627	0.933	ko03008
Genetic Information Processing	Folding, sorting and degradation	Ubiquitin mediated proteolysis	0.82213	0.96	ko04120
Genetic Information Processing	Folding, sorting and degradation	Protein export	0.880281	0.96	ko03060
Genetic Information Processing	Translation	RNA transport	0.888518	0.96	ko03013
Genetic Information Processing	Translation	mRNA surveillance pathway	0.915279	0.969	ko03015
Genetic Information Processing	Translation	Ribosome	0.999992	1	ko03010
Human Diseases	Endocrine and metabolic diseases	AGE-RAGE signaling pathway in diabetic complications	0.671215	0.933	ko04933
Human Diseases	Endocrine and metabolic diseases	Insulin resistance	0.951657	0.981	ko04931
Metabolism	Carbohydrate metabolism	Pentose and glucuronate interconversions	1.88e-13	1.76e-11	ko00040
Metabolism	Carbohydrate metabolism	Starch and sucrose metabolism	4.5e-07	2.12e-05	ko00500
Metabolism	Global and Overview	2-Oxocarboxylic acid metabolism	0.000339799	0.0106	ko01210
Metabolism	Carbohydrate metabolism	Galactose metabolism	0.000871861	0.0205	ko00052
Metabolism	Global and Overview	Biosynthesis of amino acids	0.00162319	0.0305	ko01230
Metabolism	Metabolism of other amino acids	Selenocompound metabolism	0.0127393	0.155	ko00450
Metabolism	Carbohydrate metabolism	Citrate cycle (TCA cycle)	0.0146806	0.155	ko00020
Metabolism	Amino acid metabolism	Arginine biosynthesis	0.0155287	0.155	ko00220
Metabolism	Carbohydrate metabolism	Amino sugar and nucleotide sugar metabolism	0.0164187	0.155	ko00520
Metabolism	Energy metabolism	Nitrogen metabolism	0.0166005	0.155	ko00910
Metabolism	Carbohydrate metabolism	Fructose and mannose metabolism	0.018186	0.155	ko00051
Metabolism	Global and Overview	Carbon metabolism	0.0363156	0.247	ko01200
Metabolism	Amino acid metabolism	Valine, leucine and isoleucine biosynthesis	0.0368017	0.247	ko00290
Metabolism	Carbohydrate metabolism	C5-Branched dibasic acid metabolism	0.0394279	0.247	ko00660
Metabolism	Carbohydrate metabolism	Glycolysis / Gluconeogenesis	0.0496576	0.275	ko00010
Metabolism	Biosynthesis of other secondary metabolites	Isoquinoline alkaloid biosynthesis	0.0591417	0.309	ko00950
Metabolism	Metabolism of terpenoids and polyketides	Limonene and pinene degradation	0.0787371	0.39	ko00903
Metabolism	Energy metabolism	Oxidative phosphorylation	0.0903665	0.417	ko00190
Metabolism	Biosynthesis of other secondary metabolites	Stilbenoid, diarylheptanoid and gingerol biosynthesis	0.0962835	0.417	ko00945
Metabolism	Glycan biosynthesis and metabolism	Glycosphingolipid biosynthesis - ganglio series	0.097522	0.417	ko00604
Metabolism	Amino acid metabolism	Tyrosine metabolism	0.125699	0.495	ko00350
Metabolism	Energy metabolism	Carbon fixation in photosynthetic organisms	0.126452	0.495	ko00710
Metabolism	Carbohydrate metabolism	Pentose phosphate pathway	0.137163	0.513	ko00030
Metabolism	Amino acid metabolism	Phenylalanine, tyrosine and tryptophan biosynthesis	0.141901	0.513	ko00400
Metabolism	Biosynthesis of other secondary metabolites	Glucosinolate biosynthesis	0.163344	0.564	ko00966
Metabolism	Biosynthesis of other secondary metabolites	Tropane, piperidine and pyridine alkaloid biosynthesis	0.169381	0.564	ko00960
Metabolism	Metabolism of cofactors and vitamins	Thiamine metabolism	0.174077	0.564	ko00730
Metabolism	Carbohydrate metabolism	Inositol phosphate metabolism	0.185297	0.581	ko00562
Metabolism	Lipid metabolism	Steroid biosynthesis	0.203546	0.617	ko00100
Metabolism	Amino acid metabolism	Phenylalanine metabolism	0.213062	0.626	ko00360
Metabolism	Glycan biosynthesis and metabolism	Glycosaminoglycan degradation	0.223508	0.637	ko00531
Metabolism	Amino acid metabolism	Glycine, serine and threonine metabolism	0.241189	0.667	ko00260
Metabolism	Metabolism of other amino acids	Cyanoamino acid metabolism	0.248511	0.667	ko00460
Metabolism	Glycan biosynthesis and metabolism	Other glycan degradation	0.279451	0.73	ko00511
Metabolism	Metabolism of cofactors and vitamins	One carbon pool by folate	0.31296	0.795	ko00670
Metabolism	Amino acid metabolism	Alanine, aspartate and glutamate metabolism	0.346803	0.836	ko00250
Metabolism	Metabolism of terpenoids and polyketides	Brassinosteroid biosynthesis	0.346903	0.836	ko00905
Metabolism	Lipid metabolism	Arachidonic acid metabolism	0.394795	0.86	ko00590
Metabolism	Amino acid metabolism	Lysine degradation	0.399061	0.86	ko00310
Metabolism	Lipid metabolism	alpha-Linolenic acid metabolism	0.435287	0.86	ko00592
Metabolism	Metabolism of terpenoids and polyketides	Zeatin biosynthesis	0.439189	0.86	ko00908
Metabolism	Carbohydrate metabolism	Pyruvate metabolism	0.451153	0.86	ko00620
Metabolism	Carbohydrate metabolism	Ascorbate and aldarate metabolism	0.466798	0.86	ko00053
Metabolism	Lipid metabolism	Sphingolipid metabolism	0.467041	0.86	ko00600
Metabolism	Metabolism of cofactors and vitamins	Vitamin B6 metabolism	0.472357	0.86	ko00750
Metabolism	Carbohydrate metabolism	Glyoxylate and dicarboxylate metabolism	0.487041	0.86	ko00630
Metabolism	Amino acid metabolism	Valine, leucine and isoleucine degradation	0.491222	0.86	ko00280
Metabolism	Metabolism of terpenoids and polyketides	Diterpenoid biosynthesis	0.495945	0.86	ko00904
Metabolism	Energy metabolism	Sulfur metabolism	0.556398	0.898	ko00920
Metabolism	Amino acid metabolism	Tryptophan metabolism	0.587273	0.898	ko00380
Metabolism	Nucleotide metabolism	Purine metabolism	0.587593	0.898	ko00230
Metabolism	Lipid metabolism	Cutin, suberine and wax biosynthesis	0.592866	0.898	ko00073
Metabolism	Metabolism of other amino acids	beta-Alanine metabolism	0.597338	0.898	ko00410
Metabolism	Amino acid metabolism	Cysteine and methionine metabolism	0.601728	0.898	ko00270
Metabolism	Metabolism of terpenoids and polyketides	Terpenoid backbone biosynthesis	0.615157	0.904	ko00900
Metabolism	Carbohydrate metabolism	Propanoate metabolism	0.645977	0.923	ko00640
Metabolism	Lipid metabolism	Fatty acid elongation	0.700012	0.933	ko00062
Metabolism	Metabolism of cofactors and vitamins	Pantothenate and CoA biosynthesis	0.704561	0.933	ko00770
Metabolism	Metabolism of cofactors and vitamins	Nicotinate and nicotinamide metabolism	0.704561	0.933	ko00760
Metabolism	Lipid metabolism	Fatty acid degradation	0.723523	0.945	ko00071
Metabolism	Lipid metabolism	Glycerolipid metabolism	0.743263	0.957	ko00561
Metabolism	Glycan biosynthesis and metabolism	N-Glycan biosynthesis	0.779048	0.96	ko00510
Metabolism	Metabolism of cofactors and vitamins	Ubiquinone and other terpenoid-quinone biosynthesis	0.782403	0.96	ko00130
Metabolism	Carbohydrate metabolism	Butanoate metabolism	0.788961	0.96	ko00650
Metabolism	Amino acid metabolism	Histidine metabolism	0.798432	0.96	ko00340
Metabolism	Biosynthesis of other secondary metabolites	Phenylpropanoid biosynthesis	0.816235	0.96	ko00940
Metabolism	Metabolism of other amino acids	Glutathione metabolism	0.818555	0.96	ko00480
Metabolism	Amino acid metabolism	Arginine and proline metabolism	0.845984	0.96	ko00330
Metabolism	Lipid metabolism	Biosynthesis of unsaturated fatty acids	0.85658	0.96	ko01040
Metabolism	Nucleotide metabolism	Pyrimidine metabolism	0.860543	0.96	ko00240
Metabolism	Lipid metabolism	Glycerophospholipid metabolism	0.959816	0.981	ko00564
Metabolism	Global and Overview	Fatty acid metabolism	0.973835	0.984	ko01212
Organismal Systems	Environmental adaptation	Plant-pathogen interaction	0.047003	0.275	ko04626
Organismal Systems	Environmental adaptation	Circadian rhythm - plant	0.829676	0.96	ko04712
Fruit
KEGG_A_class	KEGG_B_class	Pathway	Pvalue	Qvalue	Pathway ID
Genetic Information Processing	Replication and repair	Non-homologous end-joining	0.024106	0.358237	ko03450
Metabolism	Lipid metabolism	Arachidonic acid metabolism	0.0437705	0.358237	ko00590
Metabolism	Biosynthesis of other secondary metabolites	Monobactam biosynthesis	0.0566699	0.358237	ko00261
Metabolism	Lipid metabolism	Linoleic acid metabolism	0.0706678	0.358237	ko00591
Metabolism	Lipid metabolism	Ether lipid metabolism	0.0769649	0.358237	ko00565
Genetic Information Processing	Replication and repair	Base excision repair	0.0832213	0.358237	ko03410
Metabolism	Global and Overview	Fatty acid metabolism	0.0844686	0.358237	ko01212
Metabolism	Metabolism of terpenoids and polyketides	Carotenoid biosynthesis	0.0881974	0.358237	ko00906
Metabolism	Carbohydrate metabolism	Amino sugar and nucleotide sugar metabolism	0.0980689	0.358237	ko00520
Metabolism	Metabolism of other amino acids	Selenocompound metabolism	0.117518	0.358237	ko00450
Genetic Information Processing	Replication and repair	DNA replication	0.11992	0.358237	ko03030
Metabolism	Carbohydrate metabolism	Butanoate metabolism	0.129468	0.358237	ko00650
Metabolism	Lipid metabolism	Steroid biosynthesis	0.130654	0.358237	ko00100
Metabolism	Energy metabolism	Sulfur metabolism	0.154063	0.358237	ko00920
Environmental Information Processing	Membrane transport	ABC transporters	0.15637	0.358237	ko02010
Metabolism	Lipid metabolism	Fatty acid biosynthesis	0.173487	0.358237	ko00061
Metabolism	Carbohydrate metabolism	Starch and sucrose metabolism	0.177483	0.358237	ko00500
Genetic Information Processing	Transcription	Spliceosome	0.178948	0.358237	ko03040
Metabolism	Carbohydrate metabolism	Propanoate metabolism	0.179118	0.358237	ko00640
Metabolism	Lipid metabolism	alpha-Linolenic acid metabolism	0.195795	0.37201	ko00592
Human Diseases	Endocrine and metabolic diseases	Insulin resistance	0.23661	0.415646	ko04931
Metabolism	Lipid metabolism	Glycerophospholipid metabolism	0.249084	0.415646	ko00564
Metabolism	Amino acid metabolism	Arginine and proline metabolism	0.258311	0.415646	ko00330
Metabolism	Lipid metabolism	Biosynthesis of unsaturated fatty acids	0.264403	0.415646	ko01040
Genetic Information Processing	Folding, sorting and degradation	Proteasome	0.273451	0.415646	ko03050
Metabolism	Lipid metabolism	Glycerolipid metabolism	0.294153	0.416727	ko00561
Metabolism	Amino acid metabolism	Alanine, aspartate and glutamate metabolism	0.296096	0.416727	ko00250
Metabolism	Metabolism of other amino acids	Glutathione metabolism	0.328342	0.432669	ko00480
Genetic Information Processing	Folding, sorting and degradation	RNA degradation	0.330194	0.432669	ko03018
Metabolism	Amino acid metabolism	Cysteine and methionine metabolism	0.435217	0.538296	ko00270
Metabolism	Carbohydrate metabolism	Pyruvate metabolism	0.439136	0.538296	ko00620
Metabolism	Nucleotide metabolism	Purine metabolism	0.482739	0.573252	ko00230
Cellular Processes	Transport and catabolism	Endocytosis	0.527764	0.607729	ko04144
Genetic Information Processing	Translation	RNA transport	0.559833	0.625695	ko03013
Genetic Information Processing	Folding, sorting and degradation	Protein processing in endoplasmic reticulum	0.659438	0.715962	ko04141
Organismal Systems	Environmental adaptation	Plant-pathogen interaction	0.709474	0.748889	ko04626
Metabolism	Global and Overview	Carbon metabolism	0.828183	0.850566	ko01200
Genetic Information Processing	Translation	Ribosome	0.958931	0.958931	ko03010
Mature Leave
KEGG_A_class	KEGG_B_class	Pathway	Pvalue	Qvalue	Pathway ID
Human Diseases	Endocrine and metabolic diseases	Insulin resistance	0.0124512	0.485596	ko04931
Genetic Information Processing	Translation	mRNA surveillance pathway	0.059131	0.567889	ko03015
Metabolism	Carbohydrate metabolism	Amino sugar and nucleotide sugar metabolism	0.0709924	0.567889	ko00520
Metabolism	Metabolism of cofactors and vitamins	Vitamin B6 metabolism	0.0980212	0.567889	ko00750
Genetic Information Processing	Translation	Ribosome biogenesis in eukaryotes	0.115932	0.567889	ko03008
Metabolism	Lipid metabolism	Linoleic acid metabolism	0.124264	0.567889	ko00591
Genetic Information Processing	Replication and repair	Mismatch repair	0.145565	0.567889	ko03430
Genetic Information Processing	Replication and repair	Base excision repair	0.145565	0.567889	ko03410
Metabolism	Carbohydrate metabolism	Pentose phosphate pathway	0.152364	0.567889	ko00030
Metabolism	Metabolism of other amino acids	Glutathione metabolism	0.159221	0.567889	ko00480
Genetic Information Processing	Replication and repair	Homologous recombination	0.160174	0.567889	ko03440
Environmental Information Processing	Signal transduction	Plant hormone signal transduction	0.179598	0.575203	ko04075
Metabolism	Biosynthesis of other secondary metabolites	Tropane, piperidine and pyridine alkaloid biosynthesis	0.206483	0.575203	ko00960
Genetic Information Processing	Replication and repair	DNA replication	0.206483	0.575203	ko03030
Metabolism	Metabolism of cofactors and vitamins	Porphyrin and chlorophyll metabolism	0.231548	0.602025	ko00860
Genetic Information Processing	Replication and repair	Nucleotide excision repair	0.27222	0.632653	ko03420
Genetic Information Processing	Translation	Ribosome	0.283117	0.632653	ko03010
Metabolism	Carbohydrate metabolism	Propanoate metabolism	0.300475	0.632653	ko00640
Metabolism	Amino acid metabolism	Lysine degradation	0.310793	0.632653	ko00310
Metabolism	Energy metabolism	Photosynthesis	0.325993	0.632653	ko00195
Metabolism	Amino acid metabolism	Tyrosine metabolism	0.350603	0.632653	ko00350
Metabolism	Global and Overview	Carbon metabolism	0.365524	0.632653	ko01200
Metabolism	Amino acid metabolism	Tryptophan metabolism	0.391204	0.632653	ko00380
Metabolism	Lipid metabolism	Glycerophospholipid metabolism	0.404673	0.632653	ko00564
Metabolism	Carbohydrate metabolism	Starch and sucrose metabolism	0.406206	0.632653	ko00500
Metabolism	Amino acid metabolism	Valine, leucine and isoleucine degradation	0.447509	0.632653	ko00280
Metabolism	Carbohydrate metabolism	Glycolysis / Gluconeogenesis	0.453071	0.632653	ko00010
Metabolism	Lipid metabolism	Glycerolipid metabolism	0.467786	0.632653	ko00561
Metabolism	Amino acid metabolism	Alanine, aspartate and glutamate metabolism	0.470434	0.632653	ko00250
Genetic Information Processing	Folding, sorting and degradation	RNA degradation	0.515966	0.670756	ko03018
Metabolism	Nucleotide metabolism	Pyrimidine metabolism	0.544179	0.684612	ko00240
Metabolism	Carbohydrate metabolism	Citrate cycle (TCA cycle)	0.570787	0.695647	ko00020
Metabolism	Carbohydrate metabolism	Pyruvate metabolism	0.649007	0.767008	ko00620
Metabolism	Nucleotide metabolism	Purine metabolism	0.696847	0.799324	ko00230
Genetic Information Processing	Transcription	Spliceosome	0.758772	0.838134	ko03040
Genetic Information Processing	Translation	RNA transport	0.773662	0.838134	ko03013
Metabolism	Energy metabolism	Oxidative phosphorylation	0.817894	0.862104	ko00190
Genetic Information Processing	Folding, sorting and degradation	Protein processing in endoplasmic reticulum	0.857761	0.880333	ko04141
Organismal Systems	Environmental adaptation	Plant-pathogen interaction	0.893323	0.893323	ko04626
Male Flower
KEGG_A_class	KEGG_B_class	Pathway	Pvalue	Qvalue	Pathway ID
Genetic Information Processing	Replication and repair	Non-homologous end-joining	0.0184167	0.304581	ko03450
Metabolism	Global and Overview	Fatty acid metabolism	0.0520326	0.304581	ko01212
Metabolism	Carbohydrate metabolism	Amino sugar and nucleotide sugar metabolism	0.0608176	0.304581	ko00520
Genetic Information Processing	Replication and repair	Base excision repair	0.0640475	0.304581	ko03410
Metabolism	Metabolism of terpenoids and polyketides	Carotenoid biosynthesis	0.06792	0.304581	ko00906
Genetic Information Processing	Replication and repair	DNA replication	0.0927271	0.304581	ko03030
Metabolism	Carbohydrate metabolism	Butanoate metabolism	0.100235	0.304581	ko00650
Metabolism	Carbohydrate metabolism	Starch and sucrose metabolism	0.113941	0.304581	ko00500
Genetic Information Processing	Transcription	Spliceosome	0.114949	0.304581	ko03040
Metabolism	Lipid metabolism	Fatty acid biosynthesis	0.135107	0.304581	ko00061
Metabolism	Carbohydrate metabolism	Propanoate metabolism	0.1396	0.304581	ko00640
Human Diseases	Endocrine and metabolic diseases	Insulin resistance	0.185899	0.345606	ko04931
Metabolism	Amino acid metabolism	Arginine and proline metabolism	0.203589	0.345606	ko00330
Metabolism	Lipid metabolism	Biosynthesis of unsaturated fatty acids	0.208577	0.345606	ko01040
Genetic Information Processing	Folding, sorting and degradation	Proteasome	0.216003	0.345606	ko03050
Metabolism	Amino acid metabolism	Alanine, aspartate and glutamate metabolism	0.234687	0.352031	ko00250
Genetic Information Processing	Folding, sorting and degradation	RNA degradation	0.263096	0.371429	ko03018
Metabolism	Amino acid metabolism	Cysteine and methionine metabolism	0.352875	0.450061	ko00270
Metabolism	Carbohydrate metabolism	Pyruvate metabolism	0.356298	0.450061	ko00620
Cellular Processes	Transport and catabolism	Endocytosis	0.435348	0.522418	ko04144
Genetic Information Processing	Translation	RNA transport	0.464801	0.531201	ko03013
Genetic Information Processing	Folding, sorting and degradation	Protein processing in endoplasmic reticulum	0.559814	0.610706	ko04141
Organismal Systems	Environmental adaptation	Plant-pathogen interaction	0.609998	0.63652	ko04626
Metabolism	Global and Overview	Carbon metabolism	0.738609	0.738609	ko01200
Root
KEGG_A_class	KEGG_B_class	Pathway	Pvalue	Qvalue	Pathway ID
Metabolism	Metabolism of cofactors and vitamins	Nicotinate and nicotinamide metabolism	9.14509e-06	0.000466399	ko00760
Metabolism	Metabolism of other amino acids	Taurine and hypotaurine metabolism	0.00970788	0.247085	ko00430
Metabolism	Lipid metabolism	alpha-Linolenic acid metabolism	0.01911	0.247085	ko00592
Metabolism	Amino acid metabolism	Tyrosine metabolism	0.0241356	0.247085	ko00350
Metabolism	Metabolism of terpenoids and polyketides	Carotenoid biosynthesis	0.024224	0.247085	ko00906
Metabolism	Nucleotide metabolism	Purine metabolism	0.0895502	0.618351	ko00230
Cellular Processes	Transport and catabolism	Phagosome	0.12259	0.618351	ko04145
Genetic Information Processing	Transcription	Spliceosome	0.142366	0.618351	ko03040
Genetic Information Processing	Translation	Aminoacyl-tRNA biosynthesis	0.14339	0.618351	ko00970
Metabolism	Metabolism of cofactors and vitamins	Thiamine metabolism	0.162975	0.618351	ko00730
Metabolism	Lipid metabolism	Glycerophospholipid metabolism	0.170681	0.618351	ko00564
Metabolism	Metabolism of cofactors and vitamins	Biotin metabolism	0.183603	0.618351	ko00780
Metabolism	Amino acid metabolism	Lysine biosynthesis	0.183603	0.618351	ko00300
Metabolism	Lipid metabolism	Ether lipid metabolism	0.189404	0.618351	ko00565
Genetic Information Processing	Replication and repair	Base excision repair	0.203731	0.618351	ko03410
Organismal Systems	Environmental adaptation	Plant-pathogen interaction	0.20427	0.618351	ko04626
Metabolism	Biosynthesis of other secondary metabolites	Flavonoid biosynthesis	0.212207	0.618351	ko00941
Metabolism	Lipid metabolism	Fatty acid degradation	0.218241	0.618351	ko00071
Metabolism	Carbohydrate metabolism	Butanoate metabolism	0.304783	0.710477	ko00650
Metabolism	Lipid metabolism	Sphingolipid metabolism	0.309738	0.710477	ko00600
Metabolism	Nucleotide metabolism	Pyrimidine metabolism	0.310316	0.710477	ko00240
Metabolism	Metabolism of cofactors and vitamins	Porphyrin and chlorophyll metabolism	0.317105	0.710477	ko00860
Metabolism	Biosynthesis of other secondary metabolites	Stilbenoid, diarylheptanoid and gingerol biosynthesis	0.336375	0.710477	ko00945
Metabolism	Energy metabolism	Sulfur metabolism	0.35511	0.710477	ko00920
Environmental Information Processing	Signal transduction	Plant hormone signal transduction	0.356572	0.710477	ko04075
Metabolism	Metabolism of terpenoids and polyketides	Terpenoid backbone biosynthesis	0.386656	0.710477	ko00900
Genetic Information Processing	Folding, sorting and degradation	Protein export	0.391037	0.710477	ko03060
Metabolism	Lipid metabolism	Fatty acid biosynthesis	0.393216	0.710477	ko00061
Metabolism	Carbohydrate metabolism	Propanoate metabolism	0.403996	0.710477	ko00640
Metabolism	Carbohydrate metabolism	Inositol phosphate metabolism	0.51085	0.811565	ko00562
Metabolism	Metabolism of other amino acids	beta-Alanine metabolism	0.517842	0.811565	ko00410
Genetic Information Processing	Folding, sorting and degradation	Protein processing in endoplasmic reticulum	0.523065	0.811565	ko04141
Metabolism	Amino acid metabolism	Arginine and proline metabolism	0.543198	0.811565	ko00330
Metabolism	Lipid metabolism	Biosynthesis of unsaturated fatty acids	0.55297	0.811565	ko01040
Metabolism	Lipid metabolism	Glycerolipid metabolism	0.598832	0.811565	ko00561
Metabolism	Amino acid metabolism	Alanine, aspartate and glutamate metabolism	0.60172	0.811565	ko00250
Metabolism	Carbohydrate metabolism	Fructose and mannose metabolism	0.60885	0.811565	ko00051
Metabolism	Amino acid metabolism	Glycine, serine and threonine metabolism	0.629496	0.811565	ko00260
Metabolism	Metabolism of other amino acids	Glutathione metabolism	0.647799	0.811565	ko00480
Genetic Information Processing	Folding, sorting and degradation	Ubiquitin mediated proteolysis	0.65034	0.811565	ko04120
Metabolism	Carbohydrate metabolism	Glycolysis / Gluconeogenesis	0.652435	0.811565	ko00010
Metabolism	Carbohydrate metabolism	Citrate cycle (TCA cycle)	0.706204	0.835857	ko00020
Metabolism	Global and Overview	Fatty acid metabolism	0.725808	0.835857	ko01212
Metabolism	Carbohydrate metabolism	Glyoxylate and dicarboxylate metabolism	0.735603	0.835857	ko00630
Metabolism	Biosynthesis of other secondary metabolites	Phenylpropanoid biosynthesis	0.737521	0.835857	ko00940
Metabolism	Carbohydrate metabolism	Amino sugar and nucleotide sugar metabolism	0.756849	0.839115	ko00520
Cellular Processes	Transport and catabolism	Endocytosis	0.860153	0.933358	ko04144
Genetic Information Processing	Translation	Ribosome	0.903314	0.95247	ko03010
Metabolism	Energy metabolism	Oxidative phosphorylation	0.915118	0.95247	ko00190
Metabolism	Global and Overview	Carbon metabolism	0.94249	0.96134	ko01200
Metabolism	Global and Overview	Biosynthesis of amino acids	0.976707	0.976707	ko01230
Seed
KEGG_A_class	KEGG_B_class	Pathway	Pvalue	Qvalue	Pathway ID
Metabolism	Global and Overview	Fatty acid metabolism	1.17686e-07	2.00065e-06	ko01212
Cellular Processes	Transport and catabolism	Peroxisome	2.02553e-05	0.00017217	ko04146
Metabolism	Biosynthesis of other secondary metabolites	Stilbenoid, diarylheptanoid and gingerol biosynthesis	4.41213e-05	0.000250021	ko00945
Metabolism	Lipid metabolism	Fatty acid biosynthesis	9.4972e-05	0.000403631	ko00061
Metabolism	Metabolism of terpenoids and polyketides	Limonene and pinene degradation	0.000127261	0.000432687	ko00903
Metabolism	Lipid metabolism	Fatty acid elongation	0.000340636	0.000965135	ko00062
Metabolism	Lipid metabolism	Biosynthesis of unsaturated fatty acids	0.000582227	0.00141398	ko01040
Metabolism	Lipid metabolism	Fatty acid degradation	0.000825739	0.0017547	ko00071
Metabolism	Metabolism of terpenoids and polyketides	Sesquiterpenoid and triterpenoid biosynthesis	0.00827932	0.0156387	ko00909
Metabolism	Lipid metabolism	Cutin, suberine and wax biosynthesis	0.0978643	0.166369	ko00073
Metabolism	Biosynthesis of other secondary metabolites	Phenylpropanoid biosynthesis	0.136209	0.210504	ko00940
Environmental Information Processing	Signal transduction	Plant hormone signal transduction	0.279577	0.396067	ko04075
Genetic Information Processing	Folding, sorting and degradation	Protein processing in endoplasmic reticulum	0.393684	0.47656	ko04141
Genetic Information Processing	Folding, sorting and degradation	RNA degradation	0.402723	0.47656	ko03018
Metabolism	Carbohydrate metabolism	Pentose and glucuronate interconversions	0.420494	0.47656	ko00040
Organismal Systems	Environmental adaptation	Plant-pathogen interaction	0.46165	0.490503	ko04626
Metabolism	Carbohydrate metabolism	Starch and sucrose metabolism	0.633804	0.633804	ko00500
Shoot Apex
KEGG_A_class	KEGG_B_class	Pathway	Pvalue	Qvalue	Pathway ID
Metabolism	Lipid metabolism	Fatty acid elongation	0.000340636	0.0132848	ko00062
Organismal Systems	Environmental adaptation	Plant-pathogen interaction	0.0169959	0.33142	ko04626
Genetic Information Processing	Translation	Ribosome	0.075394	0.526601	ko03010
Metabolism	Global and Overview	2-Oxocarboxylic acid metabolism	0.0848576	0.526601	ko01210
Metabolism	Metabolism of other amino acids	Glutathione metabolism	0.090619	0.526601	ko00480
Metabolism	Lipid metabolism	Cutin, suberine and wax biosynthesis	0.0978643	0.526601	ko00073
Metabolism	Nucleotide metabolism	Pyrimidine metabolism	0.104684	0.526601	ko00240
Metabolism	Carbohydrate metabolism	Citrate cycle (TCA cycle)	0.11817	0.526601	ko00020
Metabolism	Metabolism of cofactors and vitamins	One carbon pool by folate	0.122771	0.526601	ko00670
Metabolism	Carbohydrate metabolism	Glyoxylate and dicarboxylate metabolism	0.135026	0.526601	ko00630
Metabolism	Carbohydrate metabolism	Pyruvate metabolism	0.165887	0.536301	ko00620
Metabolism	Amino acid metabolism	Histidine metabolism	0.167699	0.536301	ko00340
Metabolism	Metabolism of terpenoids and polyketides	Limonene and pinene degradation	0.232313	0.536301	ko00903
Metabolism	Amino acid metabolism	Lysine degradation	0.232313	0.536301	ko00310
Metabolism	Carbohydrate metabolism	Ascorbate and aldarate metabolism	0.254947	0.536301	ko00053
Metabolism	Metabolism of other amino acids	Cyanoamino acid metabolism	0.254947	0.536301	ko00460
Metabolism	Global and Overview	Biosynthesis of amino acids	0.262039	0.536301	ko01230
Human Diseases	Endocrine and metabolic diseases	Insulin resistance	0.293331	0.536301	ko04931
Metabolism	Amino acid metabolism	Tryptophan metabolism	0.297063	0.536301	ko00380
Metabolism	Metabolism of other amino acids	beta-Alanine metabolism	0.300776	0.536301	ko00410
Metabolism	Amino acid metabolism	Arginine and proline metabolism	0.319059	0.536301	ko00330
Metabolism	Lipid metabolism	Biosynthesis of unsaturated fatty acids	0.326243	0.536301	ko01040
Metabolism	Amino acid metabolism	Valine, leucine and isoleucine degradation	0.343884	0.536301	ko00280
Metabolism	Lipid metabolism	Fatty acid degradation	0.351963	0.536301	ko00071
Metabolism	Lipid metabolism	Glycerolipid metabolism	0.36108	0.536301	ko00561
Metabolism	Amino acid metabolism	Alanine, aspartate and glutamate metabolism	0.363339	0.536301	ko00250
Metabolism	Global and Overview	Carbon metabolism	0.371285	0.536301	ko01200
Metabolism	Amino acid metabolism	Glycine, serine and threonine metabolism	0.385518	0.536971	ko00260
Genetic Information Processing	Folding, sorting and degradation	Ubiquitin mediated proteolysis	0.402723	0.541593	ko04120
Metabolism	Carbohydrate metabolism	Pentose and glucuronate interconversions	0.420494	0.543283	ko00040
Cellular Processes	Transport and catabolism	Peroxisome	0.447678	0.543283	ko04146
Cellular Processes	Transport and catabolism	Phagosome	0.454523	0.543283	ko04145
Metabolism	Global and Overview	Fatty acid metabolism	0.469862	0.543283	ko01212
Genetic Information Processing	Translation	mRNA surveillance pathway	0.473632	0.543283	ko03015
Metabolism	Nucleotide metabolism	Purine metabolism	0.571609	0.636935	ko00230
Genetic Information Processing	Transcription	Spliceosome	0.635785	0.686126	ko03040
Genetic Information Processing	Translation	RNA transport	0.6519	0.686126	ko03013
Metabolism	Carbohydrate metabolism	Glycolysis / Gluconeogenesis	0.668533	0.686126	ko00010
Metabolism	Energy metabolism	Oxidative phosphorylation	0.701714	0.701714	ko00190
Stem
KEGG_A_class	KEGG_B_class	Pathway	Pvalue	Qvalue	Pathway ID
Genetic Information Processing	Folding, sorting and degradation	Protein export	0.0353722	0.127896	ko03060
Metabolism	Carbohydrate metabolism	Ascorbate and aldarate metabolism	0.042632	0.127896	ko00053
Cellular Processes	Transport and catabolism	Phagosome	0.0858169	0.138825	ko04145
Metabolism	Biosynthesis of other secondary metabolites	Phenylpropanoid biosynthesis	0.09255	0.138825	ko00940
Genetic Information Processing	Translation	RNA transport	0.144627	0.173552	ko03013
Genetic Information Processing	Folding, sorting and degradation	Protein processing in endoplasmic reticulum	0.1854	0.1854	ko04141
