# Supplementary material for: De novo transcriptome assembly of the eight major organs of Sacha Inchi (Plukenetia volubilis) and the identification of genes involved in α-linolenic acid metabolism
Source: BMC Genomics. 2018 May 22;19:380. doi: 10.1186/s12864-018-4774-y (PMC5964912; doi:10.1186/s12864-018-4774-y)
Supplement: Supplementary file 13 — List of FA and TAG metabolism-related genes detected in Sacha Inchi transcriptome. A) Unigenes related to ALA biosynthesis. B) Unigenes related to the fatty acid catabolism pathway. C) Unigenes related to TAG biosynthesis. (XLS 69 kb) [file 12864_2018_4774_MOESM13_ESM.xls]

## Sheet: ALA biosynthesis
Additional file 13: List of oil metabolism-related genes detected in our transcriptome.
A. List of ALA biosynthesis-related genes detected in our transcriptome.
Unigene ID	Enzyme abbreviation	Enzyme Name	EC No.
TRINITY_DN103914_c0_g1	ACC	Acetyl-CoA carboxylase	6.4.1.2
TRINITY_DN115972_c0_g1	ACC	Acetyl-CoA carboxylase	6.4.1.2
TRINITY_DN148474_c0_g1	ACC	Acetyl-CoA carboxylase	6.4.1.2
TRINITY_DN157736_c0_g1	ACC	Acetyl-CoA carboxylase	6.4.1.2
TRINITY_DN171592_c0_g1	ACC	Acetyl-CoA carboxylase	6.4.1.2
TRINITY_DN172728_c0_g1	ACC	Acetyl-CoA carboxylase	6.4.1.2
TRINITY_DN178921_c0_g1	ACC	Acetyl-CoA carboxylase	6.4.1.2
TRINITY_DN186523_c0_g1	ACC	Acetyl-CoA carboxylase	6.4.1.2
TRINITY_DN189645_c0_g1	ACC	Acetyl-CoA carboxylase	6.4.1.2
TRINITY_DN36209_c0_g1	ACC	Acetyl-CoA carboxylase	6.4.1.2
TRINITY_DN53545_c0_g1	ACC	Acetyl-CoA carboxylase	6.4.1.2
TRINITY_DN64583_c0_g2	ACC	Acetyl-CoA carboxylase	6.4.1.2
TRINITY_DN68116_c0_g6	ACC	Acetyl-CoA carboxylase	6.4.1.2
TRINITY_DN69010_c0_g4	ACC	Acetyl-CoA carboxylase	6.4.1.2
TRINITY_DN70857_c2_g1	ACC	Acetyl-CoA carboxylase	6.4.1.2
TRINITY_DN71823_c2_g1	ACC	Acetyl-CoA carboxylase	6.4.1.2
TRINITY_DN71823_c2_g2	ACC	Acetyl-CoA carboxylase	6.4.1.2
TRINITY_DN71823_c2_g4	ACC	Acetyl-CoA carboxylase	6.4.1.2
TRINITY_DN78156_c0_g1	ACC	Acetyl-CoA carboxylase	6.4.1.2
TRINITY_DN874_c0_g1	ACC	Acetyl-CoA carboxylase	6.4.1.2
TRINITY_DN96493_c0_g1	ACC	Acetyl-CoA carboxylase	6.4.1.2
TRINITY_DN68068_c0_g2	EAR	Enoyl-ACP reductase	1.3.1.9
TRINITY_DN70874_c0_g2	EAR	Enoyl-ACP reductase	1.3.1.9
TRINITY_DN70874_c0_g3	EAR	Enoyl-ACP reductase	1.3.1.9
TRINITY_DN102692_c0_g1	FAD2	Fatty acid desaturases 2	1.14.19.6
TRINITY_DN123504_c0_g1	FAD2	Fatty acid desaturases 2	1.14.19.6
TRINITY_DN124515_c0_g1	FAD2	Fatty acid desaturases 2	1.14.19.6
TRINITY_DN12958_c0_g2	FAD2	Fatty acid desaturases 2	1.14.19.6
TRINITY_DN131468_c0_g1	FAD2	Fatty acid desaturases 2	1.14.19.6
TRINITY_DN141968_c0_g1	FAD2	Fatty acid desaturases 2	1.14.19.6
TRINITY_DN142369_c0_g1	FAD2	Fatty acid desaturases 2	1.14.19.6
TRINITY_DN153622_c0_g1	FAD2	Fatty acid desaturases 2	1.14.19.6
TRINITY_DN168362_c0_g1	FAD2	Fatty acid desaturases 2	1.14.19.6
TRINITY_DN176077_c0_g1	FAD2	Fatty acid desaturases 2	1.14.19.6
TRINITY_DN180995_c0_g1	FAD2	Fatty acid desaturases 2	1.14.19.6
TRINITY_DN188656_c0_g1	FAD2	Fatty acid desaturases 2	1.14.19.6
TRINITY_DN20499_c0_g1	FAD2	Fatty acid desaturases 2	1.14.19.6
TRINITY_DN39913_c0_g1	FAD2	Fatty acid desaturases 2	1.14.19.6
TRINITY_DN44465_c0_g1	FAD2	Fatty acid desaturases 2	1.14.19.6
TRINITY_DN47710_c0_g1	FAD2	Fatty acid desaturases 2	1.14.19.6
TRINITY_DN48648_c0_g1	FAD2	Fatty acid desaturases 2	1.14.19.6
TRINITY_DN49371_c0_g1	FAD2	Fatty acid desaturases 2	1.14.19.6
TRINITY_DN49371_c0_g2	FAD2	Fatty acid desaturases 2	1.14.19.6
TRINITY_DN51811_c0_g2	FAD2	Fatty acid desaturases 2	1.14.19.6
TRINITY_DN60641_c1_g1	FAD2	Fatty acid desaturases 2	1.14.19.6
TRINITY_DN60641_c1_g2	FAD2	Fatty acid desaturases 2	1.14.19.6
TRINITY_DN60641_c1_g3	FAD2	Fatty acid desaturases 2	1.14.19.6
TRINITY_DN67295_c1_g1	FAD2	Fatty acid desaturases 2	1.14.19.6
TRINITY_DN67295_c2_g1	FAD2	Fatty acid desaturases 2	1.14.19.6
TRINITY_DN71199_c0_g4	FAD2	Fatty acid desaturases 2	1.14.19.6
TRINITY_DN72563_c1_g3	FAD2	Fatty acid desaturases 2	1.14.19.6
TRINITY_DN91397_c0_g1	FAD2	Fatty acid desaturases 2	1.14.19.6
TRINITY_DN93732_c0_g1	FAD2	Fatty acid desaturases 2	1.14.19.6
TRINITY_DN12958_c0_g2	FAD6	Fatty acid desaturases 6	1.14.19.22
TRINITY_DN20499_c0_g1	FAD6	Fatty acid desaturases 6	1.14.19.22
TRINITY_DN59625_c0_g2	FAD6	Fatty acid desaturases 6	1.14.19.22
TRINITY_DN67295_c2_g1	FAD6	Fatty acid desaturases 6	1.14.19.22
TRINITY_DN71199_c0_g4	FAD6	Fatty acid desaturases 6	1.14.19.22
TRINITY_DN91397_c0_g1	FAD6	Fatty acid desaturases 6	1.14.19.22
TRINITY_DN114333_c0_g1	FAD3	Fatty acid desaturases 3	1.14.19.25
TRINITY_DN116073_c0_g1	FAD3	Fatty acid desaturases 3	1.14.19.25
TRINITY_DN177019_c0_g1	FAD3	Fatty acid desaturases 3	1.14.19.25
TRINITY_DN70721_c0_g2	FAD3	Fatty acid desaturases 3	1.14.19.25
TRINITY_DN70721_c0_g3	FAD3	Fatty acid desaturases 3	1.14.19.25
TRINITY_DN72127_c2_g1	FAD3	Fatty acid desaturases 3	1.14.19.25
TRINITY_DN72127_c2_g2	FAD3	Fatty acid desaturases 3	1.14.19.25
TRINITY_DN86416_c0_g1	FAD3	Fatty acid desaturases 3	1.14.19.25
TRINITY_DN116073_c0_g1	FAD7	Fatty acid desaturases 7	1.14.19.35
TRINITY_DN124515_c0_g1	FAD7	Fatty acid desaturases 7	1.14.19.35
TRINITY_DN180995_c0_g1	FAD7	Fatty acid desaturases 7	1.14.19.35
TRINITY_DN188656_c0_g1	FAD7	Fatty acid desaturases 7	1.14.19.35
TRINITY_DN39913_c0_g1	FAD7	Fatty acid desaturases 7	1.14.19.35
TRINITY_DN48648_c0_g1	FAD7	Fatty acid desaturases 7	1.14.19.35
TRINITY_DN59625_c0_g1	FAD7	Fatty acid desaturases 7	1.14.19.35
TRINITY_DN60641_c1_g1	FAD7	Fatty acid desaturases 7	1.14.19.35
TRINITY_DN60641_c1_g2	FAD7	Fatty acid desaturases 7	1.14.19.35
TRINITY_DN60641_c1_g3	FAD7	Fatty acid desaturases 7	1.14.19.35
TRINITY_DN67295_c1_g1	FAD7	Fatty acid desaturases 7	1.14.19.35
TRINITY_DN70721_c0_g2	FAD7	Fatty acid desaturases 7	1.14.19.35
TRINITY_DN70721_c0_g3	FAD7	Fatty acid desaturases 7	1.14.19.35
TRINITY_DN72127_c2_g1	FAD7	Fatty acid desaturases 7	1.14.19.35
TRINITY_DN72127_c2_g2	FAD7	Fatty acid desaturases 7	1.14.19.35
TRINITY_DN72563_c1_g3	FAD7	Fatty acid desaturases 7	1.14.19.35
TRINITY_DN96688_c0_g1	FAD7	Fatty acid desaturases 7	1.14.19.35
TRINITY_DN123504_c0_g1	FAD8	Fatty acid desaturases 8	1.14.19.36
TRINITY_DN131468_c0_g1	FAD8	Fatty acid desaturases 8	1.14.19.36
TRINITY_DN139851_c0_g1	FATA	Acyl-ACP thioesterase A	3.1.2.14
TRINITY_DN64946_c0_g1	FATA	Acyl-ACP thioesterase A	3.1.2.14
TRINITY_DN61338_c0_g2	FATB	Acyl-ACP thioesterase B	3.1.2.21
TRINITY_DN66599_c0_g1	FATB	Acyl-ACP thioesterase B	3.1.2.21
TRINITY_DN58686_c0_g3	FATB	Acyl-ACP thioesterase B	3.1.2.21
TRINITY_DN152751_c0_g1	FATB	Acyl-ACP thioesterase B	3.1.2.21
TRINITY_DN101341_c0_g1	FATB	Acyl-ACP thioesterase B	3.1.2.21
TRINITY_DN60834_c0_g1	FATB	Acyl-ACP thioesterase B	3.1.2.21
TRINITY_DN58686_c0_g2	FATB	Acyl-ACP thioesterase B	3.1.2.21
TRINITY_DN69908_c0_g2	KAR	Ketoacyl-ACP reductase	1.1.1.100
TRINITY_DN112310_c0_g1	KAR	Ketoacyl-ACP reductase	1.1.1.100
TRINITY_DN145279_c0_g1	KAR	Ketoacyl-ACP reductase	1.1.1.100
TRINITY_DN156621_c0_g1	KAR	Ketoacyl-ACP reductase	1.1.1.100
TRINITY_DN160013_c0_g1	KAR	Ketoacyl-ACP reductase	1.1.1.100
TRINITY_DN162651_c0_g1	KAR	Ketoacyl-ACP reductase	1.1.1.100
TRINITY_DN166430_c0_g1	KAR	Ketoacyl-ACP reductase	1.1.1.100
TRINITY_DN168116_c0_g1	KAR	Ketoacyl-ACP reductase	1.1.1.100
TRINITY_DN179202_c0_g1	KAR	Ketoacyl-ACP reductase	1.1.1.100
TRINITY_DN184078_c0_g1	KAR	Ketoacyl-ACP reductase	1.1.1.100
TRINITY_DN186815_c0_g1	KAR	Ketoacyl-ACP reductase	1.1.1.100
TRINITY_DN19068_c0_g1	KAR	Ketoacyl-ACP reductase	1.1.1.100
TRINITY_DN38566_c0_g2	KAR	Ketoacyl-ACP reductase	1.1.1.100
TRINITY_DN58393_c1_g2	KAR	Ketoacyl-ACP reductase	1.1.1.100
TRINITY_DN58393_c1_g4	KAR	Ketoacyl-ACP reductase	1.1.1.100
TRINITY_DN66177_c0_g1	KAR	Ketoacyl-ACP reductase	1.1.1.100
TRINITY_DN69256_c0_g1	KAR	Ketoacyl-ACP reductase	1.1.1.100
TRINITY_DN69536_c2_g4	KAR	Ketoacyl-ACP reductase	1.1.1.100
TRINITY_DN70107_c1_g3	KAR	Ketoacyl-ACP reductase	1.1.1.100
TRINITY_DN70107_c1_g4	KAR	Ketoacyl-ACP reductase	1.1.1.100
TRINITY_DN82808_c0_g1	KAR	Ketoacyl-ACP reductase	1.1.1.100
TRINITY_DN85673_c0_g1	KAR	Ketoacyl-ACP reductase	1.1.1.100
TRINITY_DN86134_c0_g1	KAR	Ketoacyl-ACP reductase	1.1.1.100
TRINITY_DN87388_c0_g1	KAR	Ketoacyl-ACP reductase	1.1.1.100
TRINITY_DN9333_c0_g1	KAR	Ketoacyl-ACP reductase	1.1.1.100
TRINITY_DN9333_c1_g1	KAR	Ketoacyl-ACP reductase	1.1.1.100
TRINITY_DN94680_c0_g1	KAR	Ketoacyl-ACP reductase	1.1.1.100
TRINITY_DN95146_c0_g1	KAR	Ketoacyl-ACP reductase	1.1.1.100
TRINITY_DN123801_c0_g1	KAS II	Ketoacyl-ACP Synthase II	2.3.1.179
TRINITY_DN48169_c0_g1	KAS II	Ketoacyl-ACP Synthase II	2.3.1.179
TRINITY_DN52465_c0_g1	KAS II	Ketoacyl-ACP Synthase II	2.3.1.179
TRINITY_DN52465_c0_g2	KAS II	Ketoacyl-ACP Synthase II	2.3.1.179
TRINITY_DN55168_c0_g1	KAS II	Ketoacyl-ACP Synthase II	2.3.1.179
TRINITY_DN55168_c0_g2	KAS II	Ketoacyl-ACP Synthase II	2.3.1.179
TRINITY_DN55168_c0_g3	KAS II	Ketoacyl-ACP Synthase II	2.3.1.179
TRINITY_DN57532_c0_g1	KAS II	Ketoacyl-ACP Synthase II	2.3.1.179
TRINITY_DN57532_c0_g2	KAS II	Ketoacyl-ACP Synthase II	2.3.1.179
TRINITY_DN63682_c0_g1	KAS II	Ketoacyl-ACP Synthase II	2.3.1.179
TRINITY_DN65954_c0_g1	KAS II	Ketoacyl-ACP Synthase II	2.3.1.179
TRINITY_DN68074_c0_g1	KAS II	Ketoacyl-ACP Synthase II	2.3.1.179
TRINITY_DN68074_c0_g2	KAS II	Ketoacyl-ACP Synthase II	2.3.1.179
TRINITY_DN68074_c0_g3	KAS II	Ketoacyl-ACP Synthase II	2.3.1.179
TRINITY_DN68074_c0_g4	KAS II	Ketoacyl-ACP Synthase II	2.3.1.179
TRINITY_DN70356_c5_g1	KAS II	Ketoacyl-ACP Synthase II	2.3.1.179
TRINITY_DN70356_c5_g2	KAS II	Ketoacyl-ACP Synthase II	2.3.1.179
TRINITY_DN70745_c1_g1	KAS II	Ketoacyl-ACP Synthase II	2.3.1.179
TRINITY_DN71159_c1_g2	KAS II	Ketoacyl-ACP Synthase II	2.3.1.179
TRINITY_DN70369_c0_g1	KASIII	Ketoacyl-ACP Synthase III	2.3.1.18
TRINITY_DN70369_c2_g4	KASIII	Ketoacyl-ACP Synthase III	2.3.1.18
TRINITY_DN70369_c2_g5	KASIII	Ketoacyl-ACP Synthase III	2.3.1.18
TRINITY_DN105792_c0_g1	SAD	Stearoyl-CoA desaturase	1.14.19.1
TRINITY_DN120444_c0_g1	SAD	Stearoyl-CoA desaturase	1.14.19.1
TRINITY_DN131091_c0_g1	SAD	Stearoyl-CoA desaturase	1.14.19.1
TRINITY_DN139002_c0_g1	SAD	Stearoyl-CoA desaturase	1.14.19.1
TRINITY_DN141324_c0_g1	SAD	Stearoyl-CoA desaturase	1.14.19.1
TRINITY_DN14440_c0_g1	SAD	Stearoyl-CoA desaturase	1.14.19.1
TRINITY_DN145225_c0_g1	SAD	Stearoyl-CoA desaturase	1.14.19.1
TRINITY_DN160822_c0_g1	SAD	Stearoyl-CoA desaturase	1.14.19.1
TRINITY_DN177560_c0_g1	SAD	Stearoyl-CoA desaturase	1.14.19.1
TRINITY_DN181904_c0_g1	SAD	Stearoyl-CoA desaturase	1.14.19.1
TRINITY_DN21597_c0_g1	SAD	Stearoyl-CoA desaturase	1.14.19.1
TRINITY_DN28865_c0_g1	SAD	Stearoyl-CoA desaturase	1.14.19.1
TRINITY_DN39138_c0_g1	SAD	Stearoyl-CoA desaturase	1.14.19.1
TRINITY_DN40902_c0_g1	SAD	Stearoyl-CoA desaturase	1.14.19.1
TRINITY_DN49389_c0_g2	SAD	Stearoyl-CoA desaturase	1.14.19.1
TRINITY_DN50586_c0_g1	SAD	Stearoyl-CoA desaturase	1.14.19.1
TRINITY_DN50586_c0_g3	SAD	Stearoyl-CoA desaturase	1.14.19.1
TRINITY_DN50779_c0_g1	SAD	Stearoyl-CoA desaturase	1.14.19.1
TRINITY_DN50779_c0_g2	SAD	Stearoyl-CoA desaturase	1.14.19.1
TRINITY_DN50979_c1_g1	SAD	Stearoyl-CoA desaturase	1.14.19.1
TRINITY_DN51227_c1_g1	SAD	Stearoyl-CoA desaturase	1.14.19.1
TRINITY_DN52692_c0_g1	SAD	Stearoyl-CoA desaturase	1.14.19.1
TRINITY_DN52692_c0_g2	SAD	Stearoyl-CoA desaturase	1.14.19.1
TRINITY_DN54783_c0_g1	SAD	Stearoyl-CoA desaturase	1.14.19.1
TRINITY_DN54783_c0_g2	SAD	Stearoyl-CoA desaturase	1.14.19.1
TRINITY_DN54783_c0_g3	SAD	Stearoyl-CoA desaturase	1.14.19.1
TRINITY_DN55744_c0_g1	SAD	Stearoyl-CoA desaturase	1.14.19.1
TRINITY_DN55744_c0_g2	SAD	Stearoyl-CoA desaturase	1.14.19.1
TRINITY_DN56280_c2_g1	SAD	Stearoyl-CoA desaturase	1.14.19.1
TRINITY_DN56475_c0_g1	SAD	Stearoyl-CoA desaturase	1.14.19.1
TRINITY_DN57298_c0_g2	SAD	Stearoyl-CoA desaturase	1.14.19.1
TRINITY_DN61257_c0_g1	SAD	Stearoyl-CoA desaturase	1.14.19.1
TRINITY_DN62430_c0_g1	SAD	Stearoyl-CoA desaturase	1.14.19.1
TRINITY_DN65294_c1_g2	SAD	Stearoyl-CoA desaturase	1.14.19.1
TRINITY_DN65294_c1_g3	SAD	Stearoyl-CoA desaturase	1.14.19.1
TRINITY_DN65294_c1_g4	SAD	Stearoyl-CoA desaturase	1.14.19.1
TRINITY_DN65294_c1_g5	SAD	Stearoyl-CoA desaturase	1.14.19.1
TRINITY_DN66506_c0_g1	SAD	Stearoyl-CoA desaturase	1.14.19.1
TRINITY_DN66506_c0_g2	SAD	Stearoyl-CoA desaturase	1.14.19.1
TRINITY_DN67033_c0_g1	SAD	Stearoyl-CoA desaturase	1.14.19.1
TRINITY_DN68432_c1_g3	SAD	Stearoyl-CoA desaturase	1.14.19.1
TRINITY_DN70034_c0_g3	SAD	Stearoyl-CoA desaturase	1.14.19.1
TRINITY_DN70034_c0_g5	SAD	Stearoyl-CoA desaturase	1.14.19.1
TRINITY_DN70034_c0_g6	SAD	Stearoyl-CoA desaturase	1.14.19.1
TRINITY_DN70034_c1_g1	SAD	Stearoyl-CoA desaturase	1.14.19.1
TRINITY_DN70034_c2_g1	SAD	Stearoyl-CoA desaturase	1.14.19.1
TRINITY_DN70380_c0_g1	SAD	Stearoyl-CoA desaturase	1.14.19.1
TRINITY_DN70842_c1_g2	SAD	Stearoyl-CoA desaturase	1.14.19.1
TRINITY_DN71064_c0_g1	SAD	Stearoyl-CoA desaturase	1.14.19.1
TRINITY_DN71064_c0_g2	SAD	Stearoyl-CoA desaturase	1.14.19.1
TRINITY_DN71064_c1_g2	SAD	Stearoyl-CoA desaturase	1.14.19.1
TRINITY_DN71064_c1_g3	SAD	Stearoyl-CoA desaturase	1.14.19.1
TRINITY_DN72311_c0_g1	SAD	Stearoyl-CoA desaturase	1.14.19.1
TRINITY_DN72311_c1_g2	SAD	Stearoyl-CoA desaturase	1.14.19.1
TRINITY_DN72311_c1_g3	SAD	Stearoyl-CoA desaturase	1.14.19.1
TRINITY_DN72311_c4_g1	SAD	Stearoyl-CoA desaturase	1.14.19.1
TRINITY_DN72540_c2_g1	SAD	Stearoyl-CoA desaturase	1.14.19.1
TRINITY_DN72540_c2_g2	SAD	Stearoyl-CoA desaturase	1.14.19.1
TRINITY_DN72540_c2_g3	SAD	Stearoyl-CoA desaturase	1.14.19.1
TRINITY_DN78663_c0_g1	SAD	Stearoyl-CoA desaturase	1.14.19.1
TRINITY_DN8031_c0_g2	SAD	Stearoyl-CoA desaturase	1.14.19.1
TRINITY_DN84080_c0_g1	SAD	Stearoyl-CoA desaturase	1.14.19.1
TRINITY_DN84318_c0_g1	SAD	Stearoyl-CoA desaturase	1.14.19.1
TRINITY_DN87631_c0_g1	SAD	Stearoyl-CoA desaturase	1.14.19.1
TRINITY_DN91395_c0_g1	SAD	Stearoyl-CoA desaturase	1.14.19.1
TRINITY_DN92235_c0_g1	SAD	Stearoyl-CoA desaturase	1.14.19.1

## Sheet:  fatty acid catabolism
Additional file 13: List of oil metabolism-related genes detected in our transcriptome.
B. List of genes involved in fatty acid catabolism pathway detected in our transcriptome.
Unigene ID	Enzyme abbreviation	Enzyme Name	EC No.
TRINITY_DN155210_c0_g1	ACX	Acyl-CoA oxidase	1.3.3.6
TRINITY_DN64077_c0_g1	ACX	Acyl-CoA oxidase	1.3.3.6
TRINITY_DN101179_c0_g1	ACX	Acyl-CoA oxidase	1.3.3.6
TRINITY_DN65529_c0_g1	ACX	Acyl-CoA oxidase	1.3.3.6
TRINITY_DN150953_c0_g1	ACX	Acyl-CoA oxidase	1.3.3.6
TRINITY_DN70121_c6_g1	ACX	Acyl-CoA oxidase	1.3.3.6
TRINITY_DN116912_c0_g1	ACX	Acyl-CoA oxidase	1.3.3.6
TRINITY_DN168622_c0_g1	ACX	Acyl-CoA oxidase	1.3.3.6
TRINITY_DN173533_c0_g1	ACX	Acyl-CoA oxidase	1.3.3.6
TRINITY_DN71330_c1_g1	ACX	Acyl-CoA oxidase	1.3.3.6
TRINITY_DN178459_c0_g1	ACX	Acyl-CoA oxidase	1.3.3.6
TRINITY_DN70444_c2_g1	ACX	Acyl-CoA oxidase	1.3.3.6
TRINITY_DN70121_c6_g2	ACX	Acyl-CoA oxidase	1.3.3.6
TRINITY_DN70121_c6_g3	ACX	Acyl-CoA oxidase	1.3.3.6
TRINITY_DN70444_c1_g2	ACX	Acyl-CoA oxidase	1.3.3.6
TRINITY_DN70444_c1_g1	ACX	Acyl-CoA oxidase	1.3.3.6
TRINITY_DN183978_c0_g1	KAT	Acetyl-CoA acyltransferase	2.3.1.16
TRINITY_DN181887_c0_g1	KAT	Acetyl-CoA acyltransferase	2.3.1.16
TRINITY_DN100660_c0_g1	KAT	Acetyl-CoA acyltransferase	2.3.1.16
TRINITY_DN52172_c0_g1	KAT	Acetyl-CoA acyltransferase	2.3.1.16
TRINITY_DN79929_c0_g1	KAT	Acetyl-CoA acyltransferase	2.3.1.16
TRINITY_DN102657_c0_g1	KAT	Acetyl-CoA acyltransferase	2.3.1.16
TRINITY_DN182536_c0_g1	KAT	Acetyl-CoA acyltransferase	2.3.1.16
TRINITY_DN183415_c0_g1	KAT	Acetyl-CoA acyltransferase	2.3.1.16
TRINITY_DN153077_c0_g1	KAT	Acetyl-CoA acyltransferase	2.3.1.16
TRINITY_DN51930_c0_g1	KAT	Acetyl-CoA acyltransferase	2.3.1.16
TRINITY_DN70420_c0_g2	KAT	Acetyl-CoA acyltransferase	2.3.1.16
TRINITY_DN74999_c0_g1	KAT	Acetyl-CoA acyltransferase	2.3.1.16
TRINITY_DN42048_c0_g1	KAT	Acetyl-CoA acyltransferase	2.3.1.16
TRINITY_DN124444_c0_g1	KAT	Acetyl-CoA acyltransferase	2.3.1.16
TRINITY_DN161790_c0_g1	KAT	Acetyl-CoA acyltransferase	2.3.1.16
TRINITY_DN179347_c0_g1	KAT	Acetyl-CoA acyltransferase	2.3.1.16
TRINITY_DN103582_c0_g1	KAT	Acetyl-CoA acyltransferase	2.3.1.16
TRINITY_DN105494_c0_g1	KAT	Acetyl-CoA acyltransferase	2.3.1.16
TRINITY_DN117805_c0_g1	KAT	Acetyl-CoA acyltransferase	2.3.1.16
TRINITY_DN165678_c0_g1	KAT	Acetyl-CoA acyltransferase	2.3.1.16
TRINITY_DN125064_c0_g1	KAT	Acetyl-CoA acyltransferase	2.3.1.16
TRINITY_DN156840_c0_g1	KAT	Acetyl-CoA acyltransferase	2.3.1.16
TRINITY_DN74807_c0_g1	KAT	Acetyl-CoA acyltransferase	2.3.1.16
TRINITY_DN73275_c0_g1	KAT	Acetyl-CoA acyltransferase	2.3.1.16
TRINITY_DN168834_c0_g1	KAT	Acetyl-CoA acyltransferase	2.3.1.16
TRINITY_DN46062_c0_g1	KAT	Acetyl-CoA acyltransferase	2.3.1.16
TRINITY_DN113339_c0_g1	KAT	Acetyl-CoA acyltransferase	2.3.1.16
TRINITY_DN20263_c0_g1	KAT	Acetyl-CoA acyltransferase	2.3.1.16
TRINITY_DN70420_c0_g1	KAT	Acetyl-CoA acyltransferase	2.3.1.16
TRINITY_DN59881_c0_g1	KAT	Acetyl-CoA acyltransferase	2.3.1.16
TRINITY_DN51930_c1_g1	KAT	Acetyl-CoA acyltransferase	2.3.1.16
TRINITY_DN122241_c0_g1	LACS	Long-chain acyl-CoA synthetase	6.2.1.3
TRINITY_DN129415_c0_g1	LACS	Long-chain acyl-CoA synthetase	6.2.1.3
TRINITY_DN140687_c0_g1	LACS	Long-chain acyl-CoA synthetase	6.2.1.3
TRINITY_DN175719_c1_g1	LACS	Long-chain acyl-CoA synthetase	6.2.1.3
TRINITY_DN18647_c0_g1	LACS	Long-chain acyl-CoA synthetase	6.2.1.3
TRINITY_DN24034_c0_g1	LACS	Long-chain acyl-CoA synthetase	6.2.1.3
TRINITY_DN48241_c0_g1	LACS	Long-chain acyl-CoA synthetase	6.2.1.3
TRINITY_DN50693_c0_g1	LACS	Long-chain acyl-CoA synthetase	6.2.1.3
TRINITY_DN50693_c0_g2	LACS	Long-chain acyl-CoA synthetase	6.2.1.3
TRINITY_DN51635_c0_g1	LACS	Long-chain acyl-CoA synthetase	6.2.1.3
TRINITY_DN52385_c0_g1	LACS	Long-chain acyl-CoA synthetase	6.2.1.3
TRINITY_DN52385_c0_g2	LACS	Long-chain acyl-CoA synthetase	6.2.1.3
TRINITY_DN52385_c0_g3	LACS	Long-chain acyl-CoA synthetase	6.2.1.3
TRINITY_DN57360_c0_g1	LACS	Long-chain acyl-CoA synthetase	6.2.1.3
TRINITY_DN57360_c0_g2	LACS	Long-chain acyl-CoA synthetase	6.2.1.3
TRINITY_DN63870_c0_g1	LACS	Long-chain acyl-CoA synthetase	6.2.1.3
TRINITY_DN63870_c0_g3	LACS	Long-chain acyl-CoA synthetase	6.2.1.3
TRINITY_DN69799_c1_g1	LACS	Long-chain acyl-CoA synthetase	6.2.1.3
TRINITY_DN70457_c0_g1	LACS	Long-chain acyl-CoA synthetase	6.2.1.3
TRINITY_DN70457_c0_g2	LACS	Long-chain acyl-CoA synthetase	6.2.1.3
TRINITY_DN70457_c1_g3	LACS	Long-chain acyl-CoA synthetase	6.2.1.3
TRINITY_DN70457_c1_g5	LACS	Long-chain acyl-CoA synthetase	6.2.1.3
TRINITY_DN71994_c0_g3	LACS	Long-chain acyl-CoA synthetase	6.2.1.3
TRINITY_DN71994_c0_g4	LACS	Long-chain acyl-CoA synthetase	6.2.1.3
TRINITY_DN72346_c3_g2	LACS	Long-chain acyl-CoA synthetase	6.2.1.3
TRINITY_DN81122_c0_g1	LACS	Long-chain acyl-CoA synthetase	6.2.1.3
TRINITY_DN90652_c0_g1	LACS	Long-chain acyl-CoA synthetase	6.2.1.3
TRINITY_DN67244_c1_g1	MFP (=ECH +HACDH)	Enoyl-CoA hydratase	4.2.1.17,1.1.1.35
TRINITY_DN116714_c0_g1	MFP (=ECH +HACDH)	Enoyl-CoA hydratase	4.2.1.17,1.1.1.35
TRINITY_DN67244_c0_g1	MFP (=ECH +HACDH)	Enoyl-CoA hydratase	4.2.1.17,1.1.1.35
TRINITY_DN67244_c2_g7	MFP (=ECH +HACDH)	Enoyl-CoA hydratase	4.2.1.17,1.1.1.35
TRINITY_DN69399_c0_g1	MFP (=ECH +HACDH)	Enoyl-CoA hydratase	4.2.1.17,1.1.1.35
TRINITY_DN67244_c2_g5	MFP (=ECH +HACDH)	Enoyl-CoA hydratase	4.2.1.17,1.1.1.35
TRINITY_DN68864_c0_g4	MFP (=ECH +HACDH)	Enoyl-CoA hydratase	4.2.1.17,1.1.1.35
TRINITY_DN87829_c0_g1	MFP (=ECH +HACDH)	Enoyl-CoA hydratase	4.2.1.17,1.1.1.35
TRINITY_DN67244_c2_g4	MFP (=ECH +HACDH)	Enoyl-CoA hydratase	4.2.1.17,1.1.1.35
TRINITY_DN172322_c0_g1	MFP (=ECH +HACDH)	Enoyl-CoA hydratase	4.2.1.17,1.1.1.35
TRINITY_DN67244_c2_g3	MFP (=ECH +HACDH)	Enoyl-CoA hydratase	4.2.1.17,1.1.1.35
TRINITY_DN67244_c2_g6	MFP (=ECH +HACDH)	Enoyl-CoA hydratase	4.2.1.17,1.1.1.35
TRINITY_DN51739_c0_g1	MFP (=ECH +HACDH)	Enoyl-CoA hydratase	4.2.1.17,1.1.1.35
TRINITY_DN67244_c0_g2	MFP (=ECH +HACDH)	Enoyl-CoA hydratase	4.2.1.17,1.1.1.35
TRINITY_DN68864_c0_g1	MFP (=ECH +HACDH)	Enoyl-CoA hydratase	4.2.1.17,1.1.1.35

## Sheet: TAG biosynthesis
Additional file 13: List of oil metabolism-related genes detected in our transcriptome.
C. List of genes involved in TAG biosynthesis detected in our transcriptome.
Unigene ID	Enzyme abbreviation	Enzyme Name	EC No.
TRINITY_DN176458_c0_g1_i1	DGAT	Diacylglycerol O-Acyltransferase	2.3.1.20
TRINITY_DN72326_c4_g1_i31	DGAT	Diacylglycerol O-Acyltransferase	2.3.1.20
TRINITY_DN62803_c0_g1_i1	DGAT	Diacylglycerol O-Acyltransferase	2.3.1.20
TRINITY_DN119204_c0_g1_i1	DGAT	Diacylglycerol O-Acyltransferase	2.3.1.20
TRINITY_DN56280_c0_g1_i1	GPAT	Glycerol-3-Phosphate Acyltransferase	2.3.1.15
TRINITY_DN56181_c0_g3_i2	GPAT	Glycerol-3-Phosphate Acyltransferase	2.3.1.15
TRINITY_DN96511_c0_g1_i1	GPAT	Glycerol-3-Phosphate Acyltransferase	2.3.1.15
TRINITY_DN72355_c0_g1_i1	GPAT	Glycerol-3-Phosphate Acyltransferase	2.3.1.15
TRINITY_DN70705_c2_g3_i4	GPAT	Glycerol-3-Phosphate Acyltransferase	2.3.1.15
TRINITY_DN59024_c0_g1_i1	GPAT	Glycerol-3-Phosphate Acyltransferase	2.3.1.15
TRINITY_DN55617_c0_g1_i1	GPAT	Glycerol-3-Phosphate Acyltransferase	2.3.1.15
TRINITY_DN8582_c0_g1_i1	GPAT	Glycerol-3-Phosphate Acyltransferase	2.3.1.15
TRINITY_DN54663_c0_g1_i1	GPAT	Glycerol-3-Phosphate Acyltransferase	2.3.1.15
TRINITY_DN47512_c0_g2_i2	GPAT	Glycerol-3-Phosphate Acyltransferase	2.3.1.15
TRINITY_DN98507_c0_g1_i1	GPAT	Glycerol-3-Phosphate Acyltransferase	2.3.1.15
TRINITY_DN62865_c0_g1_i3	GPAT	Glycerol-3-Phosphate Acyltransferase	2.3.1.15
TRINITY_DN71292_c3_g4_i7	LPAAT	1-Acyl-Sn-Glycerol-3-Phosphate Acyltransferase	2.3.1.51
TRINITY_DN33567_c0_g1_i1	LPAAT	1-Acyl-Sn-Glycerol-3-Phosphate Acyltransferase	2.3.1.51
TRINITY_DN72078_c5_g3_i14	PDAT	Phospholipid:Diacylglycerol Acyltransferase	2.3.1.158
TRINITY_DN71915_c1_g2_i2	PDAT	Phospholipid:Diacylglycerol Acyltransferase	2.3.1.158
TRINITY_DN71915_c1_g1_i8	PDAT	Phospholipid:Diacylglycerol Acyltransferase	2.3.1.158
TRINITY_DN72236_c4_g1_i1	PDAT	Phospholipid:Diacylglycerol Acyltransferase	2.3.1.158
TRINITY_DN65392_c0_g3_i7	PDAT	Phospholipid:Diacylglycerol Acyltransferase	2.3.1.158
TRINITY_DN69680_c4_g2_i2	PP	Phosphatidate Phosphatase	3.1.3.4
TRINITY_DN51032_c0_g1_i1	PP	Phosphatidate Phosphatase	3.1.3.4
TRINITY_DN142154_c0_g1_i1	PP	Phosphatidate Phosphatase	3.1.3.4
TRINITY_DN72059_c3_g5_i24	PP	Phosphatidate Phosphatase	3.1.3.4
TRINITY_DN134101_c0_g1_i1	PP	Phosphatidate Phosphatase	3.1.3.4
TRINITY_DN114104_c0_g1_i1	PP	Phosphatidate Phosphatase	3.1.3.4
TRINITY_DN69680_c4_g1_i1	PP	Phosphatidate Phosphatase	3.1.3.4
TRINITY_DN70338_c10_g1_i1	PP	Phosphatidate Phosphatase	3.1.3.4
TRINITY_DN56974_c0_g1_i2	PP	Phosphatidate Phosphatase	3.1.3.4
TRINITY_DN115421_c0_g1_i1	PP	Phosphatidate Phosphatase	3.1.3.4
