# Supplementary material for: De novo transcriptome assembly of the eight major organs of Sacha Inchi (Plukenetia volubilis) and the identification of genes involved in α-linolenic acid metabolism
Source: BMC Genomics. 2018 May 22;19:380. doi: 10.1186/s12864-018-4774-y (PMC5964912; doi:10.1186/s12864-018-4774-y)
Supplement: Supplementary file 15 — Overview of the SSRs detected in the assembled unigenes of Sacha Inchi. (XLS 4872 kb) [file 12864_2018_4774_MOESM15_ESM.xls]

## Sheet: SSR
Overview of the SSRs detected in the assembled unigenes of Sacha Inchi.
ID	SSR No.	SSR type	SSR	size	start	end
TRINITY_DN50647_c0_g1	1	p1	(A)14	14	181	194
TRINITY_DN50647_c0_g1	2	p3	(AAG)5	15	420	434
TRINITY_DN50647_c0_g1	3	p3	(AAT)5	15	1011	1025
TRINITY_DN70485_c1_g2	1	p1	(A)14	14	78	91
TRINITY_DN63670_c0_g1	1	p2	(AT)9	18	181	198
TRINITY_DN72119_c0_g1	1	p1	(T)10	10	224	233
TRINITY_DN78077_c0_g1	1	p1	(A)10	10	132	141
TRINITY_DN53512_c0_g1	1	p2	(TG)7	14	1213	1226
TRINITY_DN57236_c0_g1	1	p1	(T)10	10	1153	1162
TRINITY_DN65566_c2_g1	1	c	(A)13tttcaaaaaaaacccaaaaatttttttt(A)15	56	38	93
TRINITY_DN71723_c1_g1	1	p1	(T)10	10	775	784
TRINITY_DN71723_c1_g1	2	p1	(T)10	10	886	895
TRINITY_DN62910_c1_g3	1	p2	(TG)8	16	142	157
TRINITY_DN71758_c4_g2	1	p1	(A)11	11	64	74
TRINITY_DN69996_c2_g1	1	p1	(A)14	14	401	414
TRINITY_DN65947_c0_g2	1	p1	(T)23	23	3899	3921
TRINITY_DN70453_c4_g2	1	p2	(AT)7	14	1168	1181
TRINITY_DN70453_c4_g2	2	c	(T)19aaaaatataatttta(T)12ggctaagc(T)16	70	2436	2505
TRINITY_DN71976_c0_g1	1	c	(T)16attata(T)19	41	1384	1424
TRINITY_DN125478_c0_g1	1	p1	(T)10	10	24	33
TRINITY_DN63117_c0_g1	1	c	(TGG)5ggggtagccataacctggtggaggaggatatccagtatattgcggcggaggtggataagcataagcagtcat(TGG)5	102	613	714
TRINITY_DN96413_c0_g1	1	p1	(A)10	10	32	41
TRINITY_DN69979_c2_g1	1	p1	(A)15	15	539	553
TRINITY_DN71485_c10_g1	1	p1	(A)14	14	55	68
TRINITY_DN65949_c0_g3	1	p1	(T)13	13	1571	1583
TRINITY_DN50039_c1_g1	1	p2	(AT)8	16	1	16
TRINITY_DN50039_c1_g1	2	p1	(A)17	17	498	514
TRINITY_DN47786_c0_g2	1	c	(TTA)5tttttatggtttcatttgtc(AT)7acatacatacactcacttgttcatgatgttaagtgatcaatgtccataattctctgtgtgtgtatgtgta(TG)6	131	1206	1336
TRINITY_DN8228_c0_g1	1	p1	(A)10	10	97	106
TRINITY_DN52456_c0_g1	1	p1	(A)40	40	1	40
TRINITY_DN69693_c0_g1	1	c	(A)12cttaacaatttttattaacatatcatcaaaatgaacat(A)10	60	4441	4500
TRINITY_DN54349_c0_g1	1	p1	(T)10	10	1053	1062
TRINITY_DN56079_c0_g1	1	p1	(A)10	10	140	149
TRINITY_DN120461_c0_g1	1	p1	(T)34	34	504	537
TRINITY_DN38045_c1_g1	1	p1	(A)10	10	441	450
TRINITY_DN70852_c2_g3	1	p3	(GAC)5	15	9	23
TRINITY_DN70852_c2_g3	2	p1	(A)12	12	1040	1051
TRINITY_DN59582_c0_g1	1	p1	(A)19	19	233	251
TRINITY_DN50515_c0_g1	1	p1	(A)13	13	797	809
TRINITY_DN71005_c3_g1	1	p2	(TA)8	16	312	327
TRINITY_DN71005_c3_g1	2	p2	(GA)19	38	451	488
TRINITY_DN70884_c4_g1	1	p1	(T)13	13	1844	1856
TRINITY_DN65522_c1_g1	1	p1	(A)11	11	1	11
TRINITY_DN69357_c1_g3	1	c	(T)11aacacagttatatgcttctaaaacgctcggtttcgaataataacatttcataaacgaagggaaattaag(A)10	90	520	609
TRINITY_DN59417_c0_g1	1	p2	(AG)10	20	1253	1272
TRINITY_DN50713_c0_g2	1	p3	(GAA)10	30	1	30
TRINITY_DN136664_c0_g2	1	p2	(TA)7	14	5	18
TRINITY_DN136664_c0_g2	2	p1	(T)16	16	771	786
TRINITY_DN71478_c0_g1	1	p1	(A)11	11	34	44
TRINITY_DN55549_c0_g1	1	p1	(A)14	14	1081	1094
TRINITY_DN69091_c0_g2	1	p1	(A)10	10	198	207
TRINITY_DN68531_c3_g3	1	p1	(A)11	11	4511	4521
TRINITY_DN72197_c0_g2	1	p2	(AT)9	18	1199	1216
TRINITY_DN122630_c0_g1	1	p1	(T)12	12	281	292
TRINITY_DN68451_c0_g3	1	c	(AT)6accttc(A)12	30	1387	1416
TRINITY_DN68451_c0_g3	2	p1	(T)10	10	2016	2025
TRINITY_DN68451_c0_g3	3	c	(GT)7atg(TA)6	29	2242	2270
TRINITY_DN87899_c0_g1	1	p3	(TCT)5	15	69	83
TRINITY_DN58535_c0_g1	1	p1	(T)11	11	654	664
TRINITY_DN72087_c0_g1	1	p1	(T)12	12	357	368
TRINITY_DN72087_c0_g1	2	p3	(TCC)5	15	1304	1318
TRINITY_DN72087_c0_g1	3	c	(TC)6cctctctctc(TA)6gag(GT)6	49	1428	1476
TRINITY_DN91617_c0_g1	1	p1	(A)10	10	98	107
TRINITY_DN161660_c0_g1	1	c	(T)12ggttctattaatagaggtgggtgtagacaatattaatttgcgtttattaatacaggtgggtgaaaacgatatttgcc(T)11	100	27	126
TRINITY_DN70511_c2_g2	1	c	(T)11aaaaat(A)16	33	87	119
TRINITY_DN64900_c0_g1	1	p3	(CTT)6	18	1268	1285
TRINITY_DN64900_c0_g1	2	p1	(T)15	15	2991	3005
TRINITY_DN69904_c0_g1	1	p1	(A)12	12	3479	3490
TRINITY_DN49728_c0_g1	1	p3	(ACC)5	15	171	185
TRINITY_DN71006_c4_g2	1	p2	(GT)6	12	1003	1014
TRINITY_DN71006_c4_g2	2	p1	(A)11	11	1411	1421
TRINITY_DN64076_c0_g1	1	p1	(A)10	10	2591	2600
TRINITY_DN71579_c1_g1	1	p1	(A)37	37	1	37
TRINITY_DN71579_c1_g1	2	p1	(T)10	10	3626	3635
TRINITY_DN72438_c6_g1	1	p1	(T)10	10	323	332
TRINITY_DN72438_c6_g1	2	p1	(T)23	23	728	750
TRINITY_DN65148_c0_g2	1	c	(T)13atattaatgaacgatgaagtgaaaaatctctttatttgtg(T)13atattaatgaacgatgaagtgaaaaatctctttatttgtg(T)10	116	14	129
TRINITY_DN65148_c0_g2	2	c	(T)14cccccggctcttccccctagtgtgtgtgcgtgtgcctggtcg(CT)9	74	3070	3143
TRINITY_DN55917_c0_g1	1	p1	(A)13	13	345	357
TRINITY_DN55917_c0_g1	2	p1	(T)14	14	1741	1754
TRINITY_DN46161_c0_g3	1	p1	(T)10	10	422	431
TRINITY_DN67588_c0_g1	1	p3	(ATT)6	18	292	309
TRINITY_DN65847_c0_g1	1	p3	(ATA)5	15	220	234
TRINITY_DN117388_c1_g1	1	c	(CA)10cgagtcttttttttaaaa(T)10	48	45	92
TRINITY_DN117388_c1_g1	2	p1	(A)10	10	306	315
TRINITY_DN76273_c0_g1	1	p1	(T)11	11	74	84
TRINITY_DN76273_c0_g1	2	p3	(AAT)5	15	648	662
TRINITY_DN70889_c0_g3	1	c	(A)14gggaaaaaaagatgacgtgttcaccttccaaattaattgctctaaaataaaatctattccctctctctttctctctgtttctt(A)11	108	250	357
TRINITY_DN70889_c0_g3	2	c	(A)13gaagacatggaagaagctt(A)11	43	3534	3576
TRINITY_DN70889_c0_g3	3	c	(T)13aataattacttgccattgggttgcgagccatcactgtcaatttg(T)10	67	4677	4743
TRINITY_DN70889_c0_g3	4	p1	(T)10	10	4963	4972
TRINITY_DN4069_c0_g2	1	p1	(T)11	11	31	41
TRINITY_DN172553_c0_g1	1	p1	(T)12	12	136	147
TRINITY_DN59159_c0_g3	1	p1	(T)12	12	423	434
TRINITY_DN71044_c0_g1	1	p3	(TTA)5	15	146	160
TRINITY_DN62402_c0_g1	1	p1	(T)16	16	2	17
TRINITY_DN62402_c0_g1	2	p1	(T)10	10	571	580
TRINITY_DN56864_c0_g1	1	p1	(T)10	10	398	407
TRINITY_DN56864_c0_g1	2	p1	(A)10	10	869	878
TRINITY_DN61659_c0_g2	1	p1	(T)11	11	819	829
TRINITY_DN56643_c1_g2	1	p1	(A)10	10	617	626
TRINITY_DN162593_c0_g1	1	c	(T)10atatattttaataaattataattttttaaagaataatatgatatgtgaa(T)15gattttatccctatatatgtacacaaaacttag(TA)7	121	22	142
TRINITY_DN162593_c0_g1	2	p1	(T)10	10	331	340
TRINITY_DN135502_c0_g1	1	p1	(T)13	13	660	672
TRINITY_DN66052_c0_g2	1	p1	(T)10	10	16	25
TRINITY_DN53987_c0_g1	1	c	(A)10tcctaatatttctcatgaccctccaaca(ACC)5	53	10	62
TRINITY_DN130778_c0_g1	1	p1	(T)10	10	48	57
TRINITY_DN55993_c0_g1	1	p1	(A)17	17	17	33
TRINITY_DN67709_c1_g2	1	p1	(T)11	11	345	355
TRINITY_DN56804_c1_g1	1	p3	(TTC)6	18	1	18
TRINITY_DN56804_c1_g1	2	p1	(T)23	23	205	227
TRINITY_DN68262_c0_g1	1	p1	(A)13	13	90	102
TRINITY_DN71551_c2_g2	1	p1	(A)16	16	112	127
TRINITY_DN71551_c2_g2	2	p1	(T)10	10	417	426
TRINITY_DN67559_c3_g2	1	c	(T)15aattacagactcgatgtatggagattttagtttattttcttcttcaagctaatggttcttga(T)10	87	2591	2677
TRINITY_DN50667_c0_g1	1	p2	(GA)6	12	295	306
TRINITY_DN106489_c0_g1	1	p1	(T)14	14	237	250
TRINITY_DN66408_c1_g1	1	p1	(A)20	20	45	64
TRINITY_DN66408_c1_g1	2	p1	(T)10	10	1600	1609
TRINITY_DN188410_c0_g1	1	p1	(T)43	43	243	285
TRINITY_DN82709_c0_g1	1	c	(A)10cttcatgacaatgtgatgattcacaaagagaagagactttggctgccaatcagggtagccacttcaatagccaatc(CT)7tccgcaccccccccg(C)13	128	151	278
TRINITY_DN54322_c0_g1	1	p1	(A)13	13	29	41
TRINITY_DN82571_c0_g1	1	p3	(GAG)5	15	199	213
TRINITY_DN162954_c0_g1	1	c	(TTA)6gtttatt(ATG)7	46	255	300
TRINITY_DN138272_c0_g1	1	p2	(AT)6	12	164	175
TRINITY_DN66036_c0_g1	1	c	(A)16ccaggcggcgacacagcctaatagcc(A)10	52	212	263
TRINITY_DN12679_c0_g2	1	p1	(T)19	19	40	58
TRINITY_DN68777_c2_g1	1	c	(AT)6aagacattgaaatatcgaagtgttttttttt(AG)7	57	428	484
TRINITY_DN68777_c2_g1	2	p3	(GTT)6	18	1031	1048
TRINITY_DN68777_c2_g1	3	p3	(GAT)5	15	1218	1232
TRINITY_DN68777_c2_g1	4	p1	(A)10	10	2146	2155
TRINITY_DN68777_c2_g1	5	c	(A)10gatcaaaagacaaagaaaatagaaggataaatccaaacctagaagaggataaaataagagaaaaactaaaactataaagaagttgaaactgatttc(AT)8	122	2921	3042
TRINITY_DN68777_c2_g1	6	p2	(AT)6	12	3181	3192
TRINITY_DN68777_c2_g1	7	p1	(A)10	10	3325	3334
TRINITY_DN32022_c0_g1	1	c	(ATA)5atcattcaat(ATA)6	43	40	82
TRINITY_DN64431_c0_g1	1	p1	(A)14	14	694	707
TRINITY_DN65862_c0_g1	1	p1	(A)13	13	26	38
TRINITY_DN65862_c0_g1	2	p2	(AG)6	12	265	276
TRINITY_DN49953_c0_g1	1	c	(A)18gaaaaaaaacacaaaaatctaaaatat(A)18	63	519	581
TRINITY_DN49953_c0_g1	2	c	(A)18gaaaaaaaacacaaaaatctaaaatat(A)18	63	1357	1419
TRINITY_DN90230_c0_g1	1	p1	(T)15	15	49	63
TRINITY_DN64862_c0_g1	1	p1	(A)11	11	1997	2007
TRINITY_DN65189_c0_g1	1	p3	(GGT)6	18	2361	2378
TRINITY_DN100799_c0_g1	1	c	(A)14gaggaccaaaaagaagaacaaaataaaaatgaaagattgttaaaag(A)11	71	404	474
TRINITY_DN65945_c0_g1	1	p1	(A)10	10	958	967
TRINITY_DN2439_c0_g1	1	p1	(T)10	10	103	112
TRINITY_DN57246_c0_g1	1	p2	(AT)7	14	260	273
TRINITY_DN50072_c1_g1	1	p3	(TCT)8	24	561	584
TRINITY_DN72106_c0_g9	1	p1	(A)12	12	86	97
TRINITY_DN64958_c0_g2	1	p1	(A)19	19	460	478
TRINITY_DN63645_c0_g3	1	p1	(A)10	10	221	230
TRINITY_DN71149_c2_g1	1	p1	(T)13	13	401	413
TRINITY_DN7932_c0_g2	1	p1	(T)10	10	46	55
TRINITY_DN70793_c0_g1	1	p1	(T)11	11	4650	4660
TRINITY_DN70793_c0_g1	2	p2	(AT)6	12	5733	5744
TRINITY_DN68002_c1_g1	1	p3	(ATA)13	39	1260	1298
TRINITY_DN67136_c0_g1	1	p3	(TTC)5	15	318	332
TRINITY_DN67136_c0_g1	2	p1	(T)11	11	498	508
TRINITY_DN67136_c0_g1	3	p1	(T)11	11	2453	2463
TRINITY_DN67136_c0_g1	4	p1	(T)13	13	2979	2991
TRINITY_DN60358_c0_g2	1	p1	(T)10	10	1011	1020
TRINITY_DN67417_c0_g1	1	p1	(T)12	12	455	466
TRINITY_DN67417_c0_g1	2	p1	(T)12	12	3187	3198
TRINITY_DN72393_c1_g1	1	p1	(A)14	14	9	22
TRINITY_DN72393_c1_g1	2	p1	(T)12	12	666	677
TRINITY_DN70540_c0_g1	1	p3	(TCT)6	18	62	79
TRINITY_DN71150_c0_g4	1	p3	(ATG)6	18	3840	3857
TRINITY_DN70396_c1_g2	1	p3	(ATC)5	15	228	242
TRINITY_DN70396_c1_g2	2	p1	(T)10	10	1233	1242
TRINITY_DN70396_c1_g2	3	p2	(AT)10	20	2527	2546
TRINITY_DN131501_c0_g1	1	p3	(GTC)5	15	78	92
TRINITY_DN47252_c0_g1	1	p2	(CT)6	12	695	706
TRINITY_DN72532_c2_g7	1	p3	(TAC)6	18	111	128
TRINITY_DN63315_c0_g5	1	p2	(AG)6	12	130	141
TRINITY_DN69591_c1_g2	1	c	(T)11ctcccctccttctgctaaattaaatatttttatttc(T)11c(T)12	71	30	100
TRINITY_DN69591_c1_g2	2	p1	(T)16	16	1151	1166
TRINITY_DN124159_c0_g1	1	p1	(A)15	15	1	15
TRINITY_DN64468_c0_g1	1	p1	(A)12	12	1	12
TRINITY_DN71047_c0_g4	1	p2	(AT)7	14	79	92
TRINITY_DN70633_c0_g1	1	p2	(AT)10	20	1155	1174
TRINITY_DN61216_c0_g1	1	p2	(AT)8	16	770	785
TRINITY_DN65558_c0_g3	1	p3	(GAG)7	21	1	21
TRINITY_DN139784_c0_g1	1	p1	(A)12	12	26	37
TRINITY_DN55802_c0_g2	1	p2	(AC)9	18	568	585
TRINITY_DN55802_c0_g2	2	p2	(TA)9	18	837	854
TRINITY_DN69071_c1_g3	1	p1	(T)14	14	32	45
TRINITY_DN70850_c0_g2	1	p3	(ATA)23	69	48	116
TRINITY_DN70850_c0_g2	2	p2	(TC)8	16	691	706
TRINITY_DN148253_c0_g1	1	p1	(A)10	10	270	279
TRINITY_DN47100_c0_g1	1	p2	(AG)8	16	288	303
TRINITY_DN72043_c1_g3	1	p1	(A)10	10	746	755
TRINITY_DN72043_c1_g3	2	c	(A)10tttttactgggatatggtggcactgaagtgtattgcaagcacatggacaaagagaacttgat(A)10	82	1280	1361
TRINITY_DN72043_c1_g3	3	p3	(CAC)6	18	3708	3725
TRINITY_DN72043_c1_g3	4	p3	(TAT)7	21	5789	5809
TRINITY_DN49648_c0_g2	1	p1	(T)14	14	201	214
TRINITY_DN70688_c4_g3	1	p1	(T)10	10	541	550
TRINITY_DN51507_c0_g1	1	p1	(T)13	13	690	702
TRINITY_DN50862_c0_g1	1	p2	(AT)9	18	689	706
TRINITY_DN6924_c0_g1	1	p3	(TTA)7	21	1292	1312
TRINITY_DN66014_c0_g2	1	p1	(T)10	10	43	52
TRINITY_DN105513_c0_g1	1	p2	(TA)9	18	61	78
TRINITY_DN67556_c0_g2	1	p1	(A)13	13	2511	2523
TRINITY_DN50950_c0_g1	1	p1	(A)13	13	434	446
TRINITY_DN68915_c1_g5	1	p1	(A)12	12	11	22
TRINITY_DN59944_c0_g2	1	p2	(AT)6	12	185	196
TRINITY_DN100673_c0_g1	1	p3	(TTA)5	15	248	262
TRINITY_DN146279_c0_g1	1	p1	(A)12	12	196	207
TRINITY_DN69534_c0_g1	1	p1	(A)10	10	382	391
TRINITY_DN58478_c1_g2	1	p1	(A)11	11	312	322
TRINITY_DN65492_c0_g2	1	c	(A)17gaacaaaagagc(GA)7	43	6833	6875
TRINITY_DN62075_c0_g1	1	p1	(A)13	13	7	19
TRINITY_DN62075_c0_g1	2	p3	(CGG)5	15	530	544
TRINITY_DN62075_c0_g1	3	p3	(CCA)8	24	987	1010
TRINITY_DN66239_c0_g2	1	p1	(A)10	10	150	159
TRINITY_DN66239_c0_g2	2	p1	(T)10	10	634	643
TRINITY_DN129565_c0_g1	1	p1	(T)10	10	125	134
TRINITY_DN72173_c3_g3	1	p1	(A)11	11	561	571
TRINITY_DN56958_c0_g2	1	p2	(TA)11	22	58	79
TRINITY_DN59866_c0_g1	1	p1	(T)36	36	218	253
TRINITY_DN55428_c0_g1	1	p1	(T)10	10	126	135
TRINITY_DN55428_c0_g1	2	p1	(T)10	10	759	768
TRINITY_DN67753_c0_g2	1	p1	(A)13	13	90	102
TRINITY_DN69922_c0_g2	1	p1	(A)13	13	2032	2044
TRINITY_DN69922_c0_g2	2	p1	(T)12	12	2344	2355
TRINITY_DN69922_c0_g2	3	p1	(T)13	13	3526	3538
TRINITY_DN68060_c4_g5	1	c	(T)23ggtttttgtttttttgtttttgtaatttttc(T)13	67	1446	1512
TRINITY_DN66808_c1_g1	1	p1	(T)23	23	738	760
TRINITY_DN58494_c0_g1	1	p1	(A)12	12	925	936
TRINITY_DN69009_c3_g1	1	p1	(A)14	14	3277	3290
TRINITY_DN2388_c0_g1	1	p1	(A)13	13	73	85
TRINITY_DN68466_c1_g1	1	c	(CCA)5tatataactgggttctttacctgctaaaaactgcatg(AT)8	68	141	208
TRINITY_DN68466_c1_g1	2	p1	(T)10	10	3429	3438
TRINITY_DN64279_c3_g1	1	p1	(T)12	12	63	74
TRINITY_DN64279_c3_g1	2	p1	(A)13	13	856	868
TRINITY_DN61557_c0_g1	1	c	(A)17c(A)11t(A)23	53	60	112
TRINITY_DN61557_c0_g1	2	p2	(TA)8	16	357	372
TRINITY_DN61557_c0_g1	3	p1	(A)11	11	1050	1060
TRINITY_DN66156_c0_g1	1	p1	(T)14	14	47	60
TRINITY_DN49922_c0_g2	1	p1	(A)13	13	1	13
TRINITY_DN67277_c2_g2	1	p1	(A)10	10	748	757
TRINITY_DN66357_c0_g3	1	p1	(A)11	11	624	634
TRINITY_DN66357_c0_g3	2	p2	(AT)9	18	1024	1041
TRINITY_DN69565_c1_g3	1	p1	(T)17	17	7727	7743
TRINITY_DN69565_c1_g3	2	p1	(A)10	10	7967	7976
TRINITY_DN112402_c0_g1	1	c	(A)10tgggttataaaaaatagtacttaaac(A)15	51	68	118
TRINITY_DN72407_c6_g13	1	p1	(T)11	11	257	267
TRINITY_DN48098_c0_g2	1	c	(T)16acttttatacctctacttcaggttagaaattgaagggtaaaatg(T)10	70	96	165
TRINITY_DN66820_c0_g1	1	p2	(TA)9	18	462	479
TRINITY_DN66820_c0_g1	2	p2	(AT)6	12	4828	4839
TRINITY_DN63500_c0_g3	1	p1	(T)14	14	49	62
TRINITY_DN63381_c0_g3	1	p3	(CAA)5	15	150	164
TRINITY_DN63381_c0_g3	2	p3	(GAA)6	18	406	423
TRINITY_DN63381_c0_g3	3	p2	(TA)6	12	1724	1735
TRINITY_DN63381_c0_g3	4	p1	(T)23	23	1864	1886
TRINITY_DN63956_c0_g1	1	p1	(T)11	11	1524	1534
TRINITY_DN63956_c0_g1	2	p1	(A)12	12	1752	1763
TRINITY_DN69626_c0_g1	1	p2	(TA)9	18	32	49
TRINITY_DN65491_c0_g1	1	p1	(T)10	10	2208	2217
TRINITY_DN60952_c1_g1	1	p1	(T)10	10	254	263
TRINITY_DN60952_c1_g1	2	c	(A)10ggaaagagagagaaggagagagggagagagaggagaaggagaaatggaagagaaagagagatcaagggtacacc(T)10	94	1392	1485
TRINITY_DN53937_c0_g1	1	p1	(A)10	10	928	937
TRINITY_DN53937_c0_g1	2	p1	(T)23	23	3741	3763
TRINITY_DN72064_c2_g1	1	p1	(A)11	11	148	158
TRINITY_DN72064_c2_g1	2	p1	(A)10	10	2079	2088
TRINITY_DN72064_c2_g1	3	p1	(A)10	10	2308	2317
TRINITY_DN72064_c2_g1	4	p1	(T)10	10	2600	2609
TRINITY_DN72064_c2_g1	5	p1	(T)10	10	2829	2838
TRINITY_DN72064_c2_g1	6	p1	(T)11	11	4759	4769
TRINITY_DN70661_c7_g1	1	p1	(A)14	14	2222	2235
TRINITY_DN83511_c0_g1	1	p1	(T)14	14	1	14
TRINITY_DN58002_c0_g1	1	p1	(T)12	12	8	19
TRINITY_DN103950_c0_g1	1	p2	(AT)8	16	165	180
TRINITY_DN53967_c0_g1	1	p1	(A)13	13	478	490
TRINITY_DN105868_c0_g1	1	p3	(AAT)7	21	627	647
TRINITY_DN68154_c0_g1	1	p1	(T)12	12	3670	3681
TRINITY_DN69631_c0_g1	1	p1	(A)37	37	1	37
TRINITY_DN69631_c0_g1	2	p2	(AT)8	16	3690	3705
TRINITY_DN52764_c0_g1	1	p3	(GAA)11	33	1177	1209
TRINITY_DN71666_c0_g1	1	p1	(A)11	11	97	107
TRINITY_DN73610_c0_g1	1	p2	(TG)6	12	228	239
TRINITY_DN72490_c2_g8	1	p1	(A)10	10	819	828
TRINITY_DN64983_c0_g1	1	p2	(AT)7	14	171	184
TRINITY_DN145110_c0_g1	1	p3	(GCA)5	15	133	147
TRINITY_DN106680_c0_g1	1	p1	(T)16	16	11	26
TRINITY_DN69284_c4_g2	1	p1	(T)10	10	586	595
TRINITY_DN64652_c1_g1	1	p3	(TCT)5	15	102	116
TRINITY_DN64652_c1_g1	2	p2	(TA)6	12	389	400
TRINITY_DN64652_c1_g1	3	p2	(TA)8	16	583	598
TRINITY_DN64652_c1_g1	4	p1	(T)10	10	911	920
TRINITY_DN67092_c2_g4	1	p2	(TA)7	14	945	958
TRINITY_DN10244_c0_g1	1	p1	(A)15	15	1	15
TRINITY_DN10244_c0_g1	2	p1	(A)10	10	126	135
TRINITY_DN69301_c1_g2	1	p1	(A)12	12	3751	3762
TRINITY_DN67003_c1_g1	1	p1	(T)15	15	2340	2354
TRINITY_DN72048_c0_g8	1	p1	(A)10	10	909	918
TRINITY_DN72048_c0_g8	2	p3	(AAT)7	21	1578	1598
TRINITY_DN54188_c0_g1	1	p1	(T)13	13	441	453
TRINITY_DN22643_c0_g1	1	p1	(T)13	13	59	71
TRINITY_DN108810_c0_g1	1	p1	(T)12	12	68	79
TRINITY_DN69013_c2_g1	1	p1	(A)14	14	3111	3124
TRINITY_DN69135_c1_g1	1	c	(T)23cttttc(T)16	45	1	45
TRINITY_DN56951_c0_g1	1	p3	(TCA)5	15	181	195
TRINITY_DN69978_c0_g1	1	p1	(T)10	10	83	92
TRINITY_DN69978_c0_g1	2	p1	(A)10	10	4029	4038
TRINITY_DN69978_c0_g1	3	p1	(A)10	10	4229	4238
TRINITY_DN58784_c0_g1	1	p3	(AGA)6	18	1063	1080
TRINITY_DN66015_c1_g1	1	p2	(GT)6	12	884	895
TRINITY_DN57745_c0_g1	1	p1	(T)10	10	2054	2063
TRINITY_DN57745_c0_g1	2	p1	(A)13	13	2280	2292
TRINITY_DN54389_c0_g1	1	p1	(T)17	17	1973	1989
TRINITY_DN64368_c0_g1	1	c	(AT)6gtatgtatg(TA)6	33	2812	2844
TRINITY_DN69688_c1_g1	1	p1	(T)15	15	462	476
TRINITY_DN71910_c0_g4	1	p1	(T)10	10	59	68
TRINITY_DN46496_c0_g2	1	p1	(T)10	10	103	112
TRINITY_DN67232_c0_g1	1	p1	(T)56	56	3041	3096
TRINITY_DN69207_c0_g1	1	p1	(T)11	11	3187	3197
TRINITY_DN68624_c0_g1	1	p1	(A)11	11	730	740
TRINITY_DN69128_c1_g2	1	p1	(A)10	10	6	15
TRINITY_DN69128_c1_g2	2	c	(CT)11aatctttctctttctcttcgtaaaaacaaacagaaaat(A)11	71	276	346
TRINITY_DN51502_c0_g1	1	p2	(TA)7	14	1966	1979
TRINITY_DN14868_c0_g1	1	p1	(T)13	13	357	369
TRINITY_DN68603_c3_g1	1	p1	(T)17	17	368	384
TRINITY_DN64444_c0_g3	1	p1	(C)17	17	66	82
TRINITY_DN48057_c0_g1	1	c	(T)10ctctcaatggaaagtaaatttgc(T)13	46	61	106
TRINITY_DN71122_c2_g2	1	p2	(CT)9	18	4187	4204
TRINITY_DN71122_c2_g2	2	p1	(A)14	14	5241	5254
TRINITY_DN71122_c2_g2	3	p1	(A)12	12	11326	11337
TRINITY_DN71505_c1_g1	1	p2	(TA)7	14	1625	1638
TRINITY_DN183574_c0_g1	1	p1	(T)11	11	500	510
TRINITY_DN183574_c0_g1	2	p1	(T)10	10	824	833
TRINITY_DN68959_c4_g12	1	p1	(A)11	11	557	567
TRINITY_DN63861_c0_g1	1	p3	(ACC)5	15	2854	2868
TRINITY_DN67003_c0_g1	1	c	(A)11gaagaaagctcagcattaatatgaagaaaaaagatgagaaatcaatatctactatttc(T)16	85	34	118
TRINITY_DN177052_c0_g1	1	p2	(TA)7	14	870	883
TRINITY_DN71044_c2_g1	1	p1	(A)10	10	70	79
TRINITY_DN64027_c0_g1	1	p1	(A)10	10	1134	1143
TRINITY_DN132303_c0_g1	1	p1	(A)10	10	198	207
TRINITY_DN62884_c2_g1	1	p1	(T)11	11	3039	3049
TRINITY_DN62884_c2_g1	2	p1	(T)10	10	3174	3183
TRINITY_DN61983_c0_g1	1	p1	(A)11	11	4589	4599
TRINITY_DN61983_c0_g1	2	p1	(A)10	10	4901	4910
TRINITY_DN65574_c2_g1	1	p1	(T)17	17	729	745
TRINITY_DN67244_c2_g5	1	p1	(C)13	13	2186	2198
TRINITY_DN72287_c1_g1	1	c	(T)10gcttttgtacattttttgttctacctg(T)10	47	2829	2875
TRINITY_DN71635_c0_g1	1	p2	(TG)8	16	525	540
TRINITY_DN70674_c2_g1	1	p1	(A)11	11	349	359
TRINITY_DN57201_c0_g2	1	p1	(T)10	10	2206	2215
TRINITY_DN71439_c0_g2	1	p1	(T)11	11	38	48
TRINITY_DN154292_c0_g1	1	p4	(GGCA)6	24	210	233
TRINITY_DN68373_c2_g1	1	p1	(A)10	10	3744	3753
TRINITY_DN68373_c2_g1	2	p2	(AG)11	22	5503	5524
TRINITY_DN69004_c7_g2	1	p1	(A)13	13	2756	2768
TRINITY_DN67863_c0_g1	1	p1	(T)13	13	76	88
TRINITY_DN67863_c0_g1	2	p1	(T)10	10	430	439
TRINITY_DN67863_c0_g1	3	p4	(CTTT)5	20	1020	1039
TRINITY_DN62731_c1_g4	1	p1	(T)10	10	12	21
TRINITY_DN62731_c1_g4	2	p1	(T)10	10	1034	1043
TRINITY_DN18315_c0_g2	1	p1	(T)10	10	156	165
TRINITY_DN69712_c2_g1	1	p1	(A)11	11	3676	3686
TRINITY_DN71801_c8_g2	1	p1	(T)10	10	1507	1516
TRINITY_DN69558_c3_g2	1	p2	(AT)9	18	277	294
TRINITY_DN54903_c0_g1	1	p3	(TTC)5	15	438	452
TRINITY_DN69688_c0_g1	1	p1	(T)15	15	59	73
TRINITY_DN69688_c0_g1	2	p3	(CTT)5	15	3511	3525
TRINITY_DN1815_c0_g1	1	p2	(AG)36	72	220	291
TRINITY_DN68272_c1_g6	1	p1	(A)11	11	48	58
TRINITY_DN61867_c0_g3	1	p3	(TGC)5	15	133	147
TRINITY_DN61867_c0_g3	2	c	(A)10taaagaccgaaaagagcgcc(A)23	53	775	827
TRINITY_DN12910_c0_g1	1	p1	(A)13	13	872	884
TRINITY_DN54382_c0_g1	1	p3	(GGT)5	15	74	88
TRINITY_DN68698_c0_g2	1	p1	(T)10	10	253	262
TRINITY_DN66271_c0_g3	1	c	(TG)6tatgc(AT)7	31	5528	5558
TRINITY_DN66271_c0_g3	2	p1	(T)18	18	5709	5726
TRINITY_DN71852_c3_g5	1	p1	(A)10	10	813	822
TRINITY_DN88425_c0_g1	1	p1	(T)12	12	295	306
TRINITY_DN66615_c1_g2	1	p1	(T)23	23	278	300
TRINITY_DN132141_c0_g1	1	p2	(AT)6	12	827	838
TRINITY_DN132141_c0_g1	2	p1	(T)10	10	975	984
TRINITY_DN85850_c0_g1	1	p1	(T)10	10	164	173
TRINITY_DN67682_c2_g4	1	p1	(A)11	11	982	992
TRINITY_DN62938_c0_g1	1	p3	(CAT)5	15	125	139
TRINITY_DN62938_c0_g1	2	c	(A)20cccgcaaaaaggatccccgttcccaggcaaaacaaaaaagagaagaaaagggtttctaaaggg(A)11	94	2378	2471
TRINITY_DN52965_c0_g3	1	p3	(CCA)5	15	341	355
TRINITY_DN41231_c0_g1	1	p1	(A)10	10	334	343
TRINITY_DN174685_c0_g1	1	p1	(A)11	11	1382	1392
TRINITY_DN127994_c0_g1	1	c	(TA)10tgcttgttttca(T)10	42	11	52
TRINITY_DN127994_c0_g1	2	p1	(T)10	10	441	450
TRINITY_DN127994_c0_g1	3	p2	(AT)6	12	556	567
TRINITY_DN64453_c0_g2	1	p3	(CTC)7	21	61	81
TRINITY_DN71060_c2_g2	1	c	(T)10(A)11	21	677	697
TRINITY_DN70083_c0_g6	1	p2	(TA)8	16	1472	1487
TRINITY_DN177281_c0_g1	1	p1	(T)10	10	454	463
TRINITY_DN52513_c0_g2	1	c	(G)10tcgagggcggggggtcggagggggaccgcgtgg(T)16	59	27	85
TRINITY_DN70489_c2_g2	1	p1	(T)10	10	76	85
TRINITY_DN70619_c1_g2	1	p2	(AT)8	16	805	820
TRINITY_DN68825_c2_g1	1	p1	(T)12	12	1794	1805
TRINITY_DN89983_c0_g1	1	p2	(AT)17	34	221	254
TRINITY_DN91563_c0_g1	1	p1	(T)10	10	60	69
TRINITY_DN66557_c0_g1	1	p1	(T)10	10	94	103
TRINITY_DN56423_c0_g1	1	p1	(A)23	23	1	23
TRINITY_DN67242_c1_g1	1	p1	(A)13	13	1543	1555
TRINITY_DN65392_c0_g6	1	p3	(ATT)5	15	84	98
TRINITY_DN65392_c0_g6	2	p2	(AT)7	14	216	229
TRINITY_DN54525_c0_g1	1	p1	(T)11	11	1	11
TRINITY_DN59306_c0_g1	1	p1	(C)10	10	264	273
TRINITY_DN49383_c1_g1	1	c	(T)11atacagttattcatc(T)11	37	30	66
TRINITY_DN158218_c0_g1	1	p3	(TCG)6	18	113	130
TRINITY_DN70427_c2_g2	1	p2	(AT)8	16	185	200
TRINITY_DN70427_c2_g2	2	p1	(A)10	10	712	721
TRINITY_DN70427_c2_g2	3	p1	(T)10	10	844	853
TRINITY_DN70427_c2_g2	4	p1	(A)11	11	1060	1070
TRINITY_DN67524_c0_g1	1	c	(T)10gggttagtgggcagcggaaagtctccatcacccttcttgg(A)10	60	785	844
TRINITY_DN149612_c0_g1	1	p1	(A)15	15	240	254
TRINITY_DN66912_c4_g3	1	p3	(ATT)6	18	17	34
TRINITY_DN70535_c0_g1	1	p1	(T)12	12	3349	3360
TRINITY_DN70535_c0_g1	2	p1	(A)14	14	7146	7159
TRINITY_DN46323_c0_g1	1	p1	(T)11	11	697	707
TRINITY_DN60881_c2_g1	1	p2	(TG)6	12	419	430
TRINITY_DN71297_c0_g6	1	p1	(A)13	13	34	46
TRINITY_DN71297_c0_g6	2	p1	(T)15	15	3721	3735
TRINITY_DN70226_c0_g2	1	p1	(T)17	17	2183	2199
TRINITY_DN70447_c3_g5	1	c	(A)15gaaacatcgtcatgtgaaagtattttattttaaaaaatttttatttgatatttttataaag(T)14	90	2462	2551
TRINITY_DN72485_c5_g1	1	p1	(T)15	15	1467	1481
TRINITY_DN61212_c0_g1	1	p1	(T)11	11	26	36
TRINITY_DN61212_c0_g1	2	p1	(A)10	10	431	440
TRINITY_DN61212_c0_g1	3	p1	(A)10	10	750	759
TRINITY_DN61212_c0_g1	4	p1	(A)10	10	1924	1933
TRINITY_DN128634_c0_g1	1	p3	(AGA)14	42	225	266
TRINITY_DN72060_c0_g1	1	p1	(C)10	10	577	586
TRINITY_DN69707_c1_g4	1	p1	(T)11	11	1681	1691
TRINITY_DN33516_c0_g1	1	p1	(A)10	10	677	686
TRINITY_DN69439_c0_g4	1	c	(A)12gtagagggaggggatggtttggagtg(A)19	57	31	87
TRINITY_DN69439_c0_g4	2	p1	(A)10	10	2372	2381
TRINITY_DN69439_c0_g4	3	c	(A)12tggttgaatcaaaataattctttttaaagttttc(T)10	56	3339	3394
TRINITY_DN69439_c0_g4	4	p1	(T)11	11	4174	4184
TRINITY_DN69439_c0_g4	5	c	(A)14ggaaagagatct(A)11	37	4368	4404
TRINITY_DN69439_c0_g4	6	p1	(C)16	16	5862	5877
TRINITY_DN71341_c1_g4	1	p2	(TA)7	14	6122	6135
TRINITY_DN71341_c1_g4	2	p1	(T)17	17	7795	7811
TRINITY_DN71341_c1_g4	3	p1	(A)10	10	10335	10344
TRINITY_DN71341_c1_g4	4	p1	(T)23	23	10916	10938
TRINITY_DN69719_c4_g5	1	p1	(A)10	10	290	299
TRINITY_DN57708_c0_g1	1	p1	(A)14	14	38	51
TRINITY_DN72093_c2_g2	1	p1	(A)11	11	88	98
TRINITY_DN72093_c2_g2	2	p3	(CTG)5	15	2800	2814
TRINITY_DN69553_c0_g3	1	p1	(A)12	12	1066	1077
TRINITY_DN61728_c0_g1	1	p1	(T)40	40	2	41
TRINITY_DN67453_c1_g1	1	c	(T)10actttttcttgactctactatctgctggagttttagttcatctatgtctttgtgaaaacct(A)17	88	29	116
TRINITY_DN58728_c0_g2	1	p1	(T)15	15	2612	2626
TRINITY_DN58728_c0_g2	2	p2	(GT)6	12	2885	2896
TRINITY_DN58728_c0_g2	3	p1	(T)11	11	3734	3744
TRINITY_DN60420_c0_g1	1	p1	(A)10	10	468	477
TRINITY_DN127125_c0_g1	1	p3	(TCT)5	15	121	135
TRINITY_DN68725_c1_g1	1	p1	(T)10	10	129	138
TRINITY_DN18854_c0_g2	1	p2	(TA)8	16	435	450
TRINITY_DN65872_c0_g1	1	p2	(TC)6	12	432	443
TRINITY_DN65872_c0_g1	2	p2	(GA)6	12	2655	2666
TRINITY_DN58849_c0_g1	1	p1	(A)10	10	424	433
TRINITY_DN138595_c0_g1	1	p1	(A)16	16	6	21
TRINITY_DN71437_c1_g5	1	p1	(T)11	11	347	357
TRINITY_DN71437_c1_g5	2	p1	(T)10	10	476	485
TRINITY_DN71437_c1_g5	3	p1	(T)12	12	817	828
TRINITY_DN71437_c1_g5	4	p1	(T)11	11	3257	3267
TRINITY_DN115012_c1_g1	1	p3	(GTG)7	21	116	136
TRINITY_DN70320_c3_g1	1	p1	(A)11	11	1743	1753
TRINITY_DN63231_c3_g1	1	p4	(AAAG)5	20	455	474
TRINITY_DN69646_c7_g2	1	p3	(GTA)5	15	1051	1065
TRINITY_DN72478_c2_g4	1	c	(A)11gggtaacattattgattaccgcagttggaaagggttaccttcccattaattatatatcaagaggaaacctaactctttgtaaagtaaac(A)15	115	13	127
TRINITY_DN72478_c2_g4	2	p2	(GA)6	12	2291	2302
TRINITY_DN58249_c0_g1	1	p2	(AT)8	16	64	79
TRINITY_DN63594_c0_g1	1	c	(T)10gttcaattctttta(T)18ataattttttttaaa(T)11attg(T)10atttggtgtg(T)10	102	1433	1534
TRINITY_DN70865_c2_g2	1	c	(A)10cagaagaaacttccaaaagcgacagttttgaatcgaaaaaaattaattttgtgacaaacagcaaatggaattaatatgaaattttttc(A)13	111	3379	3489
TRINITY_DN69953_c0_g5	1	p2	(CT)6	12	2097	2108
TRINITY_DN70426_c2_g4	1	p1	(A)12	12	1361	1372
TRINITY_DN71516_c2_g8	1	c	(TC)7cctctccctctccctctgattgccaaacaaatagagattgatccactgacacaaggattgatcgatgaaaagatacgaataatatgattttcttc(T)24atttta(T)23	162	59	220
TRINITY_DN71867_c3_g2	1	p1	(A)15	15	97	111
TRINITY_DN71867_c3_g2	2	p1	(T)10	10	315	324
TRINITY_DN57222_c0_g2	1	p1	(A)20	20	106	125
TRINITY_DN1057_c0_g1	1	p2	(AT)6	12	267	278
TRINITY_DN72210_c2_g2	1	p1	(A)10	10	1094	1103
TRINITY_DN69513_c2_g5	1	p1	(G)21	21	20	40
TRINITY_DN69513_c2_g5	2	p1	(T)12	12	277	288
TRINITY_DN69513_c2_g5	3	p1	(T)12	12	743	754
TRINITY_DN114236_c0_g2	1	p3	(GCC)5	15	393	407
TRINITY_DN54867_c0_g2	1	p1	(A)11	11	2053	2063
TRINITY_DN54867_c0_g2	2	p2	(AG)6	12	2448	2459
TRINITY_DN53375_c0_g1	1	p1	(T)10	10	1676	1685
TRINITY_DN65685_c0_g1	1	p2	(CT)9	18	303	320
TRINITY_DN65685_c0_g1	2	c	(T)12gccgtctgttacagtcatcactctctctttctttaaagagaatttttcaacttttagtacccttttaacatttttattttacttttggttgcctg(CT)7	121	500	620
TRINITY_DN4421_c0_g1	1	p1	(T)13	13	1212	1224
TRINITY_DN51894_c0_g3	1	p1	(A)11	11	94	104
TRINITY_DN68885_c0_g1	1	p2	(GA)7	14	104	117
TRINITY_DN162014_c0_g1	1	c	(T)14gacatgattcaccgaattacaactacgatattcaga(T)10	60	247	306
TRINITY_DN70489_c0_g1	1	p1	(A)10	10	465	474
TRINITY_DN4807_c0_g2	1	p1	(T)16	16	926	941
TRINITY_DN71887_c3_g8	1	p1	(A)12	12	516	527
TRINITY_DN95247_c0_g2	1	p1	(T)23	23	318	340
TRINITY_DN154167_c0_g1	1	c	(A)10taac(A)19c(A)20	54	4	57
TRINITY_DN68975_c2_g1	1	p1	(A)12	12	1	12
TRINITY_DN72501_c1_g12	1	p1	(A)15	15	1240	1254
TRINITY_DN69966_c8_g2	1	p3	(ATA)5	15	93	107
TRINITY_DN69966_c8_g2	2	c	(GA)6taaacagaaataacaagaagg(AGA)5	48	691	738
TRINITY_DN70200_c2_g2	1	p1	(T)10	10	201	210
TRINITY_DN47888_c0_g2	1	p3	(CAC)6	18	79	96
TRINITY_DN61994_c2_g3	1	p2	(CT)10	20	1534	1553
TRINITY_DN70870_c4_g1	1	p1	(A)16	16	9	24
TRINITY_DN70870_c4_g1	2	p2	(AT)8	16	160	175
TRINITY_DN68312_c7_g2	1	p2	(AT)8	16	848	863
TRINITY_DN68312_c7_g2	2	p2	(AG)7	14	2135	2148
TRINITY_DN70935_c0_g1	1	p1	(A)14	14	5090	5103
TRINITY_DN62667_c0_g1	1	p1	(A)16	16	88	103
TRINITY_DN137901_c0_g1	1	p1	(A)35	35	175	209
TRINITY_DN14902_c0_g1	1	p1	(A)11	11	752	762
TRINITY_DN2436_c0_g2	1	p1	(A)10	10	1533	1542
TRINITY_DN70844_c0_g1	1	p1	(T)15	15	169	183
TRINITY_DN177753_c0_g2	1	p2	(AT)9	18	52	69
TRINITY_DN67559_c2_g2	1	c	(T)15attttttttattttttg(T)13aattagttataggttatgcattttttttgtttttttaata(T)18	103	314	416
TRINITY_DN154908_c0_g1	1	p2	(CT)8	16	45	60
TRINITY_DN68504_c0_g1	1	p3	(AGA)5	15	2105	2119
TRINITY_DN68504_c0_g1	2	p2	(GA)6	12	2560	2571
TRINITY_DN67831_c5_g1	1	p3	(TAT)7	21	66	86
TRINITY_DN67831_c5_g1	2	p1	(A)10	10	1745	1754
TRINITY_DN67831_c5_g1	3	p1	(A)19	19	2099	2117
TRINITY_DN67831_c5_g1	4	p2	(TA)6	12	2845	2856
TRINITY_DN67831_c5_g1	5	p1	(A)13	13	4435	4447
TRINITY_DN67831_c5_g1	6	p1	(A)17	17	4663	4679
TRINITY_DN72274_c3_g7	1	p1	(A)12	12	164	175
TRINITY_DN71502_c0_g3	1	p2	(TA)9	18	1142	1159
TRINITY_DN22664_c0_g1	1	p1	(A)12	12	222	233
TRINITY_DN22664_c0_g1	2	p1	(A)10	10	760	769
TRINITY_DN22664_c0_g1	3	p2	(AG)6	12	2214	2225
TRINITY_DN66465_c0_g2	1	c	(T)28a(T)10atcacttttatttttctttttccctttg(T)28a(T)10atcacttttatttttctttttccctttg(T)21	155	394	548
TRINITY_DN69669_c4_g1	1	p1	(A)10	10	655	664
TRINITY_DN69004_c0_g1	1	p1	(T)10	10	599	608
TRINITY_DN58167_c0_g1	1	p1	(A)11	11	456	466
TRINITY_DN62274_c0_g2	1	p1	(A)10	10	79	88
TRINITY_DN67818_c4_g3	1	p1	(T)12	12	735	746
TRINITY_DN67818_c4_g3	2	p1	(T)10	10	917	926
TRINITY_DN66763_c0_g1	1	p1	(T)10	10	583	592
TRINITY_DN52593_c0_g2	1	p1	(T)10	10	166	175
TRINITY_DN68352_c0_g1	1	p1	(A)11	11	138	148
TRINITY_DN57942_c0_g1	1	c	(CT)7atcatttctccttataattttatctca(CT)6aaaataacttttg(T)10	76	43	118
TRINITY_DN57942_c0_g1	2	c	(T)10catatatatgttttatg(T)11	38	1850	1887
TRINITY_DN57942_c0_g1	3	p1	(T)12	12	3855	3866
TRINITY_DN57942_c0_g1	4	p1	(A)11	11	4209	4219
TRINITY_DN72416_c0_g2	1	p1	(T)12	12	210	221
TRINITY_DN72416_c0_g2	2	p1	(A)12	12	7555	7566
TRINITY_DN72416_c0_g2	3	p1	(A)10	10	7801	7810
TRINITY_DN64648_c1_g1	1	p1	(A)13	13	490	502
TRINITY_DN100692_c0_g1	1	p1	(A)11	11	7	17
TRINITY_DN72478_c3_g5	1	c	(TGT)5tgggtaacatgggtttttggttttgatcaacaagaactactc(T)10	67	402	468
TRINITY_DN72478_c3_g5	2	p1	(T)11	11	3249	3259
TRINITY_DN67121_c1_g1	1	p1	(T)10	10	1532	1541
TRINITY_DN67121_c1_g1	2	p1	(A)16	16	3808	3823
TRINITY_DN58485_c0_g2	1	p1	(A)15	15	1136	1150
TRINITY_DN58485_c0_g2	2	p2	(AT)7	14	1662	1675
TRINITY_DN58485_c0_g2	3	p2	(GA)6	12	2447	2458
TRINITY_DN58485_c0_g2	4	p2	(AG)7	14	2743	2756
TRINITY_DN68938_c4_g1	1	p1	(A)23	23	1	23
TRINITY_DN68938_c4_g1	2	p3	(TCA)6	18	247	264
TRINITY_DN68938_c4_g1	3	c	(T)12gaattggaaatcgttaaaagaagatatcctaacttcatataa(T)10	64	2106	2169
TRINITY_DN68938_c4_g1	4	p3	(TAT)5	15	2313	2327
TRINITY_DN68938_c4_g1	5	p2	(TA)9	18	2775	2792
TRINITY_DN56027_c0_g1	1	p1	(T)11	11	68	78
TRINITY_DN56027_c0_g1	2	p1	(A)10	10	1101	1110
TRINITY_DN56027_c0_g1	3	p2	(TA)8	16	1384	1399
TRINITY_DN56027_c0_g1	4	p2	(AG)6	12	1689	1700
TRINITY_DN71971_c1_g1	1	p1	(T)11	11	2277	2287
TRINITY_DN167585_c0_g1	1	p3	(TCA)5	15	115	129
TRINITY_DN62980_c0_g1	1	c	(A)33caaaaataaaaaaaat(A)10	59	468	526
TRINITY_DN71767_c0_g3	1	p1	(A)12	12	155	166
TRINITY_DN71767_c0_g3	2	p2	(AG)6	12	4552	4563
TRINITY_DN71767_c0_g3	3	p1	(T)11	11	4957	4967
TRINITY_DN71767_c0_g3	4	p1	(A)10	10	5306	5315
TRINITY_DN67818_c3_g1	1	p1	(A)16	16	826	841
TRINITY_DN59638_c0_g1	1	p1	(T)11	11	993	1003
TRINITY_DN71874_c1_g5	1	p1	(T)11	11	412	422
TRINITY_DN70783_c7_g1	1	c	(A)11tat(A)16	30	1	30
TRINITY_DN70783_c7_g1	2	p1	(A)10	10	583	592
TRINITY_DN70913_c4_g1	1	p1	(T)12	12	65	76
TRINITY_DN134025_c0_g1	1	p1	(A)10	10	136	145
TRINITY_DN67574_c1_g2	1	p1	(T)10	10	5187	5196
TRINITY_DN67574_c1_g2	2	p1	(T)40	40	6021	6060
TRINITY_DN146765_c0_g1	1	p3	(ATC)5	15	40	54
TRINITY_DN69208_c3_g1	1	p2	(AT)12	24	1317	1340
TRINITY_DN51964_c0_g1	1	p1	(A)12	12	161	172
TRINITY_DN51964_c0_g1	2	p1	(T)23	23	1421	1443
TRINITY_DN90549_c0_g1	1	p3	(CTC)6	18	194	211
TRINITY_DN62872_c0_g4	1	p1	(A)10	10	79	88
TRINITY_DN71019_c0_g1	1	p1	(T)10	10	373	382
TRINITY_DN71019_c0_g1	2	p1	(T)23	23	724	746
TRINITY_DN66396_c0_g2	1	p1	(T)14	14	847	860
TRINITY_DN60183_c0_g2	1	c	(TGC)7aatattacaaagcacctaaaaca(T)10	54	490	543
TRINITY_DN60183_c0_g2	2	p1	(A)10	10	5055	5064
TRINITY_DN60183_c0_g2	3	p3	(TCC)5	15	7767	7781
TRINITY_DN69884_c2_g2	1	p1	(T)11	11	1029	1039
TRINITY_DN69884_c2_g2	2	p1	(A)10	10	1427	1436
TRINITY_DN69884_c2_g2	3	p1	(T)17	17	1742	1758
TRINITY_DN53959_c0_g1	1	p1	(A)11	11	725	735
TRINITY_DN60220_c0_g1	1	p1	(A)15	15	2813	2827
TRINITY_DN71440_c1_g3	1	c	(T)11cttctttttta(T)23	45	4198	4242
TRINITY_DN70419_c0_g2	1	p1	(T)18	18	81	98
TRINITY_DN70419_c0_g2	2	p3	(GGC)5	15	574	588
TRINITY_DN70419_c0_g2	3	p1	(T)23	23	2515	2537
TRINITY_DN70423_c3_g2	1	p2	(TA)9	18	20	37
TRINITY_DN70423_c3_g2	2	p1	(T)11	11	157	167
TRINITY_DN62343_c2_g1	1	p3	(TTC)5	15	114	128
TRINITY_DN130905_c0_g1	1	p1	(A)16	16	4	19
TRINITY_DN53363_c0_g4	1	c	(A)18g(A)23	42	362	403
TRINITY_DN71837_c1_g4	1	p1	(A)12	12	1098	1109
TRINITY_DN51904_c0_g1	1	p3	(TTA)5	15	586	600
TRINITY_DN70399_c1_g2	1	p1	(A)10	10	157	166
TRINITY_DN55751_c0_g1	1	p1	(A)15	15	280	294
TRINITY_DN65513_c3_g1	1	p1	(T)47	47	778	824
TRINITY_DN60701_c0_g1	1	p3	(AAG)5	15	483	497
TRINITY_DN67342_c1_g3	1	p3	(AGG)21	63	1	63
TRINITY_DN70692_c0_g2	1	p1	(T)11	11	3478	3488
TRINITY_DN70692_c0_g2	2	p1	(A)12	12	3730	3741
TRINITY_DN70692_c0_g2	3	p1	(T)10	10	3889	3898
TRINITY_DN58222_c0_g1	1	c	(T)10gcattc(T)13	29	40	68
TRINITY_DN68644_c0_g1	1	c	(A)12ttttcttttcgggagagtaaaaaattgtgaaacagaaagaaaacgcagagaaagcgac(A)14	84	94	177
TRINITY_DN70473_c0_g4	1	p2	(TG)6	12	4430	4441
TRINITY_DN103642_c0_g1	1	p1	(T)10	10	16	25
TRINITY_DN103642_c0_g1	2	p1	(T)10	10	169	178
TRINITY_DN66724_c0_g1	1	c	(T)18a(T)20aatttta(T)10ctaaaataaggtatctttgaatttttaatcta(T)11	99	1342	1440
TRINITY_DN179584_c0_g1	1	p1	(T)12	12	108	119
TRINITY_DN177346_c0_g1	1	p1	(A)10	10	155	164
TRINITY_DN70068_c5_g1	1	c	(A)11caataaaaaaaacaaaaataaaaccccaacatatcaatctttttgcc(T)34	92	1	92
TRINITY_DN70068_c5_g1	2	p2	(TG)8	16	471	486
TRINITY_DN70068_c5_g1	3	p1	(T)11	11	2929	2939
TRINITY_DN51553_c0_g1	1	p2	(CT)7	14	284	297
TRINITY_DN51553_c0_g1	2	p3	(TAG)6	18	993	1010
TRINITY_DN51553_c0_g1	3	p1	(A)13	13	1478	1490
TRINITY_DN54970_c0_g2	1	p1	(A)11	11	27	37
TRINITY_DN62643_c0_g2	1	p3	(ATA)5	15	294	308
TRINITY_DN72223_c4_g3	1	p4	(TTTC)5	20	89	108
TRINITY_DN72223_c4_g3	2	p1	(A)10	10	857	866
TRINITY_DN69034_c5_g1	1	p1	(T)11	11	971	981
TRINITY_DN52965_c0_g2	1	p3	(CCA)5	15	310	324
TRINITY_DN17546_c0_g1	1	p1	(A)10	10	2	11
TRINITY_DN17546_c0_g1	2	p1	(T)15	15	118	132
TRINITY_DN64179_c0_g1	1	p1	(T)11	11	1095	1105
TRINITY_DN64179_c0_g1	2	p1	(T)10	10	1485	1494
TRINITY_DN65491_c0_g2	1	p1	(A)12	12	87	98
TRINITY_DN65491_c0_g2	2	p1	(T)12	12	1085	1096
TRINITY_DN65491_c0_g2	3	p1	(T)10	10	1949	1958
TRINITY_DN65491_c0_g2	4	p1	(T)11	11	3580	3590
TRINITY_DN65491_c0_g2	5	p1	(T)20	20	4112	4131
TRINITY_DN64866_c1_g2	1	p2	(AT)6	12	511	522
TRINITY_DN173339_c0_g1	1	p3	(TCT)5	15	254	268
TRINITY_DN61583_c0_g1	1	p1	(A)10	10	119	128
TRINITY_DN57300_c0_g1	1	p1	(T)15	15	29	43
TRINITY_DN66916_c1_g1	1	p1	(T)11	11	610	620
TRINITY_DN66916_c1_g1	2	p2	(AT)10	20	751	770
TRINITY_DN66916_c1_g1	3	p1	(T)11	11	1418	1428
TRINITY_DN69009_c5_g1	1	p2	(AT)9	18	138	155
TRINITY_DN67493_c2_g2	1	p3	(ATT)7	21	2146	2166
TRINITY_DN69402_c0_g1	1	p1	(A)11	11	165	175
TRINITY_DN60678_c0_g1	1	p2	(TA)6	12	1043	1054
TRINITY_DN68525_c3_g2	1	p1	(A)16	16	243	258
TRINITY_DN65829_c1_g3	1	p1	(T)10	10	15	24
TRINITY_DN65829_c1_g3	2	p1	(T)10	10	258	267
TRINITY_DN71295_c5_g3	1	p3	(CTC)6	18	2934	2951
TRINITY_DN71295_c5_g3	2	c	(A)14(GA)6	26	3086	3111
TRINITY_DN62744_c0_g1	1	c	(A)13ggggaa(AG)6	31	2693	2723
TRINITY_DN62744_c0_g1	2	p1	(T)11	11	2836	2846
TRINITY_DN70767_c2_g1	1	p1	(A)23	23	1	23
TRINITY_DN70767_c2_g1	2	p1	(T)15	15	4201	4215
TRINITY_DN66552_c3_g1	1	p2	(TA)10	20	58	77
TRINITY_DN71556_c0_g1	1	p1	(A)13	13	358	370
TRINITY_DN67626_c4_g2	1	p1	(T)12	12	3740	3751
TRINITY_DN102296_c0_g1	1	p2	(TA)6	12	296	307
TRINITY_DN65413_c0_g1	1	p1	(T)10	10	1635	1644
TRINITY_DN65413_c0_g1	2	p1	(T)10	10	2084	2093
TRINITY_DN180563_c0_g3	1	p1	(T)10	10	101	110
TRINITY_DN70953_c9_g1	1	p1	(T)23	23	1	23
TRINITY_DN71496_c2_g1	1	c	(A)23ttataccaaaaacaaattattaattttatataaaaatgtaaaat(A)38	105	1	105
TRINITY_DN55392_c0_g1	1	c	(A)15ttaaaaaaat(A)54	79	17	95
TRINITY_DN65237_c0_g1	1	p1	(T)10	10	839	848
TRINITY_DN90090_c0_g1	1	p2	(GT)6	12	106	117
TRINITY_DN57637_c1_g1	1	p2	(AC)6	12	377	388
TRINITY_DN142445_c0_g1	1	p3	(GTG)5	15	230	244
TRINITY_DN154673_c0_g1	1	p1	(T)11	11	1618	1628
TRINITY_DN68213_c3_g2	1	p3	(TAT)8	24	172	195
TRINITY_DN57579_c0_g1	1	p2	(TA)7	14	198	211
TRINITY_DN63045_c0_g1	1	p1	(A)11	11	714	724
TRINITY_DN70752_c0_g1	1	p1	(A)18	18	51	68
TRINITY_DN70752_c0_g1	2	p2	(TA)7	14	1296	1309
TRINITY_DN70752_c0_g1	3	p1	(T)10	10	1605	1614
TRINITY_DN70752_c0_g1	4	p1	(A)11	11	4152	4162
TRINITY_DN70844_c3_g1	1	p1	(T)10	10	1872	1881
TRINITY_DN13368_c0_g1	1	c	(A)13ggggggggaaaactgaaacgaaaaggagaatgaagattttaag(A)17	73	171	243
TRINITY_DN68266_c2_g1	1	p2	(GT)8	16	547	562
TRINITY_DN71092_c0_g5	1	p2	(AT)8	16	168	183
TRINITY_DN51727_c0_g1	1	p1	(A)10	10	91	100
TRINITY_DN51727_c0_g1	2	p1	(T)10	10	1063	1072
TRINITY_DN70740_c4_g2	1	p2	(AT)8	16	119	134
TRINITY_DN70740_c4_g2	2	p1	(T)13	13	341	353
TRINITY_DN141989_c0_g1	1	p1	(A)16	16	255	270
TRINITY_DN59959_c0_g1	1	p2	(AC)9	18	84	101
TRINITY_DN71899_c3_g6	1	p1	(A)10	10	2039	2048
TRINITY_DN71899_c3_g6	2	p1	(A)15	15	3743	3757
TRINITY_DN71384_c1_g2	1	p1	(T)12	12	3497	3508
TRINITY_DN62690_c1_g2	1	p1	(A)11	11	86	96
TRINITY_DN56089_c0_g3	1	c	(A)10ttccctaaagaaaatttgaccttcctctt(A)10	49	9	57
TRINITY_DN2431_c0_g2	1	p1	(T)11	11	259	269
TRINITY_DN64512_c0_g2	1	p1	(A)10	10	1862	1871
TRINITY_DN70375_c2_g1	1	p1	(T)15	15	96	110
TRINITY_DN70375_c2_g1	2	p1	(A)10	10	3461	3470
TRINITY_DN59552_c1_g1	1	p2	(AT)6	12	66	77
TRINITY_DN59552_c1_g1	2	p1	(T)47	47	242	288
TRINITY_DN57870_c0_g4	1	p3	(AAT)5	15	262	276
TRINITY_DN57870_c0_g4	2	p1	(A)12	12	1083	1094
TRINITY_DN53820_c0_g1	1	p2	(AG)11	22	93	114
TRINITY_DN145827_c0_g1	1	c	(GCT)11(TCT)7	54	274	327
TRINITY_DN63643_c0_g1	1	p3	(AAG)5	15	220	234
TRINITY_DN50247_c0_g1	1	p2	(TG)7	14	349	362
TRINITY_DN50247_c0_g1	2	p1	(T)23	23	564	586
TRINITY_DN53152_c0_g1	1	p1	(T)23	23	1025	1047
TRINITY_DN71760_c1_g4	1	p1	(T)10	10	8551	8560
TRINITY_DN52878_c0_g2	1	p3	(AAG)6	18	309	326
TRINITY_DN62934_c0_g1	1	p1	(T)11	11	297	307
TRINITY_DN68886_c2_g2	1	p1	(T)12	12	347	358
TRINITY_DN69200_c3_g1	1	p2	(TA)8	16	257	272
TRINITY_DN69200_c3_g1	2	p1	(T)10	10	4107	4116
TRINITY_DN47706_c0_g2	1	p3	(GAA)6	18	32	49
TRINITY_DN47706_c0_g2	2	p1	(A)11	11	529	539
TRINITY_DN70523_c2_g1	1	p1	(T)12	12	103	114
TRINITY_DN64320_c0_g1	1	p3	(TGA)5	15	777	791
TRINITY_DN64320_c0_g1	2	p2	(AT)8	16	961	976
TRINITY_DN70181_c0_g4	1	p1	(A)12	12	4149	4160
TRINITY_DN55368_c0_g1	1	c	(T)13cttcttttaaaaataaaagaaaaagagaaatgttaataatattaat(AATA)5	79	53	131
TRINITY_DN55368_c0_g1	2	p2	(AT)8	16	383	398
TRINITY_DN55368_c0_g1	3	p1	(A)10	10	524	533
TRINITY_DN55368_c0_g1	4	p2	(TA)8	16	852	867
TRINITY_DN67319_c1_g3	1	p1	(T)11	11	90	100
TRINITY_DN55685_c0_g2	1	c	(T)10ccagattttgttttttgtggcatttttccactctagttctaatgaatctctctattatattgttatcgagttgccaatggtatg(T)12	106	495	600
TRINITY_DN58306_c1_g1	1	c	(AT)10(GT)12	44	152	195
TRINITY_DN68711_c0_g1	1	p1	(A)11	11	495	505
TRINITY_DN70405_c0_g1	1	p1	(A)18	18	1513	1530
TRINITY_DN72481_c2_g2	1	p1	(T)14	14	58	71
TRINITY_DN185018_c0_g1	1	p1	(T)18	18	345	362
TRINITY_DN8628_c0_g2	1	p1	(A)10	10	125	134
TRINITY_DN60540_c1_g1	1	p3	(TAA)5	15	784	798
TRINITY_DN46851_c0_g1	1	p1	(T)10	10	384	393
TRINITY_DN50054_c0_g2	1	c	(AT)6aacctctttaaaattatgttaatttttaataatttatcattatatattta(AT)7	76	582	657
TRINITY_DN158907_c0_g1	1	p1	(T)18	18	62	79
TRINITY_DN158907_c0_g1	2	p1	(T)10	10	488	497
TRINITY_DN92405_c0_g1	1	p1	(T)13	13	377	389
TRINITY_DN69378_c0_g1	1	c	(TTC)6tccttcttctctctaatctaactccaagcaaacagctgtccccagttaacacttcatcctcccgcacctctgtccctctactaattcaattcttttcat(TC)6	129	40	168
TRINITY_DN69378_c0_g1	2	p1	(A)12	12	490	501
TRINITY_DN69378_c0_g1	3	p1	(T)10	10	3933	3942
TRINITY_DN60791_c0_g1	1	p2	(CT)6	12	2047	2058
TRINITY_DN68501_c2_g4	1	p1	(A)12	12	81	92
TRINITY_DN68501_c2_g4	2	p1	(A)10	10	544	553
TRINITY_DN168678_c0_g1	1	p1	(A)10	10	391	400
TRINITY_DN169609_c0_g1	1	p1	(A)14	14	282	295
TRINITY_DN52308_c0_g1	1	p2	(TA)8	16	216	231
TRINITY_DN70140_c2_g1	1	p1	(A)11	11	853	863
TRINITY_DN70801_c3_g1	1	p1	(G)11	11	1	11
TRINITY_DN70801_c3_g1	2	p1	(T)13	13	807	819
TRINITY_DN70801_c3_g1	3	p1	(A)18	18	1654	1671
TRINITY_DN68969_c1_g2	1	p1	(A)10	10	458	467
TRINITY_DN68969_c1_g2	2	p1	(A)12	12	3130	3141
TRINITY_DN71263_c0_g1	1	p1	(A)10	10	1869	1878
TRINITY_DN71263_c0_g1	2	p2	(TA)9	18	2296	2313
TRINITY_DN92214_c0_g1	1	p3	(AAG)5	15	112	126
TRINITY_DN48213_c0_g1	1	c	(ATC)6(AT)7	32	63	94
TRINITY_DN149847_c0_g1	1	p1	(A)10	10	92	101
TRINITY_DN56679_c0_g2	1	p2	(TA)6	12	50	61
TRINITY_DN56679_c0_g2	2	p1	(A)10	10	1362	1371
TRINITY_DN55029_c0_g1	1	p2	(AT)8	16	112	127
TRINITY_DN66124_c0_g4	1	p1	(A)10	10	2734	2743
TRINITY_DN66124_c0_g4	2	p3	(AAT)5	15	3132	3146
TRINITY_DN66124_c0_g4	3	p1	(A)12	12	3634	3645
TRINITY_DN66124_c0_g4	4	p1	(T)12	12	3960	3971
TRINITY_DN48148_c0_g1	1	p2	(AT)8	16	512	527
TRINITY_DN70713_c4_g2	1	c	(T)13atttttttatttttttaatttaaccaacccaccccttg(T)16	67	1	67
TRINITY_DN70713_c4_g2	2	p2	(GA)6	12	5427	5438
TRINITY_DN70713_c4_g2	3	p1	(T)11	11	5637	5647
TRINITY_DN177769_c0_g1	1	p1	(T)11	11	289	299
TRINITY_DN67755_c2_g1	1	p1	(A)18	18	308	325
TRINITY_DN149903_c0_g1	1	p2	(TG)6	12	55	66
TRINITY_DN70647_c1_g1	1	p1	(T)15	15	863	877
TRINITY_DN70647_c1_g1	2	p1	(A)10	10	1171	1180
TRINITY_DN71990_c3_g3	1	c	(T)12g(T)10	23	4912	4934
TRINITY_DN103845_c0_g1	1	p1	(A)15	15	39	53
TRINITY_DN103845_c0_g1	2	p1	(T)14	14	354	367
TRINITY_DN68619_c6_g1	1	p1	(A)10	10	613	622
TRINITY_DN169954_c0_g1	1	p1	(A)12	12	215	226
TRINITY_DN72486_c0_g1	1	c	(TCT)14tcc(TCT)5ttcttctc(AT)9	86	1	86
TRINITY_DN68077_c2_g2	1	p1	(A)11	11	208	218
TRINITY_DN71008_c2_g1	1	p2	(CT)11	22	53	74
TRINITY_DN70602_c1_g4	1	p1	(A)14	14	34	47
TRINITY_DN49910_c0_g1	1	p1	(T)10	10	11	20
TRINITY_DN70712_c0_g1	1	p1	(A)11	11	619	629
TRINITY_DN70712_c0_g1	2	p1	(A)11	11	2428	2438
TRINITY_DN70712_c0_g1	3	p1	(A)11	11	2691	2701
TRINITY_DN69734_c0_g4	1	c	(T)13attaaaatattttttatgtaatttttttttattttatttttatttttatgtattc(T)10atttttttttc(T)44	133	14	146
TRINITY_DN71891_c5_g1	1	p1	(A)14	14	2	15
TRINITY_DN58963_c0_g2	1	p1	(A)11	11	8	18
TRINITY_DN58963_c0_g2	2	p2	(GA)10	20	187	206
TRINITY_DN72187_c1_g4	1	p1	(T)16	16	1	16
TRINITY_DN67679_c0_g1	1	p1	(T)10	10	31	40
TRINITY_DN61185_c0_g3	1	p1	(T)16	16	678	693
TRINITY_DN61185_c0_g3	2	p1	(A)11	11	2365	2375
TRINITY_DN61029_c0_g1	1	p3	(TAT)6	18	20	37
TRINITY_DN61029_c0_g1	2	p1	(T)41	41	2254	2294
TRINITY_DN71969_c4_g4	1	p2	(AT)8	16	275	290
TRINITY_DN71969_c4_g4	2	p1	(T)16	16	1457	1472
TRINITY_DN71969_c4_g4	3	p3	(TAA)7	21	2853	2873
TRINITY_DN64448_c4_g2	1	c	(A)17cctactaaaaacaactaagacaagatttactattattctctgacaaaattaag(A)10	80	14	93
TRINITY_DN64448_c4_g2	2	c	(T)16atatgaatttta(T)15agaaattttataaatg(A)13ttta(T)10	86	1303	1388
TRINITY_DN68679_c2_g2	1	p1	(A)14	14	3177	3190
TRINITY_DN68679_c2_g2	2	c	(AG)9aagggtggttcggtcaggtggttgggcgggtgagagattcggttgg(T)23	87	5087	5173
TRINITY_DN67647_c0_g2	1	p1	(T)16	16	49	64
TRINITY_DN173483_c1_g1	1	p1	(A)12	12	132	143
TRINITY_DN72344_c3_g2	1	p1	(A)10	10	104	113
TRINITY_DN179152_c0_g1	1	p1	(A)10	10	240	249
TRINITY_DN67455_c0_g1	1	p1	(A)10	10	45	54
TRINITY_DN58643_c1_g1	1	p1	(T)10	10	649	658
TRINITY_DN71407_c1_g1	1	p3	(GAA)6	18	576	593
TRINITY_DN24566_c0_g1	1	c	(A)18ccagagaaagaaatggtctctccaccagaaatttccaaaactcatttctctcctctggcta(T)14	93	356	448
TRINITY_DN71042_c4_g1	1	p1	(A)18	18	102	119
TRINITY_DN92447_c0_g1	1	p1	(T)10	10	261	270
TRINITY_DN49067_c0_g1	1	c*	(AT)9(ATAG)6*tatttgaacttgatcgataggagcgttcc(A)11	80	54	133
TRINITY_DN59522_c0_g1	1	p2	(CT)9	18	487	504
TRINITY_DN59522_c0_g1	2	p2	(TA)6	12	1065	1076
TRINITY_DN59522_c0_g1	3	p1	(T)10	10	1541	1550
TRINITY_DN49667_c0_g1	1	p3	(TTA)5	15	15	29
TRINITY_DN70567_c3_g1	1	p1	(A)10	10	4544	4553
TRINITY_DN65994_c0_g1	1	c	(A)11gcatagatggaagg(T)10	35	908	942
TRINITY_DN6923_c1_g1	1	p4	(TTTA)5	20	65	84
TRINITY_DN68796_c0_g2	1	p1	(T)12	12	508	519
TRINITY_DN129879_c0_g1	1	p1	(T)10	10	49	58
TRINITY_DN70917_c3_g1	1	p2	(AT)7	14	81	94
TRINITY_DN169405_c0_g1	1	p1	(A)10	10	102	111
TRINITY_DN68045_c0_g4	1	p1	(A)10	10	35	44
TRINITY_DN68045_c0_g4	2	p1	(A)13	13	4603	4615
TRINITY_DN47668_c0_g1	1	p1	(T)10	10	337	346
TRINITY_DN70867_c2_g2	1	p2	(TA)6	12	431	442
TRINITY_DN70867_c2_g2	2	p1	(T)11	11	999	1009
TRINITY_DN21881_c0_g2	1	p2	(GA)7	14	55	68
TRINITY_DN70716_c5_g1	1	p2	(TA)8	16	298	313
TRINITY_DN64804_c1_g1	1	p1	(C)54	54	241	294
TRINITY_DN180813_c0_g1	1	p1	(T)10	10	336	345
TRINITY_DN71845_c1_g3	1	p1	(T)18	18	51	68
TRINITY_DN71222_c0_g2	1	p1	(A)15	15	2552	2566
TRINITY_DN64113_c2_g1	1	p1	(T)11	11	1165	1175
TRINITY_DN64113_c2_g1	2	p1	(A)13	13	1455	1467
TRINITY_DN64113_c2_g1	3	p1	(A)14	14	2004	2017
TRINITY_DN69140_c1_g1	1	p3	(AGC)5	15	1006	1020
TRINITY_DN69140_c1_g1	2	p1	(T)17	17	1271	1287
TRINITY_DN69140_c1_g1	3	p3	(ATT)6	18	1705	1722
TRINITY_DN58571_c0_g1	1	p2	(AT)7	14	849	862
TRINITY_DN68995_c0_g2	1	p1	(A)11	11	18	28
TRINITY_DN46941_c0_g1	1	p2	(TC)6	12	161	172
TRINITY_DN69477_c0_g5	1	p1	(T)14	14	90	103
TRINITY_DN69477_c0_g5	2	p1	(T)11	11	382	392
TRINITY_DN69477_c0_g5	3	p1	(A)10	10	1995	2004
TRINITY_DN69477_c0_g5	4	p1	(T)11	11	2523	2533
TRINITY_DN70718_c4_g1	1	p2	(GA)6	12	145	156
TRINITY_DN70718_c4_g1	2	p1	(A)19	19	709	727
TRINITY_DN72258_c4_g6	1	p3	(AGC)6	18	358	375
TRINITY_DN71573_c5_g1	1	c	(T)15ggaggtgtttctttacttttgttttg(T)17	58	759	816
TRINITY_DN101077_c0_g1	1	p3	(ATT)5	15	34	48
TRINITY_DN70572_c0_g7	1	p1	(T)11	11	43	53
TRINITY_DN70572_c0_g7	2	p2	(TG)6	12	1500	1511
TRINITY_DN57877_c0_g1	1	p1	(A)14	14	118	131
TRINITY_DN54281_c0_g2	1	p1	(T)10	10	675	684
TRINITY_DN66725_c0_g1	1	p1	(A)11	11	2374	2384
TRINITY_DN66725_c0_g1	2	p1	(A)11	11	5415	5425
TRINITY_DN16307_c0_g2	1	p3	(GAT)5	15	1565	1579
TRINITY_DN68905_c1_g3	1	p2	(GA)9	18	1	18
TRINITY_DN50030_c0_g1	1	p3	(TCT)6	18	18	35
TRINITY_DN50030_c0_g1	2	p3	(AGA)11	33	396	428
TRINITY_DN66780_c0_g1	1	p3	(AAT)5	15	4634	4648
TRINITY_DN67280_c0_g2	1	p1	(T)10	10	3776	3785
TRINITY_DN67280_c0_g2	2	p2	(TG)8	16	4948	4963
TRINITY_DN173230_c0_g1	1	p1	(T)10	10	284	293
TRINITY_DN70320_c5_g5	1	p1	(T)11	11	1283	1293
TRINITY_DN60063_c0_g1	1	p3	(ATA)6	18	2036	2053
TRINITY_DN45929_c0_g2	1	p2	(TA)6	12	845	856
TRINITY_DN109202_c0_g1	1	p1	(A)14	14	239	252
TRINITY_DN72455_c0_g2	1	p1	(T)16	16	39	54
TRINITY_DN67075_c1_g1	1	p1	(T)13	13	590	602
TRINITY_DN55963_c0_g1	1	p1	(A)11	11	535	545
TRINITY_DN49648_c0_g3	1	p1	(T)14	14	201	214
TRINITY_DN71402_c1_g2	1	p1	(T)18	18	69	86
TRINITY_DN71402_c1_g2	2	p1	(A)11	11	1002	1012
TRINITY_DN71402_c1_g2	3	p1	(A)10	10	1850	1859
TRINITY_DN71402_c1_g2	4	c	(TC)7acccaatttagt(TTA)5ggatta(TTG)5	62	4684	4745
TRINITY_DN71402_c1_g2	5	p1	(T)12	12	7953	7964
TRINITY_DN71402_c1_g2	6	p1	(T)13	13	9015	9027
TRINITY_DN71402_c1_g2	7	p1	(T)10	10	10027	10036
TRINITY_DN61098_c0_g2	1	p1	(A)10	10	630	639
TRINITY_DN61098_c0_g2	2	p1	(T)13	13	1230	1242
TRINITY_DN61098_c0_g2	3	p2	(CT)6	12	2093	2104
TRINITY_DN69441_c3_g2	1	c	(AT)6(GT)7	26	67	92
TRINITY_DN66946_c1_g2	1	p3	(AGA)6	18	430	447
TRINITY_DN66946_c1_g2	2	p2	(AT)7	14	1859	1872
TRINITY_DN67804_c0_g1	1	p3	(CAC)6	18	229	246
TRINITY_DN72036_c1_g2	1	p1	(A)11	11	503	513
TRINITY_DN69053_c1_g1	1	p1	(A)11	11	3543	3553
TRINITY_DN67767_c0_g2	1	p2	(TA)7	14	1333	1346
TRINITY_DN67767_c0_g2	2	p4	(ATTT)5	20	1668	1687
TRINITY_DN67767_c0_g2	3	p1	(T)12	12	2189	2200
TRINITY_DN67767_c0_g2	4	p2	(TA)6	12	2617	2628
TRINITY_DN71093_c0_g1	1	p1	(T)10	10	2933	2942
TRINITY_DN104150_c0_g1	1	p1	(A)13	13	572	584
TRINITY_DN48175_c0_g2	1	p3	(GAA)5	15	792	806
TRINITY_DN162756_c0_g1	1	c	(TTC)6attttgttacatttgttaattc(T)37	77	318	394
TRINITY_DN64702_c2_g1	1	p1	(T)11	11	695	705
TRINITY_DN68055_c1_g1	1	p1	(T)10	10	1224	1233
TRINITY_DN68055_c1_g1	2	p1	(A)19	19	4937	4955
TRINITY_DN66373_c0_g1	1	p1	(A)10	10	984	993
TRINITY_DN150253_c0_g1	1	p1	(A)10	10	21	30
TRINITY_DN56491_c0_g1	1	p1	(A)12	12	209	220
TRINITY_DN62731_c0_g2	1	p1	(T)10	10	55	64
TRINITY_DN72504_c4_g3	1	p1	(T)23	23	3180	3202
TRINITY_DN71525_c4_g1	1	p1	(T)16	16	967	982
TRINITY_DN123264_c0_g1	1	p1	(A)10	10	269	278
TRINITY_DN71817_c0_g3	1	p3	(ATA)5	15	412	426
TRINITY_DN71817_c0_g3	2	p1	(T)10	10	2719	2728
TRINITY_DN69858_c1_g2	1	p1	(A)11	11	905	915
TRINITY_DN64666_c0_g1	1	p2	(AT)9	18	1457	1474
TRINITY_DN3359_c0_g1	1	p2	(AG)9	18	889	906
TRINITY_DN62680_c0_g3	1	p1	(T)11	11	411	421
TRINITY_DN62680_c0_g3	2	c	(T)11ggttgattaaccattaatgatctggatttgcatctcaacttcttcg(T)15	72	1911	1982
TRINITY_DN70564_c5_g3	1	p1	(A)11	11	1232	1242
TRINITY_DN70564_c5_g3	2	p3	(ATA)6	18	1437	1454
TRINITY_DN69789_c0_g3	1	p2	(TA)6	12	282	293
TRINITY_DN69789_c0_g3	2	c	(A)14gtaaaacatttctttttcattatcattttttttaaagcgtttaagaaaaaataataaatattaaatg(T)11	92	444	535
TRINITY_DN65121_c0_g2	1	p1	(T)13	13	840	852
TRINITY_DN65121_c0_g2	2	p3	(TGA)10	30	3910	3939
TRINITY_DN70702_c3_g1	1	p1	(A)14	14	1	14
TRINITY_DN70390_c1_g3	1	p1	(T)10	10	142	151
TRINITY_DN67908_c0_g1	1	p3	(TTC)5	15	436	450
TRINITY_DN62047_c0_g1	1	p1	(T)11	11	46	56
TRINITY_DN69803_c0_g1	1	p1	(C)12	12	3644	3655
TRINITY_DN63689_c0_g1	1	p1	(A)18	18	61	78
TRINITY_DN63689_c0_g1	2	p1	(T)23	23	572	594
TRINITY_DN150971_c0_g1	1	c	(AG)8cgtcggagggaagaagaaggtgaaaaactactgaggaacagagacgcagtgt(GA)7agagagaga(AG)6	103	116	218
TRINITY_DN70068_c1_g1	1	p1	(A)15	15	18	32
TRINITY_DN12852_c0_g1	1	p1	(A)14	14	320	333
TRINITY_DN70932_c3_g4	1	p1	(T)12	12	311	322
TRINITY_DN70932_c3_g4	2	p2	(TA)11	22	1402	1423
TRINITY_DN58097_c0_g1	1	p1	(A)14	14	908	921
TRINITY_DN58097_c0_g1	2	c	(T)15gcttttaatttttttgtttgc(T)10	46	1363	1408
TRINITY_DN21545_c0_g1	1	p1	(A)18	18	390	407
TRINITY_DN65641_c1_g1	1	p1	(T)19	19	2361	2379
TRINITY_DN78710_c0_g1	1	c	(A)21taaaaaactgcatgcctaatccaaat(A)15caaaaaagattaaatt(A)32	110	248	357
TRINITY_DN68189_c2_g1	1	p1	(T)15	15	40	54
TRINITY_DN71842_c4_g3	1	p1	(A)10	10	457	466
TRINITY_DN61783_c0_g2	1	p3	(AGA)6	18	62	79
TRINITY_DN70935_c0_g2	1	p1	(A)14	14	310	323
TRINITY_DN174963_c0_g1	1	p2	(TA)6	12	359	370
TRINITY_DN71031_c0_g1	1	c	(AT)10(AC)6	32	72	103
TRINITY_DN72168_c3_g3	1	p1	(A)10	10	774	783
TRINITY_DN72168_c3_g3	2	p2	(TA)10	20	3523	3542
TRINITY_DN58479_c1_g1	1	p3	(GAA)6	18	1	18
TRINITY_DN80945_c0_g1	1	p2	(TA)9	18	105	122
TRINITY_DN64011_c0_g1	1	c	(ATA)15gttccagaatcaaacattaatttcc(T)11	81	71	151
TRINITY_DN64011_c0_g1	2	p1	(A)10	10	4180	4189
TRINITY_DN64011_c0_g1	3	p2	(GA)11	22	5457	5478
TRINITY_DN103773_c0_g1	1	p1	(T)15	15	104	118
TRINITY_DN71376_c1_g3	1	p1	(A)10	10	192	201
TRINITY_DN71376_c1_g3	2	c	(A)10gaaaagaaaagaaaaatcagatagaccc(AG)8	54	1008	1061
TRINITY_DN71866_c0_g1	1	p1	(A)23	23	188	210
TRINITY_DN67950_c1_g1	1	p1	(A)12	12	1727	1738
TRINITY_DN69801_c0_g1	1	p1	(A)12	12	4574	4585
TRINITY_DN71776_c3_g3	1	p1	(A)11	11	47	57
TRINITY_DN67482_c2_g1	1	c	(A)23gaaagaaatgtacactttcagaagtctggtttaatagctgagcaaggtagcataacaaaccctctcaaatatc(A)11	107	1	107
TRINITY_DN62778_c0_g1	1	p3	(TCT)6	18	1265	1282
TRINITY_DN68882_c0_g1	1	p2	(GA)10	20	1	20
TRINITY_DN68882_c0_g1	2	c	(GAA)5gatgatgatgatgacgacgacgatgaagtaaactccatttcaccattaaattgagtaaaatcattatta(TTG)5	99	1177	1275
TRINITY_DN46623_c0_g1	1	p1	(A)13	13	323	335
TRINITY_DN124005_c0_g1	1	p3	(AAG)5	15	60	74
TRINITY_DN62781_c1_g3	1	p1	(A)10	10	139	148
TRINITY_DN62781_c1_g3	2	c	(A)10ggaaatgataatagtttaggttttggttggcatcaaggtggggaaaaacaattttagactttattttattattttttaaaaatattattcttagaaaat(A)13gacaaatatattga(T)10	146	1544	1689
TRINITY_DN70974_c0_g1	1	p1	(A)12	12	2192	2203
TRINITY_DN16575_c0_g2	1	p3	(TTA)5	15	306	320
TRINITY_DN62490_c0_g1	1	p2	(TA)6	12	318	329
TRINITY_DN158202_c0_g1	1	p1	(A)12	12	23	34
TRINITY_DN178769_c0_g2	1	p2	(TC)6	12	319	330
TRINITY_DN178769_c0_g2	2	c	(A)24t(A)13	38	813	850
TRINITY_DN71855_c0_g19	1	p1	(A)10	10	567	576
TRINITY_DN71855_c0_g19	2	p1	(T)10	10	1499	1508
TRINITY_DN63349_c0_g1	1	p1	(T)10	10	163	172
TRINITY_DN62351_c0_g1	1	p3	(TCT)5	15	70	84
TRINITY_DN57623_c0_g1	1	p1	(A)14	14	697	710
TRINITY_DN60796_c1_g3	1	p3	(GAA)6	18	221	238
TRINITY_DN71826_c0_g1	1	p1	(A)10	10	2126	2135
TRINITY_DN71826_c0_g1	2	p1	(T)10	10	3385	3394
TRINITY_DN68204_c0_g1	1	p3	(ATT)5	15	2448	2462
TRINITY_DN68204_c0_g1	2	p1	(T)12	12	2641	2652
TRINITY_DN68204_c0_g1	3	c	(GA)7ttcgttcaaac(A)13	38	2857	2894
TRINITY_DN60619_c0_g1	1	p1	(T)10	10	20	29
TRINITY_DN55164_c0_g1	1	p3	(TGT)5	15	394	408
TRINITY_DN123734_c0_g1	1	p2	(CT)6	12	45	56
TRINITY_DN71331_c3_g2	1	p1	(T)10	10	58	67
TRINITY_DN71331_c3_g2	2	p1	(T)10	10	4288	4297
TRINITY_DN66693_c0_g1	1	p1	(T)13	13	1870	1882
TRINITY_DN63694_c1_g3	1	p1	(A)13	13	49	61
TRINITY_DN65362_c0_g2	1	p1	(A)10	10	579	588
TRINITY_DN65362_c0_g2	2	p1	(T)14	14	2664	2677
TRINITY_DN53872_c0_g2	1	p1	(A)11	11	59	69
TRINITY_DN71507_c8_g1	1	p1	(T)23	23	1	23
TRINITY_DN71507_c8_g1	2	p2	(AT)17	34	457	490
TRINITY_DN68423_c0_g1	1	p1	(T)15	15	10	24
TRINITY_DN56770_c0_g1	1	p1	(A)10	10	952	961
TRINITY_DN66175_c0_g1	1	p3	(ATC)5	15	337	351
TRINITY_DN66175_c0_g1	2	p1	(A)10	10	2977	2986
TRINITY_DN66175_c0_g1	3	p3	(AAT)5	15	3318	3332
TRINITY_DN71804_c2_g3	1	p2	(AC)6	12	660	671
TRINITY_DN71494_c1_g14	1	p1	(T)11	11	81	91
TRINITY_DN56981_c0_g1	1	p1	(T)10	10	404	413
TRINITY_DN70731_c0_g1	1	p2	(AT)7	14	101	114
TRINITY_DN70822_c0_g1	1	p1	(A)12	12	259	270
TRINITY_DN47570_c0_g1	1	c	(A)16gaaaaacaaaagagacccaaaaaatgtgaactttcaatggaaaaaatacaaac(A)10g(A)12	92	721	812
TRINITY_DN71978_c2_g1	1	p1	(A)11	11	2176	2186
TRINITY_DN71978_c2_g1	2	p3	(GAG)12	36	3466	3501
TRINITY_DN71978_c2_g1	3	p1	(T)11	11	3697	3707
TRINITY_DN71978_c2_g1	4	p2	(TC)8	16	4210	4225
TRINITY_DN47941_c0_g1	1	p1	(A)10	10	327	336
TRINITY_DN70495_c0_g1	1	p1	(A)10	10	175	184
TRINITY_DN70495_c0_g1	2	p3	(TAT)6	18	371	388
TRINITY_DN66067_c0_g1	1	p1	(A)11	11	624	634
TRINITY_DN66067_c0_g1	2	p5	(CTTTT)5	25	1651	1675
TRINITY_DN70718_c1_g2	1	c*	(T)10(TA)6*	21	280	300
TRINITY_DN69888_c4_g1	1	p1	(T)34	34	730	763
TRINITY_DN61758_c0_g1	1	p1	(A)12	12	54	65
TRINITY_DN58802_c1_g1	1	p2	(TA)7	14	2503	2516
TRINITY_DN116105_c0_g1	1	p3	(AAG)6	18	17	34
TRINITY_DN111433_c0_g1	1	p1	(T)12	12	545	556
TRINITY_DN66652_c0_g1	1	p2	(TC)6	12	2304	2315
TRINITY_DN66652_c0_g1	2	p2	(TA)9	18	2552	2569
TRINITY_DN71466_c1_g2	1	p1	(A)10	10	3978	3987
TRINITY_DN71466_c1_g2	2	p1	(A)13	13	4905	4917
TRINITY_DN72326_c0_g1	1	p1	(T)14	14	108	121
TRINITY_DN102161_c0_g1	1	p1	(A)11	11	314	324
TRINITY_DN64269_c2_g1	1	p3	(CGG)5	15	308	322
TRINITY_DN72409_c3_g1	1	p1	(T)11	11	1780	1790
TRINITY_DN94044_c0_g1	1	p1	(A)10	10	566	575
TRINITY_DN36794_c0_g1	1	p2	(TA)10	20	57	76
TRINITY_DN69425_c3_g9	1	p1	(T)11	11	26	36
TRINITY_DN69425_c3_g9	2	p1	(T)11	11	3814	3824
TRINITY_DN52118_c1_g1	1	c	(A)10caatattaacctgtacaaaattattttatcagaatttttg(A)11	61	331	391
TRINITY_DN64782_c0_g1	1	p3	(AAG)6	18	65	82
TRINITY_DN58208_c0_g2	1	p1	(A)11	11	359	369
TRINITY_DN58208_c0_g2	2	p1	(A)11	11	1326	1336
TRINITY_DN68048_c2_g1	1	p1	(A)12	12	63	74
TRINITY_DN65312_c5_g3	1	p3	(CTT)6	18	46	63
TRINITY_DN67189_c0_g1	1	p1	(T)10	10	447	456
TRINITY_DN178046_c0_g1	1	p1	(A)15	15	219	233
TRINITY_DN64893_c0_g1	1	c	(A)10gtatgtaaatataatttttttatgttatttattaaaaagaaatatcgaaaaaagatatttcttgaaatcaacaattcc(T)14	102	2	103
TRINITY_DN184045_c0_g1	1	p2	(AT)7	14	538	551
TRINITY_DN184045_c0_g1	2	p1	(T)23	23	732	754
TRINITY_DN46197_c0_g3	1	p1	(A)12	12	88	99
TRINITY_DN51021_c0_g1	1	p3	(GAA)6	18	471	488
TRINITY_DN56655_c0_g1	1	p2	(AT)6	12	1624	1635
TRINITY_DN69266_c2_g6	1	p3	(GAA)7	21	63	83
TRINITY_DN69266_c2_g6	2	p1	(T)10	10	242	251
TRINITY_DN70507_c0_g1	1	p1	(A)11	11	962	972
TRINITY_DN70507_c0_g1	2	p1	(T)16	16	1573	1588
TRINITY_DN63493_c0_g1	1	p3	(TAT)5	15	421	435
TRINITY_DN63493_c0_g1	2	p1	(T)11	11	1136	1146
TRINITY_DN61978_c0_g3	1	p1	(T)13	13	219	231
TRINITY_DN67066_c0_g2	1	p2	(GA)6	12	1932	1943
TRINITY_DN67066_c0_g2	2	p1	(A)13	13	2696	2708
TRINITY_DN67066_c0_g2	3	p1	(T)10	10	4477	4486
TRINITY_DN69997_c0_g1	1	p2	(AT)7	14	411	424
TRINITY_DN48862_c0_g2	1	p1	(T)12	12	54	65
TRINITY_DN61912_c0_g3	1	c	(T)10ataaaccaaagtattaaggc(T)11	41	416	456
TRINITY_DN60183_c0_g1	1	p3	(TCC)5	15	1699	1713
TRINITY_DN69637_c4_g1	1	p1	(T)10	10	130	139
TRINITY_DN71465_c1_g1	1	p1	(A)10	10	541	550
TRINITY_DN66864_c0_g1	1	p1	(T)11	11	976	986
TRINITY_DN71866_c6_g1	1	p3	(TCT)7	21	667	687
TRINITY_DN67215_c0_g1	1	p3	(GAA)6	18	73	90
TRINITY_DN67215_c0_g1	2	p3	(GAA)6	18	362	379
TRINITY_DN13984_c0_g1	1	p1	(A)17	17	81	97
TRINITY_DN70992_c0_g5	1	p1	(A)10	10	1012	1021
TRINITY_DN70992_c0_g5	2	p2	(AG)6	12	1221	1232
TRINITY_DN70992_c0_g5	3	p1	(A)10	10	1390	1399
TRINITY_DN19141_c0_g1	1	p1	(T)14	14	21	34
TRINITY_DN19141_c0_g1	2	p1	(A)10	10	485	494
TRINITY_DN61921_c0_g1	1	p1	(T)11	11	697	707
TRINITY_DN61921_c0_g1	2	p1	(T)10	10	2183	2192
TRINITY_DN61921_c0_g1	3	p1	(T)15	15	4244	4258
TRINITY_DN68338_c1_g1	1	p2	(GA)11	22	452	473
TRINITY_DN72317_c2_g3	1	c	(GT)7atga(GT)7	32	4167	4198
TRINITY_DN181426_c0_g1	1	p1	(A)10	10	80	89
TRINITY_DN69277_c0_g1	1	p1	(T)11	11	323	333
TRINITY_DN69277_c0_g1	2	p1	(A)11	11	3966	3976
TRINITY_DN68039_c1_g5	1	p1	(A)11	11	1114	1124
TRINITY_DN68879_c1_g1	1	p1	(A)10	10	4257	4266
TRINITY_DN68879_c1_g1	2	c	(T)11ccctttccttttttaattttcgagcgaacgagagagcgagattgagttagtttttcttttcttgattttttttcttcttttt(A)10	103	4433	4535
TRINITY_DN87977_c0_g1	1	p3	(AAT)5	15	135	149
TRINITY_DN87977_c0_g1	2	p1	(A)23	23	300	322
TRINITY_DN70635_c3_g5	1	p3	(TTA)5	15	2765	2779
TRINITY_DN62871_c1_g2	1	p3	(AGA)5	15	2240	2254
TRINITY_DN72259_c2_g5	1	p1	(T)12	12	729	740
TRINITY_DN72259_c2_g5	2	p1	(T)15	15	930	944
TRINITY_DN70401_c3_g1	1	p1	(A)13	13	134	146
TRINITY_DN70401_c3_g1	2	p1	(T)11	11	4175	4185
TRINITY_DN51650_c0_g2	1	p2	(AG)16	32	774	805
TRINITY_DN5677_c0_g1	1	p3	(GCT)5	15	20	34
TRINITY_DN60533_c0_g1	1	p1	(T)19	19	87	105
TRINITY_DN60533_c0_g1	2	p1	(T)10	10	493	502
TRINITY_DN52510_c0_g1	1	p1	(A)14	14	79	92
TRINITY_DN58902_c0_g2	1	p1	(T)10	10	1225	1234
TRINITY_DN68386_c2_g3	1	p1	(T)12	12	600	611
TRINITY_DN70540_c1_g1	1	p3	(GAA)7	21	2271	2291
TRINITY_DN70540_c1_g1	2	p1	(A)13	13	2589	2601
TRINITY_DN56067_c0_g1	1	p1	(A)10	10	455	464
TRINITY_DN69974_c4_g2	1	p1	(T)11	11	1846	1856
TRINITY_DN58507_c0_g3	1	p3	(ATC)10	30	1	30
TRINITY_DN58507_c0_g3	2	c	(T)10aacaaccaatc(AT)7	35	175	209
TRINITY_DN58507_c0_g3	3	p2	(AT)7	14	352	365
TRINITY_DN42413_c0_g2	1	c	(ACC)7tcctcctccttcacaagccatcaatttgcacgtgcgaaaaagcacataacacgtgccaatcaccccaccaaactttgatatttg(A)15	120	66	185
TRINITY_DN67830_c4_g1	1	p2	(TA)8	16	73	88
TRINITY_DN64747_c0_g2	1	p1	(A)10	10	59	68
TRINITY_DN67172_c0_g1	1	p1	(T)10	10	412	421
TRINITY_DN56343_c0_g1	1	p2	(AT)6	12	133	144
TRINITY_DN56343_c0_g1	2	p1	(A)11	11	324	334
TRINITY_DN65943_c0_g2	1	p1	(A)17	17	17	33
TRINITY_DN65943_c0_g2	2	p1	(T)12	12	1945	1956
TRINITY_DN43383_c0_g2	1	p2	(AT)8	16	229	244
TRINITY_DN70706_c6_g3	1	c	(A)14tccatcctcataaaagttaaaaataagattgcatctttgattttgggtagacgatg(T)10	80	933	1012
TRINITY_DN70706_c6_g3	2	p1	(T)10	10	4410	4419
TRINITY_DN67029_c1_g1	1	p1	(A)15	15	17	31
TRINITY_DN67029_c1_g1	2	c	(TA)6agggtaatgttcaaaacagtatcattggtttaaccgtctaatatttcaagcataaaagttttc(T)14	89	1201	1289
TRINITY_DN46107_c0_g1	1	p1	(T)23	23	251	273
TRINITY_DN67519_c1_g1	1	p1	(A)10	10	36	45
TRINITY_DN69712_c0_g1	1	c	(A)34g(A)11	46	5	50
TRINITY_DN59402_c0_g1	1	p2	(AT)7	14	3	16
TRINITY_DN71657_c0_g11	1	c	(T)11(A)10	21	386	406
TRINITY_DN69073_c0_g2	1	p1	(T)10	10	1716	1725
TRINITY_DN69073_c0_g2	2	p2	(TC)8	16	2828	2843
TRINITY_DN72385_c3_g2	1	p1	(A)23	23	1	23
TRINITY_DN72385_c3_g2	2	p1	(T)10	10	4121	4130
TRINITY_DN72385_c3_g2	3	p1	(T)10	10	6676	6685
TRINITY_DN102162_c0_g1	1	p1	(T)17	17	532	548
TRINITY_DN169108_c0_g1	1	p1	(T)10	10	93	102
TRINITY_DN118684_c0_g1	1	p2	(TG)6	12	298	309
TRINITY_DN127966_c0_g1	1	p2	(TC)6	12	1	12
TRINITY_DN142794_c0_g1	1	p1	(A)10	10	13	22
TRINITY_DN57993_c0_g2	1	p1	(A)23	23	1	23
TRINITY_DN70499_c1_g1	1	p2	(AT)7	14	909	922
TRINITY_DN70997_c2_g3	1	p1	(T)15	15	1903	1917
TRINITY_DN70997_c2_g3	2	p3	(TAC)5	15	3873	3887
TRINITY_DN70997_c2_g3	3	p2	(AT)6	12	4538	4549
TRINITY_DN70997_c2_g3	4	p1	(A)10	10	4864	4873
TRINITY_DN69975_c5_g21	1	p2	(CA)6	12	1403	1414
TRINITY_DN71013_c1_g1	1	p1	(A)10	10	1065	1074
TRINITY_DN71013_c1_g1	2	p1	(A)14	14	1649	1662
TRINITY_DN72078_c2_g1	1	c	(A)42gaaat(A)16	63	1313	1375
TRINITY_DN92537_c0_g1	1	p1	(A)11	11	199	209
TRINITY_DN48818_c0_g1	1	p1	(T)10	10	174	183
TRINITY_DN61915_c0_g2	1	p1	(T)10	10	773	782
TRINITY_DN167648_c0_g1	1	p3	(TGG)6	18	68	85
TRINITY_DN46967_c0_g1	1	p1	(T)10	10	267	276
TRINITY_DN46967_c0_g1	2	p2	(AG)7	14	1371	1384
TRINITY_DN66748_c3_g1	1	p1	(T)15	15	40	54
TRINITY_DN70169_c4_g3	1	p1	(A)10	10	1900	1909
TRINITY_DN70169_c4_g3	2	c	(A)11ccg(A)21	35	3852	3886
TRINITY_DN69772_c0_g1	1	c	(A)23c(A)14	38	1	38
TRINITY_DN70454_c5_g1	1	p2	(AT)8	16	631	646
TRINITY_DN70454_c5_g1	2	p1	(A)10	10	1983	1992
TRINITY_DN68674_c0_g2	1	p1	(A)10	10	3525	3534
TRINITY_DN68674_c0_g2	2	p1	(A)10	10	6974	6983
TRINITY_DN53116_c0_g1	1	p3	(GAA)6	18	1036	1053
TRINITY_DN171831_c0_g1	1	c	(A)12caaatcctagagaagcaaatcaataactaatttaataaaatgttgatgctatatat(AC)7	82	7	88
TRINITY_DN62774_c0_g1	1	p1	(T)12	12	1620	1631
TRINITY_DN69795_c5_g3	1	p1	(T)16	16	2862	2877
TRINITY_DN54193_c0_g2	1	c	(A)16gaa(AT)10	39	76	114
TRINITY_DN65045_c0_g1	1	p1	(A)23	23	1	23
TRINITY_DN57970_c0_g2	1	p1	(T)13	13	92	104
TRINITY_DN57970_c0_g2	2	p1	(T)23	23	1601	1623
TRINITY_DN69009_c0_g2	1	p1	(A)13	13	602	614
TRINITY_DN71663_c4_g1	1	p3	(AGA)5	15	944	958
TRINITY_DN72055_c1_g10	1	p2	(AT)7	14	152	165
TRINITY_DN70928_c1_g1	1	p1	(T)10	10	313	322
TRINITY_DN67314_c2_g2	1	p1	(A)13	13	394	406
TRINITY_DN67783_c0_g1	1	p1	(A)12	12	1023	1034
TRINITY_DN71897_c2_g1	1	p1	(T)33	33	1	33
TRINITY_DN71897_c2_g1	2	p1	(A)11	11	1834	1844
TRINITY_DN71897_c2_g1	3	p1	(T)10	10	2177	2186
TRINITY_DN71897_c2_g1	4	p2	(GA)7	14	3003	3016
TRINITY_DN71897_c2_g1	5	p1	(T)12	12	3132	3143
TRINITY_DN72396_c1_g3	1	p6	(CGCCCA)6	36	298	333
TRINITY_DN69721_c1_g1	1	p1	(A)15	15	70	84
TRINITY_DN61982_c0_g1	1	p1	(T)10	10	36	45
TRINITY_DN69282_c0_g1	1	p1	(T)10	10	3783	3792
TRINITY_DN55185_c0_g2	1	c	(A)25tt(A)33	60	20	79
TRINITY_DN70926_c1_g7	1	c	(A)13ccccctcaatagaatcccccgaagaagcccaacgccaataacaaattcagtgcccccctttttctt(C)12	91	29	119
TRINITY_DN61071_c0_g3	1	p1	(A)10	10	118	127
TRINITY_DN61071_c0_g3	2	p1	(T)59	59	274	332
TRINITY_DN70137_c0_g1	1	c	(T)16cattgtattgtttgattaaaaacaaagaagaacaatattaagaaagaacaaataaaagggtttttttg(T)11	95	19	113
TRINITY_DN70272_c0_g2	1	p1	(A)19	19	831	849
TRINITY_DN68396_c1_g1	1	p2	(CT)7	14	203	216
TRINITY_DN68396_c1_g1	2	p1	(T)10	10	646	655
TRINITY_DN68396_c1_g1	3	p3	(ATA)5	15	1168	1182
TRINITY_DN63143_c0_g2	1	p3	(CCA)5	15	313	327
TRINITY_DN66823_c0_g2	1	p1	(A)10	10	8	17
TRINITY_DN66823_c0_g2	2	p1	(T)22	22	270	291
TRINITY_DN56688_c0_g3	1	p2	(TA)6	12	569	580
TRINITY_DN62218_c0_g1	1	p1	(A)10	10	303	312
TRINITY_DN62329_c2_g6	1	p1	(T)10	10	121	130
TRINITY_DN62329_c2_g6	2	c	(GT)9(AT)8	34	517	550
TRINITY_DN131685_c0_g1	1	p1	(A)16	16	62	77
TRINITY_DN66953_c0_g1	1	p1	(A)12	12	277	288
TRINITY_DN66953_c0_g1	2	p1	(T)10	10	617	626
TRINITY_DN66953_c0_g1	3	p2	(CA)8	16	2002	2017
TRINITY_DN123240_c0_g1	1	p1	(A)10	10	311	320
TRINITY_DN46074_c0_g1	1	c	(TA)6tc(TA)6	26	480	505
TRINITY_DN72398_c5_g9	1	p1	(T)10	10	99	108
TRINITY_DN59006_c2_g1	1	p2	(AT)10	20	45	64
TRINITY_DN59006_c2_g1	2	p3	(TTA)6	18	184	201
TRINITY_DN71875_c2_g1	1	p1	(T)14	14	597	610
TRINITY_DN67767_c0_g3	1	p1	(T)10	10	282	291
TRINITY_DN67767_c0_g3	2	p2	(TA)7	14	1172	1185
TRINITY_DN67767_c0_g3	3	p1	(T)11	11	1328	1338
TRINITY_DN63867_c0_g1	1	p2	(TA)9	18	35	52
TRINITY_DN69772_c3_g1	1	p3	(TAA)7	21	351	371
TRINITY_DN56108_c0_g2	1	p1	(T)19	19	223	241
TRINITY_DN71908_c3_g6	1	p1	(A)13	13	558	570
TRINITY_DN71908_c3_g6	2	p1	(A)11	11	1011	1021
TRINITY_DN69061_c0_g6	1	p1	(A)14	14	1815	1828
TRINITY_DN162013_c0_g1	1	p1	(T)13	13	176	188
TRINITY_DN70875_c2_g4	1	p3	(AAT)8	24	1033	1056
TRINITY_DN70300_c0_g1	1	c	(GA)8ggagatgaagaggaaactgtacagagtgggagagcgagc(GA)8	71	4013	4083
TRINITY_DN72369_c0_g2	1	p2	(AC)9	18	1568	1585
TRINITY_DN71884_c2_g1	1	p1	(A)16	16	2275	2290
TRINITY_DN70799_c0_g2	1	p1	(T)13	13	1347	1359
TRINITY_DN59645_c0_g1	1	p2	(TC)6	12	186	197
TRINITY_DN59645_c0_g1	2	p1	(A)15	15	408	422
TRINITY_DN70075_c2_g10	1	p1	(A)17	17	62	78
TRINITY_DN51997_c0_g1	1	c	(A)12ggg(CT)7	29	16	44
TRINITY_DN51997_c0_g1	2	p3	(TTA)6	18	507	524
TRINITY_DN51997_c0_g1	3	p2	(TA)6	12	710	721
TRINITY_DN61008_c0_g2	1	c	(AC)6atacatacattaaattttctcc(T)11	45	627	671
TRINITY_DN2338_c0_g1	1	p1	(T)15	15	65	79
TRINITY_DN61472_c0_g2	1	c	(GGA)6ggtggtgga(GGT)6	45	743	787
TRINITY_DN177856_c0_g1	1	c	(A)10gcctacattcttatccttgtatcactttggaaagcctaaagtaaacgccgatttgc(A)38gacgaaaaaaagacgctacaaccat(A)14	143	201	343
TRINITY_DN56934_c0_g1	1	p1	(A)14	14	1342	1355
TRINITY_DN56356_c0_g1	1	p1	(T)18	18	95	112
TRINITY_DN69447_c5_g3	1	p1	(A)11	11	2548	2558
TRINITY_DN54969_c1_g1	1	p1	(T)16	16	425	440
TRINITY_DN72573_c14_g2	1	p1	(A)11	11	544	554
TRINITY_DN70892_c0_g3	1	p1	(T)11	11	1685	1695
TRINITY_DN71681_c2_g3	1	p2	(AT)8	16	126	141
TRINITY_DN71681_c2_g3	2	p1	(A)10	10	5895	5904
TRINITY_DN71182_c0_g1	1	c	(AT)9aatatagttgcccctcttgatgcatac(T)10	55	4	58
TRINITY_DN71182_c0_g1	2	p3	(ATG)8	24	301	324
TRINITY_DN69619_c3_g2	1	p1	(A)11	11	122	132
TRINITY_DN69619_c3_g2	2	p1	(A)10	10	684	693
TRINITY_DN72083_c2_g4	1	p1	(A)14	14	457	470
TRINITY_DN72083_c2_g4	2	p1	(A)10	10	1064	1073
TRINITY_DN72083_c2_g4	3	p2	(AT)6	12	1919	1930
TRINITY_DN63184_c0_g4	1	p1	(A)11	11	82	92
TRINITY_DN65454_c2_g1	1	p1	(A)11	11	1605	1615
TRINITY_DN60247_c1_g1	1	p3	(ATT)5	15	37	51
TRINITY_DN69318_c1_g1	1	p1	(T)10	10	1857	1866
TRINITY_DN47832_c0_g1	1	p1	(A)10	10	121	130
TRINITY_DN47832_c0_g1	2	p3	(CAG)5	15	447	461
TRINITY_DN47832_c0_g1	3	p3	(AAG)5	15	2995	3009
TRINITY_DN71030_c0_g5	1	p1	(A)11	11	2247	2257
TRINITY_DN64510_c0_g7	1	p1	(G)19	19	238	256
TRINITY_DN70997_c2_g4	1	p1	(T)10	10	62	71
TRINITY_DN70997_c2_g4	2	p3	(ATA)5	15	343	357
TRINITY_DN60311_c0_g1	1	p1	(T)13	13	598	610
TRINITY_DN51232_c0_g3	1	p1	(A)21	21	78	98
TRINITY_DN111423_c0_g1	1	p1	(T)21	21	623	643
TRINITY_DN64768_c0_g4	1	p1	(T)10	10	2223	2232
TRINITY_DN72375_c2_g1	1	p1	(T)12	12	663	674
TRINITY_DN72375_c2_g1	2	p1	(T)19	19	2016	2034
TRINITY_DN69164_c3_g1	1	p3	(CAG)7	21	667	687
TRINITY_DN70388_c7_g1	1	p1	(T)11	11	256	266
TRINITY_DN70388_c7_g1	2	p1	(A)11	11	1604	1614
TRINITY_DN70388_c7_g1	3	p2	(TG)8	16	4398	4413
TRINITY_DN70966_c6_g1	1	p1	(T)10	10	165	174
TRINITY_DN68659_c3_g2	1	p1	(A)12	12	2458	2469
TRINITY_DN68659_c3_g2	2	p2	(GA)6	12	3790	3801
TRINITY_DN55717_c0_g1	1	p1	(T)11	11	242	252
TRINITY_DN69788_c0_g1	1	p1	(T)18	18	96	113
TRINITY_DN69788_c0_g1	2	p1	(T)11	11	242	252
TRINITY_DN68995_c3_g1	1	p2	(TA)8	16	269	284
TRINITY_DN71616_c1_g1	1	p2	(AC)8	16	370	385
TRINITY_DN104419_c0_g1	1	p1	(T)10	10	91	100
TRINITY_DN68551_c0_g1	1	p1	(T)11	11	2512	2522
TRINITY_DN111033_c0_g1	1	p1	(A)11	11	32	42
TRINITY_DN15548_c0_g2	1	p3	(CTG)5	15	312	326
TRINITY_DN15548_c0_g2	2	p3	(CTT)6	18	522	539
TRINITY_DN15548_c0_g2	3	p3	(TCT)5	15	791	805
TRINITY_DN63757_c0_g1	1	p1	(A)11	11	721	731
TRINITY_DN63757_c0_g1	2	p2	(AT)9	18	1073	1090
TRINITY_DN63310_c0_g1	1	c	(A)22ttaatt(A)34	62	1	62
TRINITY_DN63310_c0_g1	2	p1	(A)11	11	774	784
TRINITY_DN67440_c2_g1	1	c*	(A)10(AAG)6*	26	1368	1393
TRINITY_DN67440_c2_g1	2	p2	(TA)6	12	1677	1688
TRINITY_DN67440_c2_g1	3	p2	(AT)9	18	1878	1895
TRINITY_DN67440_c2_g1	4	p2	(AT)7	14	2214	2227
TRINITY_DN67440_c2_g1	5	p2	(TA)6	12	2679	2690
TRINITY_DN67440_c2_g1	6	p1	(T)23	23	3046	3068
TRINITY_DN66059_c1_g3	1	p1	(A)11	11	186	196
TRINITY_DN67379_c0_g1	1	p1	(A)11	11	1457	1467
TRINITY_DN55447_c0_g1	1	p1	(A)10	10	62	71
TRINITY_DN55447_c0_g1	2	c	(ATA)6agc(T)10	31	368	398
TRINITY_DN70805_c0_g1	1	p1	(A)10	10	3786	3795
TRINITY_DN70805_c0_g1	2	p2	(AG)7	14	4004	4017
TRINITY_DN70805_c0_g1	3	p1	(A)17	17	4133	4149
TRINITY_DN129270_c0_g1	1	p1	(A)10	10	109	118
TRINITY_DN62199_c0_g2	1	p1	(T)11	11	392	402
TRINITY_DN62199_c0_g2	2	p1	(T)16	16	545	560
TRINITY_DN68521_c0_g2	1	p3	(GAA)5	15	245	259
TRINITY_DN135162_c1_g1	1	p3	(GGT)7	21	84	104
TRINITY_DN71134_c0_g1	1	p2	(GA)7	14	5370	5383
TRINITY_DN71134_c0_g1	2	p1	(A)10	10	5936	5945
TRINITY_DN108242_c0_g1	1	c	(AT)6aaaatttcaac(A)14	37	4	40
TRINITY_DN65456_c0_g1	1	c	(T)10attgaccaccttagaataagtaatttttttgatttcttgtatttgaatttctttataatttg(T)11	83	170	252
TRINITY_DN48811_c0_g2	1	p1	(T)10	10	982	991
TRINITY_DN61195_c0_g1	1	p1	(A)14	14	47	60
TRINITY_DN61195_c0_g1	2	p1	(T)10	10	560	569
TRINITY_DN56255_c0_g1	1	p1	(A)10	10	1114	1123
TRINITY_DN69005_c4_g2	1	c	(T)15g(T)16	32	11	42
TRINITY_DN69005_c4_g2	2	p1	(T)11	11	1236	1246
TRINITY_DN65303_c0_g3	1	p1	(T)10	10	654	663
TRINITY_DN57943_c0_g2	1	p1	(T)15	15	518	532
TRINITY_DN57943_c0_g2	2	p1	(T)15	15	1069	1083
TRINITY_DN69967_c0_g2	1	c	(A)14gagaagaaaaaaagcaaaaaattaaaaat(A)15gctttccaattttattctttc(T)16	95	1	95
TRINITY_DN70080_c5_g2	1	p2	(CT)6	12	441	452
TRINITY_DN70080_c5_g2	2	p3	(AAC)5	15	1187	1201
TRINITY_DN70080_c5_g2	3	p1	(T)16	16	2113	2128
TRINITY_DN69686_c5_g2	1	p1	(A)23	23	572	594
TRINITY_DN69455_c1_g2	1	c	(T)10aaaacatggtgtataaggactttatggg(A)10	48	176	223
TRINITY_DN72302_c2_g8	1	p2	(AT)6	12	215	226
TRINITY_DN72302_c2_g8	2	p1	(T)11	11	3254	3264
TRINITY_DN71411_c0_g9	1	p1	(A)23	23	1	23
TRINITY_DN70318_c0_g1	1	p1	(T)11	11	34	44
TRINITY_DN70318_c0_g1	2	p2	(AC)6	12	660	671
TRINITY_DN66934_c0_g2	1	p1	(A)10	10	282	291
TRINITY_DN184313_c0_g1	1	p3	(TTG)5	15	152	166
TRINITY_DN71690_c1_g2	1	p1	(T)11	11	1025	1035
TRINITY_DN61706_c1_g2	1	p1	(A)11	11	59	69
TRINITY_DN61706_c1_g2	2	p1	(A)10	10	197	206
TRINITY_DN61706_c1_g2	3	c	(T)11ataaatatttttcattaaaagatgataaattttatctatccgtgttaaagataaactgcagataagcattgattcaactaaaactggacactgg(T)18gttggaagaaaagttagattataataagctaaccaca(T)15	175	504	678
TRINITY_DN67199_c0_g3	1	p1	(T)23	23	1	23
TRINITY_DN70047_c0_g2	1	p3	(CAA)5	15	70	84
TRINITY_DN71690_c0_g1	1	c	(A)16ggataaactaaacaac(A)16cttaaaaat(A)14	71	241	311
TRINITY_DN71021_c5_g2	1	p1	(T)20	20	1077	1096
TRINITY_DN67314_c1_g2	1	p2	(AT)7	14	354	367
TRINITY_DN56838_c0_g1	1	p1	(A)10	10	19	28
TRINITY_DN178299_c0_g1	1	p2	(AC)6	12	1	12
TRINITY_DN62329_c5_g1	1	p2	(TA)9	18	111	128
TRINITY_DN69406_c0_g1	1	p1	(A)14	14	58	71
TRINITY_DN62566_c0_g1	1	p1	(T)12	12	419	430
TRINITY_DN165574_c0_g1	1	p3	(GTG)5	15	213	227
TRINITY_DN32031_c0_g1	1	p2	(TC)8	16	59	74
TRINITY_DN62394_c0_g1	1	p3	(GAA)5	15	2390	2404
TRINITY_DN49571_c0_g1	1	p1	(A)10	10	488	497
TRINITY_DN71887_c3_g2	1	p1	(A)12	12	516	527
TRINITY_DN55869_c0_g2	1	p1	(T)10	10	528	537
TRINITY_DN63348_c0_g2	1	p1	(T)10	10	884	893
TRINITY_DN47775_c0_g1	1	p1	(T)11	11	114	124
TRINITY_DN72457_c1_g9	1	p1	(A)11	11	3121	3131
TRINITY_DN67124_c0_g1	1	c	(T)10gc(T)19	31	91	121
TRINITY_DN67124_c0_g1	2	p1	(T)15	15	296	310
TRINITY_DN48741_c0_g2	1	p2	(TG)8	16	655	670
TRINITY_DN72409_c4_g1	1	p3	(TTA)7	21	384	404
TRINITY_DN68941_c0_g1	1	p1	(T)12	12	135	146
TRINITY_DN68941_c0_g1	2	p1	(A)10	10	2811	2820
TRINITY_DN115552_c0_g1	1	p1	(T)11	11	264	274
TRINITY_DN121955_c0_g1	1	p1	(T)11	11	257	267
TRINITY_DN69441_c3_g1	1	c	(AT)6(GT)7	26	67	92
TRINITY_DN22552_c0_g1	1	p2	(TA)6	12	70	81
TRINITY_DN22552_c0_g1	2	c	(AC)6ttg(TA)6acaaaatagaaaaacaaggc(AT)6	59	335	393
TRINITY_DN22552_c0_g1	3	c	(CT)6ttctccttaaacaaacaagcaaagacataagtacctcattgaattctccgcttgtattataggcacaggaatcatcttcttctatcctcctg(T)23	127	571	697
TRINITY_DN8097_c0_g2	1	p1	(A)12	12	336	347
TRINITY_DN52459_c0_g2	1	p1	(A)11	11	310	320
TRINITY_DN64134_c1_g2	1	p1	(A)10	10	165	174
TRINITY_DN70923_c0_g3	1	p1	(T)10	10	1233	1242
TRINITY_DN70923_c0_g3	2	p2	(AG)7	14	1768	1781
TRINITY_DN70923_c0_g3	3	p1	(A)13	13	2073	2085
TRINITY_DN70923_c0_g3	4	p1	(A)12	12	4531	4542
TRINITY_DN70923_c0_g3	5	p1	(T)14	14	4734	4747
TRINITY_DN56018_c0_g1	1	p1	(T)10	10	1834	1843
TRINITY_DN72149_c0_g3	1	p1	(T)13	13	408	420
TRINITY_DN72149_c0_g3	2	p1	(T)10	10	6542	6551
TRINITY_DN70234_c2_g2	1	p1	(A)14	14	103	116
TRINITY_DN72168_c3_g2	1	p2	(GA)9	18	40	57
TRINITY_DN72168_c3_g2	2	p1	(T)12	12	398	409
TRINITY_DN72168_c3_g2	3	c	(A)14ctcgacgactgttctatatgagatcccaacctccatgaaccacctctgacaaaaccagtatgttcatgggtttctcaggttatagcagcaaaaacccatg(T)10	124	779	902
TRINITY_DN58049_c0_g1	1	p1	(T)10	10	567	576
TRINITY_DN69811_c0_g2	1	p1	(A)19	19	3422	3440
TRINITY_DN52655_c0_g1	1	p1	(A)10	10	572	581
TRINITY_DN70480_c2_g5	1	p3	(GCT)5	15	781	795
TRINITY_DN70480_c2_g5	2	p1	(T)13	13	1412	1424
TRINITY_DN71466_c0_g3	1	p3	(GCA)5	15	1924	1938
TRINITY_DN71466_c0_g3	2	p1	(A)10	10	4483	4492
TRINITY_DN70740_c0_g2	1	c	(A)24ttatttt(A)23	54	1	54
TRINITY_DN32334_c0_g1	1	p3	(GGT)5	15	552	566
TRINITY_DN32334_c0_g1	2	p1	(T)10	10	1255	1264
TRINITY_DN140566_c0_g1	1	p2	(TA)8	16	434	449
TRINITY_DN70220_c0_g1	1	p3	(CTT)5	15	500	514
TRINITY_DN70220_c0_g1	2	p1	(A)10	10	2723	2732
TRINITY_DN70220_c0_g1	3	c	(AG)7attcgcggaacgaagcttgcgttgtgta(AG)11gcattacagacagttggatttcgaataataaa(T)12	108	3209	3316
TRINITY_DN70890_c1_g1	1	p1	(T)14	14	374	387
TRINITY_DN64818_c0_g1	1	p3	(CTT)5	15	42	56
TRINITY_DN64818_c0_g1	2	p3	(CCT)5	15	925	939
TRINITY_DN2206_c0_g2	1	p2	(AT)8	16	217	232
TRINITY_DN2206_c0_g2	2	p2	(AT)8	16	436	451
TRINITY_DN50758_c0_g1	1	p1	(C)14	14	110	123
TRINITY_DN50758_c0_g1	2	p2	(AT)9	18	859	876
TRINITY_DN94054_c1_g1	1	c	(TCTTC)5cccttccttgaggctctttctttctcttcactgccctta(TCT)6ctgtgtatcgattattaa(T)10gtctatctctgtatctatatctgtatctgtatccgtatcttgtttctttgtggccaggcttttcc(T)23	198	32	229
TRINITY_DN70057_c1_g1	1	p1	(T)11	11	510	520
TRINITY_DN70057_c1_g1	2	p1	(T)10	10	729	738
TRINITY_DN70057_c1_g1	3	p1	(T)11	11	6461	6471
TRINITY_DN71210_c0_g1	1	p1	(A)23	23	1	23
TRINITY_DN71210_c0_g1	2	p1	(A)10	10	348	357
TRINITY_DN53086_c0_g1	1	p1	(A)38	38	21	58
TRINITY_DN59688_c0_g1	1	p3	(TTG)5	15	2490	2504
TRINITY_DN55365_c0_g1	1	p1	(T)16	16	614	629
TRINITY_DN118634_c0_g1	1	p1	(A)14	14	43	56
TRINITY_DN24531_c0_g1	1	p1	(T)14	14	52	65
TRINITY_DN24531_c0_g1	2	p3	(CTT)7	21	422	442
TRINITY_DN181222_c0_g1	1	c	(TTC)5tttgc(T)23	43	270	312
TRINITY_DN72374_c1_g2	1	c	(T)13cctggaagatttttttgaggttttgggttgtgtttagtttaaagtacagacgggaattaattgctgctaaagtgtagatttctcttttta(T)10	113	622	734
TRINITY_DN71324_c0_g1	1	p3	(AAG)6	18	63	80
TRINITY_DN70843_c1_g1	1	p2	(GA)6	12	633	644
TRINITY_DN70843_c1_g1	2	p1	(T)11	11	4384	4394
TRINITY_DN70843_c1_g1	3	p2	(AG)6	12	4528	4539
TRINITY_DN70843_c1_g1	4	p1	(A)15	15	5762	5776
TRINITY_DN71715_c0_g1	1	p1	(T)10	10	188	197
TRINITY_DN71715_c0_g1	2	p3	(GAA)5	15	10984	10998
TRINITY_DN71330_c2_g2	1	p1	(T)11	11	9	19
TRINITY_DN150643_c0_g1	1	p1	(T)12	12	346	357
TRINITY_DN61036_c0_g2	1	p1	(T)13	13	120	132
TRINITY_DN71448_c2_g3	1	p1	(A)14	14	4	17
TRINITY_DN71448_c2_g3	2	p2	(AT)9	18	439	456
TRINITY_DN71448_c2_g3	3	p1	(T)12	12	1798	1809
TRINITY_DN71448_c2_g3	4	p1	(A)13	13	7607	7619
TRINITY_DN71448_c2_g3	5	p2	(CT)6	12	8697	8708
TRINITY_DN101588_c0_g1	1	p1	(A)14	14	56	69
TRINITY_DN4569_c0_g1	1	p1	(T)13	13	101	113
TRINITY_DN129849_c0_g1	1	p3	(AAG)5	15	192	206
TRINITY_DN70970_c1_g1	1	p1	(T)10	10	849	858
TRINITY_DN55224_c0_g1	1	p1	(T)23	23	639	661
TRINITY_DN50606_c0_g2	1	c	(A)10caaggaaaatggccaaaaataaaaaataaaaagcaac(A)20tttggttttttggcactttattttttttg(T)14aa(T)18a(T)19	150	444	593
TRINITY_DN154603_c0_g1	1	p1	(A)11	11	71	81
TRINITY_DN154603_c0_g1	2	p1	(T)12	12	274	285
TRINITY_DN72321_c1_g2	1	p1	(T)10	10	12	21
TRINITY_DN99878_c0_g1	1	p1	(A)46	46	61	106
TRINITY_DN48595_c0_g1	1	c	(A)10ttcccaaaaatcaatacaataaat(A)17	51	58	108
TRINITY_DN48595_c0_g1	2	p1	(A)12	12	330	341
TRINITY_DN48595_c0_g1	3	c	(A)13gtagaatattaggtgaagggatggggggtgttcggcagatgatgagcagagaagcgacctttttttaattttacttttcctcggtg(T)23	122	464	585
TRINITY_DN69994_c2_g1	1	p3	(AAG)5	15	1536	1550
TRINITY_DN71319_c7_g1	1	p1	(A)10	10	1413	1422
TRINITY_DN71319_c7_g1	2	p3	(GAA)6	18	2188	2205
TRINITY_DN62641_c1_g1	1	p1	(A)10	10	10	19
TRINITY_DN62641_c1_g1	2	p1	(A)16	16	854	869
TRINITY_DN63454_c1_g1	1	p1	(T)11	11	199	209
TRINITY_DN63454_c1_g1	2	p3	(CAC)5	15	613	627
TRINITY_DN67669_c0_g2	1	p2	(AG)6	12	3561	3572
TRINITY_DN67643_c1_g3	1	p2	(TC)11	22	2491	2512
TRINITY_DN67423_c2_g1	1	p1	(A)10	10	123	132
TRINITY_DN48784_c0_g1	1	p2	(TA)8	16	280	295
TRINITY_DN48909_c0_g1	1	p1	(T)10	10	498	507
TRINITY_DN71878_c0_g15	1	p1	(T)10	10	1695	1704
TRINITY_DN68481_c0_g2	1	p1	(T)23	23	336	358
TRINITY_DN67653_c1_g1	1	p1	(T)11	11	1137	1147
TRINITY_DN61038_c0_g1	1	p1	(T)10	10	133	142
TRINITY_DN58943_c0_g1	1	p1	(T)15	15	553	567
TRINITY_DN65017_c0_g1	1	p1	(T)11	11	123	133
TRINITY_DN65017_c0_g1	2	p1	(T)10	10	336	345
TRINITY_DN128153_c0_g1	1	p1	(T)13	13	19	31
TRINITY_DN178213_c0_g2	1	p2	(AT)20	40	610	649
TRINITY_DN70156_c1_g7	1	p3	(TCA)5	15	484	498
TRINITY_DN137243_c0_g1	1	p2	(TA)7	14	781	794
TRINITY_DN52242_c0_g1	1	c	(T)14gtatgtctttatctcctgtgcaaatggagtag(T)16	62	7	68
TRINITY_DN71860_c5_g1	1	p1	(A)11	11	344	354
TRINITY_DN71860_c5_g1	2	p1	(A)10	10	5660	5669
TRINITY_DN55167_c0_g1	1	c	(T)12gaagtaaaaaaaataaaaacagaaaatcaaatactcggttttttgtctacttttctaaaatgttttgaaatacaatctctttttctttttg(T)10	113	617	729
TRINITY_DN71256_c11_g1	1	p3	(TAA)7	21	64	84
TRINITY_DN71256_c11_g1	2	p2	(AT)10	20	221	240
TRINITY_DN65312_c1_g1	1	p1	(A)10	10	158	167
TRINITY_DN71825_c3_g4	1	p1	(A)11	11	296	306
TRINITY_DN66866_c0_g1	1	p1	(A)18	18	103	120
TRINITY_DN124851_c0_g1	1	p1	(T)12	12	330	341
TRINITY_DN32287_c0_g1	1	p2	(AT)9	18	455	472
TRINITY_DN69997_c4_g1	1	p1	(A)10	10	2799	2808
TRINITY_DN72515_c4_g20	1	c	(CTC)5ttccccttcttcttcattgaaatcatcctcgtcactgtcac(CAT)5	71	262	332
TRINITY_DN65380_c0_g1	1	p1	(A)11	11	1388	1398
TRINITY_DN164049_c0_g1	1	p3	(AGG)6	18	376	393
TRINITY_DN90985_c0_g1	1	c	(A)10gaaaagaaaagaaaagaaaattttg(T)15	50	363	412
TRINITY_DN67569_c0_g2	1	p1	(T)10	10	12	21
TRINITY_DN66910_c0_g1	1	p1	(A)18	18	5	22
TRINITY_DN60918_c0_g2	1	p3	(TGA)5	15	222	236
TRINITY_DN47036_c0_g2	1	p1	(T)10	10	99	108
TRINITY_DN62479_c0_g3	1	p3	(CTT)5	15	198	212
TRINITY_DN64819_c0_g4	1	p1	(A)10	10	2883	2892
TRINITY_DN67058_c0_g2	1	c	(TA)6tttatttattttaaaaaaatttcttccttggcatgttttttatgaaccatctatttctctctctttctctt(CA)7	97	237	333
TRINITY_DN71124_c4_g1	1	p1	(A)11	11	24	34
TRINITY_DN47917_c0_g1	1	p1	(A)13	13	53	65
TRINITY_DN47917_c0_g1	2	p1	(T)11	11	358	368
TRINITY_DN47917_c0_g1	3	p1	(T)10	10	1384	1393
TRINITY_DN83444_c0_g1	1	p2	(TG)6	12	188	199
TRINITY_DN69296_c0_g1	1	p1	(A)10	10	2578	2587
TRINITY_DN69296_c0_g1	2	p1	(A)11	11	4229	4239
TRINITY_DN69296_c0_g1	3	p2	(GA)7	14	4594	4607
TRINITY_DN70003_c4_g1	1	p1	(A)15	15	1727	1741
TRINITY_DN70003_c4_g1	2	p1	(A)10	10	5422	5431
TRINITY_DN67494_c0_g1	1	p1	(A)10	10	450	459
TRINITY_DN70665_c0_g4	1	p2	(AT)6	12	282	293
TRINITY_DN70077_c0_g1	1	p1	(T)14	14	42	55
TRINITY_DN70077_c0_g1	2	p1	(T)10	10	2744	2753
TRINITY_DN53628_c0_g2	1	p2	(TA)9	18	56	73
TRINITY_DN53015_c0_g1	1	p1	(A)10	10	1959	1968
TRINITY_DN66916_c5_g1	1	p3	(ATG)6	18	256	273
TRINITY_DN71853_c3_g2	1	p1	(A)10	10	551	560
TRINITY_DN70259_c0_g2	1	p1	(A)13	13	28	40
TRINITY_DN70259_c0_g2	2	p2	(AG)6	12	202	213
TRINITY_DN150453_c0_g1	1	p1	(A)15	15	44	58
TRINITY_DN72023_c4_g1	1	c	(TC)8gtttctttccgcagaggagaaatagtattaataggcat(AGA)7	75	64	138
TRINITY_DN72023_c4_g1	2	p1	(T)38	38	4297	4334
TRINITY_DN69593_c0_g2	1	p2	(AG)6	12	840	851
TRINITY_DN72323_c8_g4	1	p1	(A)10	10	134	143
TRINITY_DN70668_c2_g3	1	p1	(T)11	11	63	73
TRINITY_DN117047_c0_g2	1	c	(TA)10(GA)17	54	376	429
TRINITY_DN64994_c0_g1	1	p2	(CT)6	12	3461	3472
TRINITY_DN71063_c2_g4	1	p1	(T)11	11	1242	1252
TRINITY_DN71063_c2_g4	2	p1	(T)11	11	3052	3062
TRINITY_DN64301_c0_g2	1	p1	(A)11	11	2104	2114
TRINITY_DN60302_c0_g1	1	p1	(T)10	10	367	376
TRINITY_DN66596_c0_g2	1	p1	(T)13	13	159	171
TRINITY_DN65803_c1_g1	1	p2	(AG)9	18	196	213
TRINITY_DN67314_c6_g2	1	p1	(T)10	10	2883	2892
TRINITY_DN44148_c0_g1	1	p3	(CGG)7	21	217	237
TRINITY_DN44148_c0_g1	2	c	(AT)7t(TA)7	29	486	514
TRINITY_DN70812_c3_g3	1	p3	(AAT)5	15	5	19
TRINITY_DN159893_c0_g1	1	p3	(TGC)5	15	115	129
TRINITY_DN50875_c0_g1	1	p1	(T)12	12	231	242
TRINITY_DN3171_c0_g1	1	p3	(TAA)6	18	723	740
TRINITY_DN61423_c0_g2	1	p1	(T)13	13	1040	1052
TRINITY_DN66858_c1_g1	1	p3	(CAG)6	18	58	75
TRINITY_DN66858_c1_g1	2	p1	(T)10	10	506	515
TRINITY_DN51678_c0_g1	1	p1	(A)13	13	382	394
TRINITY_DN57108_c0_g2	1	p2	(TA)6	12	336	347
TRINITY_DN57108_c0_g2	2	p2	(GA)7	14	551	564
TRINITY_DN57108_c0_g2	3	p3	(GAT)5	15	1356	1370
TRINITY_DN68087_c3_g3	1	c	(CT)20cc(CT)10	62	1	62
TRINITY_DN53202_c0_g3	1	p1	(A)15	15	108	122
TRINITY_DN71478_c2_g3	1	c	(T)10accttttttctttattgttttgggaaaactgaattgtgtttttatttgcatctctccattacttgtgggtgtttaggtcc(T)12	102	906	1007
TRINITY_DN71657_c0_g2	1	p1	(A)10	10	701	710
TRINITY_DN69882_c2_g3	1	c	(CT)6cgccact(TG)8	35	280	314
TRINITY_DN69882_c2_g3	2	p1	(T)13	13	5466	5478
TRINITY_DN58411_c0_g1	1	p1	(T)12	12	496	507
TRINITY_DN72486_c2_g1	1	c	(T)17gtttttctta(T)14ctttaata(T)10aagccattgaagg(T)22	94	2	95
TRINITY_DN72486_c2_g1	2	p1	(T)13	13	1286	1298
TRINITY_DN72486_c2_g1	3	p3	(TCT)5	15	3936	3950
TRINITY_DN51275_c0_g2	1	p1	(A)46	46	1	46
TRINITY_DN51275_c0_g2	2	p3	(GAA)5	15	1210	1224
TRINITY_DN51275_c0_g2	3	p2	(TA)7	14	2047	2060
TRINITY_DN67679_c0_g2	1	p1	(A)10	10	609	618
TRINITY_DN70140_c6_g1	1	p3	(ATT)6	18	334	351
TRINITY_DN65517_c1_g2	1	p2	(TC)7	14	88	101
TRINITY_DN70647_c0_g1	1	p1	(A)16	16	692	707
TRINITY_DN64113_c3_g2	1	p3	(ATA)6	18	951	968
TRINITY_DN64113_c3_g2	2	p1	(T)10	10	1431	1440
TRINITY_DN70754_c1_g4	1	p1	(T)14	14	107	120
TRINITY_DN70754_c1_g4	2	p3	(AAT)5	15	933	947
TRINITY_DN70754_c1_g4	3	p1	(A)10	10	2009	2018
TRINITY_DN70754_c1_g4	4	p2	(CT)9	18	2317	2334
TRINITY_DN71944_c0_g1	1	c	(T)14aacattaaccaattttgtcctctactaaaaattaatcaattttgtccttttac(T)10	77	573	649
TRINITY_DN71673_c5_g5	1	p1	(C)11	11	3169	3179
TRINITY_DN67923_c0_g3	1	p1	(T)15	15	491	505
TRINITY_DN21227_c0_g2	1	c	(ACC)5atggctccaacaactaccacaactact(ACC)5	57	185	241
TRINITY_DN54657_c0_g3	1	p3	(GAA)6	18	47	64
TRINITY_DN67389_c2_g1	1	p1	(T)16	16	9	24
TRINITY_DN70409_c2_g1	1	p1	(T)10	10	90	99
TRINITY_DN72445_c0_g1	1	p1	(A)12	12	2180	2191
TRINITY_DN59996_c0_g1	1	p1	(A)11	11	1881	1891
TRINITY_DN60370_c0_g1	1	p1	(T)10	10	2478	2487
TRINITY_DN60370_c0_g1	2	p1	(A)10	10	2779	2788
TRINITY_DN67490_c0_g2	1	p1	(T)13	13	50	62
TRINITY_DN67490_c0_g2	2	p1	(A)10	10	2796	2805
TRINITY_DN67490_c0_g2	3	p1	(A)10	10	4479	4488
TRINITY_DN67490_c0_g2	4	p4	(TAAA)5	20	5530	5549
TRINITY_DN67293_c2_g1	1	p1	(T)10	10	1489	1498
TRINITY_DN67293_c2_g1	2	p1	(A)11	11	4433	4443
TRINITY_DN70497_c3_g1	1	p1	(A)15	15	2	16
TRINITY_DN191457_c0_g1	1	p2	(TA)8	16	331	346
TRINITY_DN67358_c3_g3	1	p2	(TA)9	18	65	82
TRINITY_DN57833_c0_g2	1	p1	(A)10	10	1341	1350
TRINITY_DN70970_c3_g2	1	p1	(A)10	10	560	569
TRINITY_DN70970_c3_g2	2	p1	(T)16	16	1335	1350
TRINITY_DN134119_c0_g1	1	p2	(AT)8	16	903	918
TRINITY_DN60850_c3_g1	1	p3	(CTT)6	18	1266	1283
TRINITY_DN56640_c1_g1	1	p1	(A)10	10	521	530
TRINITY_DN167027_c0_g1	1	p2	(AT)7	14	290	303
TRINITY_DN29829_c0_g2	1	p1	(T)10	10	574	583
TRINITY_DN69401_c0_g3	1	p2	(GA)6	12	4091	4102
TRINITY_DN69401_c0_g3	2	p3	(CCT)5	15	5313	5327
TRINITY_DN67516_c0_g2	1	p1	(T)13	13	629	641
TRINITY_DN180570_c0_g1	1	p1	(T)16	16	79	94
TRINITY_DN64005_c0_g1	1	p1	(T)10	10	2888	2897
TRINITY_DN64005_c0_g1	2	p1	(T)14	14	4918	4931
TRINITY_DN1162_c0_g1	1	p3	(GAG)7	21	752	772
TRINITY_DN169736_c0_g1	1	p3	(TTG)5	15	191	205
TRINITY_DN60375_c0_g2	1	p1	(A)13	13	1210	1222
TRINITY_DN70368_c2_g1	1	p1	(T)11	11	3155	3165
TRINITY_DN67039_c0_g1	1	p1	(T)11	11	1501	1511
TRINITY_DN50436_c0_g1	1	p2	(TA)6	12	354	365
TRINITY_DN69601_c6_g6	1	p1	(T)11	11	194	204
TRINITY_DN66394_c0_g1	1	p1	(A)10	10	4490	4499
TRINITY_DN68608_c0_g2	1	p1	(T)10	10	4329	4338
TRINITY_DN65589_c0_g1	1	p1	(A)10	10	109	118
TRINITY_DN62309_c2_g1	1	p3	(GGC)7	21	67	87
TRINITY_DN62309_c2_g1	2	p3	(AAG)5	15	251	265
TRINITY_DN62309_c2_g1	3	p1	(A)11	11	853	863
TRINITY_DN61537_c0_g1	1	p2	(TA)8	16	166	181
TRINITY_DN72409_c6_g1	1	p1	(A)10	10	261	270
TRINITY_DN61253_c0_g1	1	p1	(T)13	13	1220	1232
TRINITY_DN72231_c1_g4	1	p1	(A)11	11	1058	1068
TRINITY_DN72231_c1_g4	2	p1	(T)11	11	1301	1311
TRINITY_DN72031_c0_g1	1	p1	(A)12	12	1651	1662
TRINITY_DN72031_c0_g1	2	p1	(T)16	16	4419	4434
TRINITY_DN72031_c0_g1	3	p1	(T)10	10	5333	5342
TRINITY_DN72031_c0_g1	4	p1	(A)12	12	6311	6322
TRINITY_DN51622_c0_g1	1	p1	(A)10	10	99	108
TRINITY_DN65331_c0_g1	1	p1	(T)12	12	49	60
TRINITY_DN65331_c0_g1	2	p1	(T)13	13	437	449
TRINITY_DN57586_c0_g1	1	c	(AAG)5tagaagactaatggctggttgcttataatacaagaagaagccttgaagaacaatacgacaagaaggttttgttgctgttctttgagaagg(T)10	115	1336	1450
TRINITY_DN71225_c0_g2	1	p1	(A)11	11	428	438
TRINITY_DN48638_c0_g1	1	p1	(A)13	13	349	361
TRINITY_DN177236_c0_g1	1	p2	(AC)6	12	290	301
TRINITY_DN63434_c2_g1	1	c	(T)10caatattcatatttgtatatttaacacttataaccatttaattagacttttttatataatgctttccccaagctgccttttgtctgcatgtttctgg(T)16	123	10	132
TRINITY_DN58902_c0_g1	1	p1	(T)10	10	1225	1234
TRINITY_DN72481_c2_g11	1	p1	(A)10	10	283	292
TRINITY_DN68187_c2_g2	1	p3	(GGA)6	18	1	18
TRINITY_DN67488_c0_g2	1	p1	(T)15	15	242	256
TRINITY_DN63940_c0_g1	1	p1	(T)12	12	2030	2041
TRINITY_DN71639_c4_g2	1	p1	(T)10	10	35	44
TRINITY_DN64545_c0_g1	1	p1	(A)10	10	1477	1486
TRINITY_DN71075_c2_g2	1	p1	(T)13	13	1931	1943
TRINITY_DN54588_c0_g2	1	p3	(CAT)5	15	304	318
TRINITY_DN54588_c0_g2	2	p3	(ATT)6	18	1206	1223
TRINITY_DN61465_c0_g2	1	p1	(T)10	10	66	75
TRINITY_DN52284_c0_g1	1	p1	(T)12	12	341	352
TRINITY_DN52284_c0_g1	2	p1	(T)11	11	609	619
TRINITY_DN52284_c0_g1	3	p1	(A)10	10	953	962
TRINITY_DN63699_c0_g1	1	p1	(T)10	10	2792	2801
TRINITY_DN70709_c4_g2	1	p1	(T)10	10	1378	1387
TRINITY_DN70709_c4_g2	2	p2	(AT)11	22	1889	1910
TRINITY_DN103699_c0_g1	1	p1	(A)11	11	503	513
TRINITY_DN71468_c0_g1	1	p1	(A)12	12	2897	2908
TRINITY_DN71580_c0_g2	1	p3	(AGA)6	18	88	105
TRINITY_DN72414_c2_g11	1	p2	(AG)6	12	187	198
TRINITY_DN70107_c0_g1	1	p1	(T)12	12	452	463
TRINITY_DN69788_c2_g1	1	p1	(T)13	13	3394	3406
TRINITY_DN66591_c0_g1	1	p1	(T)15	15	906	920
TRINITY_DN171086_c0_g1	1	p2	(CT)7	14	20	33
TRINITY_DN68583_c3_g2	1	p1	(T)10	10	2733	2742
TRINITY_DN68583_c3_g2	2	p2	(TA)6	12	3192	3203
TRINITY_DN68583_c3_g2	3	p2	(TG)6	12	3685	3696
TRINITY_DN163661_c0_g1	1	p1	(A)10	10	84	93
TRINITY_DN184212_c0_g1	1	p1	(A)10	10	94	103
TRINITY_DN16860_c0_g1	1	p1	(A)11	11	28	38
TRINITY_DN101066_c0_g1	1	p1	(T)10	10	486	495
TRINITY_DN7220_c0_g1	1	p1	(A)15	15	33	47
TRINITY_DN142581_c0_g1	1	p2	(AG)8	16	178	193
TRINITY_DN54332_c0_g1	1	p1	(T)10	10	440	449
TRINITY_DN71307_c0_g1	1	p1	(A)18	18	402	419
TRINITY_DN71975_c1_g2	1	c	(T)10ctaatcttaaaaattaaaatatatcattttaagaaaaaataaaaaatatcaaaaag(A)10	76	65	140
TRINITY_DN58762_c0_g2	1	p3	(GAA)6	18	63	80
TRINITY_DN58762_c0_g2	2	p1	(T)10	10	452	461
TRINITY_DN58762_c0_g2	3	p1	(T)23	23	699	721
TRINITY_DN148967_c0_g1	1	p3	(AAG)5	15	201	215
TRINITY_DN68673_c2_g1	1	p2	(TA)7	14	1867	1880
TRINITY_DN70315_c3_g1	1	p2	(TC)9	18	185	202
TRINITY_DN70869_c0_g3	1	p1	(T)10	10	2210	2219
TRINITY_DN70869_c0_g3	2	p1	(T)12	12	6309	6320
TRINITY_DN100643_c0_g1	1	p1	(A)14	14	271	284
TRINITY_DN142973_c0_g1	1	p1	(A)33	33	416	448
TRINITY_DN69449_c2_g3	1	p2	(TA)6	12	957	968
TRINITY_DN178971_c0_g1	1	p1	(A)13	13	398	410
TRINITY_DN178971_c0_g1	2	p1	(A)10	10	664	673
TRINITY_DN65593_c0_g2	1	p3	(GAT)5	15	457	471
TRINITY_DN65593_c0_g2	2	p1	(T)11	11	2394	2404
TRINITY_DN61956_c0_g1	1	p1	(A)10	10	31	40
TRINITY_DN61956_c0_g1	2	p1	(T)20	20	1772	1791
TRINITY_DN72354_c4_g1	1	p3	(AAG)8	24	1	24
TRINITY_DN72354_c4_g1	2	p2	(TA)11	22	1666	1687
TRINITY_DN77869_c0_g1	1	p3	(CGC)5	15	111	125
TRINITY_DN175294_c0_g1	1	p1	(T)11	11	84	94
TRINITY_DN65726_c1_g1	1	p1	(T)13	13	711	723
TRINITY_DN68924_c1_g2	1	p1	(T)13	13	428	440
TRINITY_DN68647_c1_g1	1	p1	(A)10	10	1473	1482
TRINITY_DN68647_c1_g1	2	c	(TC)10aagtctcacctcaacagaaagaaaattaaattaacagaaaaag(GAA)5gagaggaagcaagagagcgtttggctccactttcaaca(CT)7	130	2701	2830
TRINITY_DN64208_c0_g1	1	c	(T)12aagaaacggttccatgtaaatcacaaaactaaaaccattattatttaatattcaaatttgaatttttagttatttttattaaaaatgattacgaacagtt(A)10	122	1242	1363
TRINITY_DN186148_c0_g1	1	c	(A)10ggaaaatttcattaaaatgatcattttgtatgtggtccacattgtt(A)16	72	13	84
TRINITY_DN49788_c0_g2	1	p3	(GGT)5	15	52	66
TRINITY_DN49788_c0_g2	2	c	(A)17ctagggtttggttggtgggtttttatttttcttt(A)11	62	637	698
TRINITY_DN179943_c0_g1	1	p2	(TC)7	14	340	353
TRINITY_DN69505_c1_g1	1	p1	(A)12	12	5014	5025
TRINITY_DN61914_c0_g2	1	p1	(T)17	17	1129	1145
TRINITY_DN72021_c1_g1	1	p1	(T)13	13	505	517
TRINITY_DN65739_c0_g1	1	p1	(A)14	14	1472	1485
TRINITY_DN110801_c0_g1	1	p1	(T)11	11	74	84
TRINITY_DN162915_c0_g1	1	p1	(A)11	11	161	171
TRINITY_DN54864_c0_g1	1	p3	(ATC)5	15	1116	1130
TRINITY_DN54864_c0_g1	2	p2	(TA)6	12	1501	1512
TRINITY_DN54864_c0_g1	3	p1	(A)10	10	2117	2126
TRINITY_DN54864_c0_g1	4	p1	(A)13	13	2231	2243
TRINITY_DN69685_c1_g9	1	p1	(A)10	10	717	726
TRINITY_DN16318_c0_g1	1	p2	(GA)9	18	35	52
TRINITY_DN58777_c0_g1	1	p1	(T)10	10	1797	1806
TRINITY_DN58777_c0_g1	2	p1	(A)14	14	2341	2354
TRINITY_DN71100_c0_g8	1	p4	(AAAG)5	20	95	114
TRINITY_DN54137_c0_g1	1	p1	(T)11	11	280	290
TRINITY_DN54616_c0_g1	1	c	(AG)10gggagagagaaagaatagaataagtttatatggtggagacatgagctagaccagacctgcca(T)11	93	34	126
TRINITY_DN54616_c0_g1	2	p2	(AG)10	20	709	728
TRINITY_DN55600_c0_g1	1	p1	(T)10	10	1434	1443
TRINITY_DN51037_c0_g1	1	c	(TA)8(AT)6	28	1504	1531
TRINITY_DN70388_c6_g1	1	p1	(A)12	12	1740	1751
TRINITY_DN70388_c6_g1	2	p1	(T)10	10	1917	1926
TRINITY_DN70388_c6_g1	3	p1	(T)13	13	2103	2115
TRINITY_DN54577_c0_g1	1	p1	(T)11	11	53	63
TRINITY_DN72215_c0_g1	1	p1	(T)10	10	254	263
TRINITY_DN71995_c3_g5	1	c	(CTG)11ttgttgt(TGC)5	55	2603	2657
TRINITY_DN68954_c2_g2	1	c	(AT)10cg(AC)9aaaatt(A)10	56	1655	1710
TRINITY_DN71101_c2_g1	1	p3	(AAT)7	21	1066	1086
TRINITY_DN143731_c0_g1	1	p3	(AAT)6	18	803	820
TRINITY_DN69211_c1_g3	1	c	(AT)7ttgatcaatatgtgcatacattcatacgtacgtacgtgtgtgttg(AT)8	75	226	300
TRINITY_DN70233_c0_g1	1	p2	(AC)9	18	316	333
TRINITY_DN70233_c0_g1	2	p1	(A)13	13	686	698
TRINITY_DN68452_c0_g3	1	p3	(CAC)5	15	291	305
TRINITY_DN92619_c0_g1	1	p1	(A)19	19	104	122
TRINITY_DN72094_c2_g1	1	p1	(T)11	11	485	495
TRINITY_DN70559_c7_g1	1	p1	(C)17	17	57	73
TRINITY_DN47488_c0_g5	1	p1	(A)10	10	104	113
TRINITY_DN72242_c1_g3	1	p1	(T)14	14	547	560
TRINITY_DN121357_c0_g1	1	p1	(T)23	23	457	479
TRINITY_DN71377_c1_g2	1	p1	(A)11	11	7008	7018
TRINITY_DN71377_c1_g2	2	p1	(A)13	13	8076	8088
TRINITY_DN51591_c0_g1	1	p2	(TA)10	20	759	778
TRINITY_DN71775_c3_g9	1	p3	(GCA)5	15	923	937
TRINITY_DN66996_c0_g1	1	p1	(A)10	10	95	104
TRINITY_DN66996_c0_g1	2	p1	(A)23	23	291	313
TRINITY_DN71115_c3_g1	1	p1	(A)15	15	8	22
TRINITY_DN71115_c3_g1	2	p1	(T)10	10	413	422
TRINITY_DN71115_c3_g1	3	p2	(AG)6	12	2260	2271
TRINITY_DN71115_c3_g1	4	p1	(A)12	12	3482	3493
TRINITY_DN68546_c0_g2	1	p1	(A)12	12	224	235
TRINITY_DN60232_c1_g3	1	p2	(TA)9	18	252	269
TRINITY_DN60232_c1_g3	2	p3	(CAT)5	15	503	517
TRINITY_DN190932_c0_g1	1	p3	(GGT)5	15	83	97
TRINITY_DN71901_c2_g5	1	c	(A)16caaaaccaag(A)19	45	64	108
TRINITY_DN70351_c0_g2	1	p1	(T)11	11	103	113
TRINITY_DN51745_c0_g2	1	p1	(A)10	10	241	250
TRINITY_DN162697_c0_g1	1	c	(T)17catttgttcattaattaatagaagtgcagtatttgg(T)14	67	474	540
TRINITY_DN71518_c1_g1	1	c	(T)14attttttgttttgattatttttgtc(T)18	57	26	82
TRINITY_DN71518_c1_g1	2	p1	(T)17	17	959	975
TRINITY_DN65605_c0_g1	1	p1	(A)12	12	169	180
TRINITY_DN65605_c0_g1	2	p1	(A)15	15	692	706
TRINITY_DN65605_c0_g1	3	p1	(A)12	12	2981	2992
TRINITY_DN58184_c0_g1	1	p2	(AT)9	18	254	271
TRINITY_DN58977_c0_g1	1	p1	(A)10	10	1828	1837
TRINITY_DN68575_c0_g2	1	p1	(A)11	11	1450	1460
TRINITY_DN71445_c2_g7	1	p1	(T)14	14	897	910
TRINITY_DN71445_c2_g7	2	p1	(T)10	10	1453	1462
TRINITY_DN70668_c2_g2	1	p1	(T)11	11	46	56
TRINITY_DN66804_c1_g2	1	p2	(TA)8	16	251	266
TRINITY_DN67736_c0_g1	1	p1	(A)10	10	146	155
TRINITY_DN67736_c0_g1	2	p2	(AG)6	12	1505	1516
TRINITY_DN68024_c1_g2	1	p1	(A)19	19	89	107
TRINITY_DN68359_c1_g2	1	p1	(T)23	23	1	23
TRINITY_DN68359_c1_g2	2	p1	(A)13	13	1324	1336
TRINITY_DN51373_c0_g1	1	p1	(T)10	10	1043	1052
TRINITY_DN60354_c0_g2	1	p3	(TTC)7	21	115	135
TRINITY_DN72515_c4_g9	1	c	(CTC)5ttccccttcttcttcattgaaatcatcctcgtcactgtcac(CAT)5	71	347	417
TRINITY_DN61540_c0_g1	1	p1	(A)11	11	1213	1223
TRINITY_DN69722_c0_g1	1	c	(A)10tagtggaatttttaagctcgcataagtagagaatgtcaaaaaacattctacatttcatcatgcta(T)10	85	76	160
TRINITY_DN61900_c0_g1	1	p1	(A)13	13	1	13
TRINITY_DN61900_c0_g1	2	p2	(TA)6	12	590	601
TRINITY_DN64183_c0_g1	1	p1	(A)13	13	2510	2522
TRINITY_DN64336_c0_g1	1	p1	(A)13	13	273	285
TRINITY_DN66040_c0_g3	1	p1	(T)13	13	637	649
TRINITY_DN79657_c0_g1	1	p1	(A)12	12	318	329
TRINITY_DN69377_c2_g1	1	p1	(T)11	11	1645	1655
TRINITY_DN69863_c5_g1	1	c	(T)14cctttttttgtgaataaatatgaacaagggtcgatcttgataccttataggccaaaatacttttatatgaacctttcttttattacattatatagaa(T)10gaatttattaagaaaaaagtatatgtaagaaaataaataaatcaacgaaaagcttgagagtgagagattcaca(T)10	204	1890	2093
TRINITY_DN69863_c5_g1	2	p3	(CTC)5	15	2210	2224
TRINITY_DN69863_c5_g1	3	p1	(T)11	11	3056	3066
TRINITY_DN70924_c0_g5	1	p1	(A)18	18	27	44
TRINITY_DN70924_c0_g5	2	p1	(A)10	10	518	527
TRINITY_DN54084_c0_g2	1	p2	(TC)6	12	651	662
TRINITY_DN62563_c0_g1	1	p1	(A)19	19	424	442
TRINITY_DN69640_c1_g3	1	p2	(TA)6	12	59	70
TRINITY_DN69640_c1_g3	2	c	(A)12ctcgatcaaatcaatccaaacaaatacaaaagcaaaataaacaatctattttaattatt(TTTG)5	91	173	263
TRINITY_DN69640_c1_g3	3	p1	(T)10	10	933	942
TRINITY_DN69640_c1_g3	4	p1	(T)10	10	1100	1109
TRINITY_DN69640_c1_g3	5	p3	(ATT)5	15	1290	1304
TRINITY_DN66089_c0_g1	1	p1	(T)11	11	5039	5049
TRINITY_DN63531_c0_g2	1	p1	(A)10	10	656	665
TRINITY_DN66313_c0_g1	1	p6	(TCCTGC)5	30	3517	3546
TRINITY_DN70843_c0_g1	1	p1	(A)17	17	56	72
TRINITY_DN70843_c0_g1	2	p1	(T)10	10	836	845
TRINITY_DN69868_c1_g7	1	p1	(T)11	11	1892	1902
TRINITY_DN69868_c1_g7	2	p1	(A)10	10	3534	3543
TRINITY_DN69868_c1_g7	3	p1	(A)17	17	4310	4326
TRINITY_DN57054_c0_g2	1	p1	(A)10	10	558	567
TRINITY_DN2028_c0_g2	1	p1	(T)12	12	1489	1500
TRINITY_DN13853_c0_g1	1	c	(A)20g(A)23	44	585	628
TRINITY_DN63363_c0_g1	1	p1	(A)11	11	1023	1033
TRINITY_DN63363_c0_g1	2	p3	(GAA)6	18	3674	3691
TRINITY_DN165129_c0_g2	1	p1	(T)10	10	20	29
TRINITY_DN58435_c0_g1	1	p1	(A)10	10	1295	1304
TRINITY_DN70343_c2_g1	1	p2	(TG)9	18	57	74
TRINITY_DN70343_c2_g1	2	c	(CT)6t(TC)7actcact(CA)12	58	938	995
TRINITY_DN72315_c0_g6	1	p2	(TG)8	16	426	441
TRINITY_DN7909_c0_g2	1	p1	(T)10	10	1533	1542
TRINITY_DN88030_c0_g1	1	p1	(T)10	10	153	162
TRINITY_DN66930_c3_g2	1	c	(T)11aatatttttgtttacaaattttgttgatattctatctatgttttcattttttggaagttacttttgttttttaaaatgtttttgcagtttag(T)11	114	18	131
TRINITY_DN59663_c0_g2	1	p1	(T)10	10	41	50
TRINITY_DN64608_c0_g1	1	p1	(A)12	12	3152	3163
TRINITY_DN64608_c0_g1	2	p1	(A)17	17	3463	3479
TRINITY_DN60551_c0_g1	1	p2	(TA)8	16	812	827
TRINITY_DN62670_c0_g2	1	p1	(A)11	11	692	702
TRINITY_DN62670_c0_g2	2	c	(T)20ataagttttcttcatttctttttcttttttgttttaattatttattattatttttttaatggaaattaatta(T)12	104	942	1045
TRINITY_DN38863_c0_g1	1	p1	(T)16	16	948	963
TRINITY_DN68937_c0_g1	1	c	(T)12attaatcctttacatttttctttttcttctgacttttatcataatttctttttaacaagaataatataattgcttacaaa(T)10	102	286	387
TRINITY_DN68266_c8_g1	1	p1	(T)10	10	1579	1588
TRINITY_DN67501_c0_g3	1	p1	(A)10	10	512	521
TRINITY_DN139962_c0_g1	1	p1	(T)17	17	8	24
TRINITY_DN139962_c0_g1	2	p1	(T)13	13	531	543
TRINITY_DN101870_c0_g1	1	p1	(A)11	11	275	285
TRINITY_DN52897_c0_g1	1	p2	(AC)6	12	1843	1854
TRINITY_DN126698_c0_g1	1	p1	(T)16	16	261	276
TRINITY_DN70204_c0_g1	1	p1	(A)16	16	42	57
TRINITY_DN70204_c0_g1	2	p3	(GGT)5	15	410	424
TRINITY_DN70204_c0_g1	3	p2	(AT)7	14	3049	3062
TRINITY_DN63994_c0_g1	1	p1	(A)10	10	82	91
TRINITY_DN55906_c0_g1	1	p1	(T)11	11	8	18
TRINITY_DN55176_c0_g2	1	p1	(A)11	11	182	192
TRINITY_DN65216_c0_g1	1	p2	(AT)9	18	37	54
TRINITY_DN122807_c0_g1	1	p1	(A)33	33	287	319
TRINITY_DN117665_c0_g1	1	p1	(A)14	14	189	202
TRINITY_DN72435_c5_g4	1	p1	(T)12	12	224	235
TRINITY_DN71893_c2_g2	1	p3	(TTC)6	18	72	89
TRINITY_DN71893_c2_g2	2	p1	(T)10	10	320	329
TRINITY_DN71893_c2_g2	3	c	(T)13gttggtttttctaatctttgcagccattttgaagtttcattattttggttttttagttcttttgccgtaggttgaaaagaaag(T)11	107	442	548
TRINITY_DN71893_c2_g2	4	p1	(T)11	11	1036	1046
TRINITY_DN58816_c0_g4	1	p1	(T)23	23	862	884
TRINITY_DN69586_c2_g1	1	p3	(TCC)7	21	191	211
TRINITY_DN69433_c0_g3	1	p1	(T)10	10	610	619
TRINITY_DN69433_c0_g3	2	p1	(T)10	10	760	769
TRINITY_DN70460_c2_g1	1	c*	(TCT)6(T)15*	32	57	88
TRINITY_DN70460_c2_g1	2	p3	(TTC)5	15	324	338
TRINITY_DN70460_c2_g1	3	c	(TG)6agagagaa(AG)9	38	590	627
TRINITY_DN70011_c0_g2	1	p1	(A)12	12	762	773
TRINITY_DN70832_c1_g3	1	p1	(A)13	13	979	991
TRINITY_DN68866_c1_g1	1	c	(A)13caagttatctcaacacaggacaccccactaagaggctaaaagactgaacagaaaaatccatacaagcatgc(AT)6	96	205	300
TRINITY_DN68866_c1_g1	2	p1	(A)10	10	1094	1103
TRINITY_DN71825_c2_g1	1	p1	(A)10	10	41	50
TRINITY_DN189343_c0_g1	1	p1	(T)11	11	120	130
TRINITY_DN60927_c0_g1	1	p1	(A)11	11	168	178
TRINITY_DN60927_c0_g1	2	p1	(T)10	10	6482	6491
TRINITY_DN60927_c0_g1	3	p1	(A)10	10	6748	6757
TRINITY_DN71706_c1_g1	1	p1	(A)16	16	90	105
TRINITY_DN71706_c1_g1	2	p2	(AT)8	16	2831	2846
TRINITY_DN71706_c1_g1	3	p1	(T)10	10	3316	3325
TRINITY_DN71706_c1_g1	4	p1	(A)10	10	3879	3888
TRINITY_DN69771_c0_g4	1	p1	(T)10	10	356	365
TRINITY_DN67694_c0_g2	1	p2	(CA)6	12	2158	2169
TRINITY_DN67694_c0_g2	2	c	(T)10aattttt(A)11gatagaat(A)10	46	3555	3600
TRINITY_DN58116_c1_g2	1	p1	(A)11	11	364	374
TRINITY_DN58116_c1_g2	2	p1	(T)23	23	725	747
TRINITY_DN71393_c0_g1	1	p2	(GA)17	34	3529	3562
TRINITY_DN71393_c0_g1	2	p1	(A)12	12	4579	4590
TRINITY_DN62012_c2_g2	1	p1	(T)11	11	1338	1348
TRINITY_DN62012_c2_g2	2	p1	(T)10	10	1470	1479
TRINITY_DN71387_c1_g1	1	p2	(AT)6	12	1200	1211
TRINITY_DN71387_c1_g1	2	p1	(A)13	13	3886	3898
TRINITY_DN70505_c1_g2	1	p3	(GAA)15	45	1	45
TRINITY_DN70505_c1_g2	2	c	(CA)6(TA)7	26	197	222
TRINITY_DN67705_c0_g1	1	p1	(A)18	18	4417	4434
TRINITY_DN43755_c0_g3	1	p1	(A)11	11	173	183
TRINITY_DN69061_c0_g1	1	p2	(AT)6	12	1845	1856
TRINITY_DN61822_c0_g2	1	p1	(A)11	11	274	284
TRINITY_DN145650_c0_g1	1	p3	(CTT)5	15	142	156
TRINITY_DN68455_c2_g1	1	p1	(T)10	10	1379	1388
TRINITY_DN62377_c0_g2	1	p2	(TC)7	14	4248	4261
TRINITY_DN65243_c0_g1	1	p1	(T)13	13	60	72
TRINITY_DN72207_c5_g1	1	c	(A)19cccattaaaaaaattgaaaaaaaag(A)20c(A)14	79	62	140
TRINITY_DN67081_c0_g4	1	p1	(A)23	23	1	23
TRINITY_DN69311_c0_g2	1	p3	(CAA)5	15	1091	1105
TRINITY_DN51447_c0_g1	1	c	(TA)11(T)37	59	688	746
TRINITY_DN68667_c4_g2	1	p3	(AAG)5	15	4512	4526
TRINITY_DN179558_c0_g1	1	p1	(A)13	13	424	436
TRINITY_DN76207_c0_g1	1	p1	(T)11	11	494	504
TRINITY_DN128677_c0_g2	1	p2	(TA)7	14	112	125
TRINITY_DN128677_c0_g2	2	c	(AT)17(AG)10	54	288	341
TRINITY_DN71608_c0_g2	1	p3	(TCT)5	15	322	336
TRINITY_DN71608_c0_g2	2	c	(A)11ccagctttactttttgctttgtaattacgtcagagcagttttcaagtttgttttaaaataacag(T)13aatattggatttctgac(T)10	115	4017	4131
TRINITY_DN71608_c0_g2	3	p1	(T)13	13	5415	5427
TRINITY_DN18433_c0_g1	1	p1	(T)10	10	127	136
TRINITY_DN69109_c1_g1	1	p1	(A)10	10	2754	2763
TRINITY_DN69109_c1_g1	2	p1	(T)12	12	2868	2879
TRINITY_DN71916_c6_g7	1	p1	(A)10	10	937	946
TRINITY_DN108465_c0_g1	1	p2	(AG)7	14	86	99
TRINITY_DN64985_c0_g1	1	p3	(TTC)5	15	3104	3118
TRINITY_DN79224_c0_g1	1	p1	(T)10	10	109	118
TRINITY_DN69475_c0_g1	1	p2	(TA)8	16	2560	2575
TRINITY_DN69244_c0_g1	1	p1	(A)12	12	1200	1211
TRINITY_DN65661_c0_g1	1	p1	(T)11	11	84	94
TRINITY_DN65661_c0_g1	2	p1	(A)12	12	607	618
TRINITY_DN61417_c0_g7	1	p1	(A)12	12	1685	1696
TRINITY_DN8601_c0_g1	1	p3	(TTA)5	15	1525	1539
TRINITY_DN8601_c0_g1	2	p1	(A)13	13	1650	1662
TRINITY_DN86655_c0_g1	1	p1	(A)10	10	118	127
TRINITY_DN175643_c0_g1	1	p3	(ATA)6	18	54	71
TRINITY_DN67253_c0_g2	1	p2	(TA)6	12	803	814
TRINITY_DN67445_c1_g2	1	c	(AAT)6agtactgataataa(TAG)5tac(TAA)5	65	77	141
TRINITY_DN63926_c1_g1	1	p2	(AT)8	16	818	833
TRINITY_DN61184_c0_g1	1	p1	(T)14	14	39	52
TRINITY_DN71464_c0_g1	1	p2	(TA)8	16	289	304
TRINITY_DN58129_c0_g1	1	p2	(TA)7	14	378	391
TRINITY_DN123394_c0_g1	1	p1	(A)17	17	41	57
TRINITY_DN58996_c0_g1	1	p2	(TA)7	14	600	613
TRINITY_DN58996_c0_g1	2	p3	(TAA)6	18	858	875
TRINITY_DN58996_c0_g1	3	p1	(T)10	10	1062	1071
TRINITY_DN58996_c0_g1	4	p1	(A)13	13	1452	1464
TRINITY_DN72016_c2_g1	1	p1	(T)12	12	475	486
TRINITY_DN68599_c0_g1	1	p2	(GA)10	20	2424	2443
TRINITY_DN68599_c0_g1	2	p1	(A)14	14	4330	4343
TRINITY_DN71743_c7_g1	1	p1	(T)17	17	1209	1225
TRINITY_DN71743_c7_g1	2	p1	(A)10	10	2479	2488
TRINITY_DN71743_c7_g1	3	p1	(T)12	12	2904	2915
TRINITY_DN64872_c0_g2	1	p1	(T)12	12	46	57
TRINITY_DN103237_c0_g1	1	p1	(A)11	11	85	95
TRINITY_DN72326_c2_g1	1	p1	(A)10	10	70	79
TRINITY_DN72326_c2_g1	2	p1	(A)10	10	398	407
TRINITY_DN72326_c2_g1	3	p3	(GGA)6	18	756	773
TRINITY_DN65581_c0_g2	1	p1	(A)12	12	70	81
TRINITY_DN65581_c0_g2	2	p1	(A)23	23	389	411
TRINITY_DN69001_c0_g2	1	p1	(A)10	10	497	506
TRINITY_DN70575_c0_g2	1	p1	(A)23	23	1	23
TRINITY_DN69571_c0_g7	1	c	(GA)7a(AG)6	27	1375	1401
TRINITY_DN69571_c0_g7	2	p1	(T)11	11	2008	2018
TRINITY_DN72378_c4_g4	1	p1	(T)12	12	168	179
TRINITY_DN68228_c0_g1	1	p2	(TA)6	12	45	56
TRINITY_DN7862_c0_g1	1	c	(A)10tattgcaaaagatgagggatgatgaatgagagactttgttatgtgaagttag(T)15	77	1071	1147
TRINITY_DN157009_c0_g1	1	p2	(AG)6	12	609	620
TRINITY_DN72396_c1_g6	1	p6	(CGCCCA)5	30	304	333
TRINITY_DN72396_c1_g6	2	p1	(A)11	11	616	626
TRINITY_DN72150_c0_g1	1	p1	(A)10	10	6121	6130
TRINITY_DN68295_c3_g1	1	p1	(A)23	23	1	23
TRINITY_DN71663_c3_g1	1	p1	(A)13	13	2158	2170
TRINITY_DN71663_c3_g1	2	p1	(A)11	11	4760	4770
TRINITY_DN71663_c3_g1	3	c	(T)11ctttttttgg(T)13	34	4890	4923
TRINITY_DN63951_c2_g1	1	p1	(T)12	12	145	156
TRINITY_DN63951_c2_g1	2	c	(T)18aaattaaatgttgtatttttattc(T)14atatttgtg(T)15	80	1195	1274
TRINITY_DN58574_c0_g1	1	p1	(A)11	11	1169	1179
TRINITY_DN36630_c0_g1	1	p1	(A)12	12	369	380
TRINITY_DN182820_c0_g1	1	p1	(A)11	11	265	275
TRINITY_DN100234_c0_g1	1	p3	(TGG)5	15	115	129
TRINITY_DN124472_c0_g1	1	p3	(ACC)5	15	106	120
TRINITY_DN69768_c6_g3	1	p2	(GA)7	14	370	383
TRINITY_DN69768_c6_g3	2	p1	(T)10	10	597	606
TRINITY_DN68975_c2_g2	1	p1	(A)13	13	71	83
TRINITY_DN63774_c0_g1	1	p1	(T)15	15	2	16
TRINITY_DN51916_c0_g2	1	p3	(AGA)7	21	73	93
TRINITY_DN71140_c4_g3	1	p3	(AAT)8	24	31	54
TRINITY_DN31526_c0_g2	1	p1	(A)92	92	1	92
TRINITY_DN70121_c4_g1	1	c*	(A)11(AT)7*	24	107	130
TRINITY_DN72466_c6_g1	1	p1	(T)11	11	46	56
TRINITY_DN72466_c6_g1	2	p1	(T)12	12	215	226
TRINITY_DN59786_c1_g1	1	p2	(AT)7	14	1564	1577
TRINITY_DN59786_c1_g1	2	p3	(GAA)5	15	1736	1750
TRINITY_DN51089_c0_g1	1	p1	(A)13	13	511	523
TRINITY_DN70142_c0_g2	1	p1	(A)13	13	735	747
TRINITY_DN71795_c3_g1	1	c	(A)12caatgttcatgaaaacgataactaat(A)10(T)13	61	1	61
TRINITY_DN72118_c4_g1	1	p2	(CA)10	20	1058	1077
TRINITY_DN69179_c0_g2	1	p1	(T)10	10	1779	1788
TRINITY_DN67285_c1_g1	1	p1	(T)10	10	106	115
TRINITY_DN69392_c3_g3	1	p1	(A)10	10	845	854
TRINITY_DN69392_c3_g3	2	p3	(TTA)7	21	1753	1773
TRINITY_DN69392_c3_g3	3	c	(T)11atatatctc(T)66	86	2024	2109
TRINITY_DN69392_c3_g3	4	p1	(A)10	10	2309	2318
TRINITY_DN69392_c3_g3	5	p3	(GTT)6	18	3711	3728
TRINITY_DN70318_c1_g4	1	p1	(A)10	10	3428	3437
TRINITY_DN70318_c1_g4	2	c	(AT)9acaa(AC)7	36	4441	4476
TRINITY_DN69613_c0_g3	1	c	(T)12cattttatttta(T)11	35	99	133
TRINITY_DN69613_c0_g3	2	p1	(A)11	11	627	637
TRINITY_DN138210_c0_g1	1	p1	(A)13	13	366	378
TRINITY_DN121045_c0_g1	1	p1	(T)10	10	390	399
TRINITY_DN66166_c0_g1	1	p1	(T)10	10	2340	2349
[truncated: 36,202 more rows]
