# Supplementary material for: De novo transcriptome assembly of the eight major organs of Sacha Inchi (Plukenetia volubilis) and the identification of genes involved in α-linolenic acid metabolism
Source: BMC Genomics. 2018 May 22;19:380. doi: 10.1186/s12864-018-4774-y (PMC5964912; doi:10.1186/s12864-018-4774-y)
Supplement: Supplementary file 16 — Primers for qRT-PCR in this study. (XLS 31 kb) [file 12864_2018_4774_MOESM16_ESM.xls]

## Sheet: Sheet1
Additional file 6: The detailed information of the selected unigenes
Gene name	Unigene ID	Putative function	Forward primer	Reverse primer	Product size (bp)
ACC	TRINITY_DN68116_c0_g6_i3	Acetyl-CoA carboxylase	5' TCCCCTTCCCATCTTGTCG 3'	5' TCCCCCCTTTTTCTCGTGTTA 3'	249
Actin	Actin	Reference gene	5' CCAgAAgTCTTgTTCCAgCCATCTC 3'	5' gCggTgATCTCCTTgCTCATACg 3'	185
AOC	TRINITY_DN93847_c0_g1_i1	Allene oxide cyclase	5' AAGCAACTCTTCAGGCAAATCC 3'	5' AGTATAACTGGTGGGTCGGGC 3'	132
AOS	TRINITY_DN46781_c0_g1_i1	Hydroperoxide dehydratase	5' ACCCGAATATCATTTCCCCTTC 3'	5' GCCACCAGTTCCAGCACAGTA 3'	101
CBL	TRINITY_DN62829_c0_g1_i1	XP_002517033.1| CBL-interacting serine/threonine-protein kinase, putative	5' CTGGGTAGGTTATTGGGTCGTG 3'	5' TGGCTCCATCGCAGCATCT 3'	129
DOX1	TRINITY_DN69676_c2_g1_i10	Alpha-dioxygenase	5' TTGCGAACGTCCCCAGAA 3'	5' TTGCCAGCCAATGTCCCCTC 3'	250
EAR	TRINITY_DN68068_c0_g2_i19	Enoyl-ACP reductase	5' ACATCTTCGGGAACATCCTCAG 3'	5' CAATGGGTATGGTTGGGCAAT 3'	219
FAD2	TRINITY_DN60641_c1_g2_i1	△12 (ω6)-desaturase	5' AGCAAGAGAAAGCAAAGCGG 3'	5' TAAAGCAATGAGATGGGACGG 3'	100
FAD3	TRINITY_DN70721_c0_g3_i2	Acyl-lipid (ω3)-desaturase	5' GGGGAGGAAGACACGTAAAATG 3'	5' CGGGAATAGACAGGGAGCAA 3'	213
FATA	TRINITY_DN64946_c0_g1_i6	Acyl-ACP thioesterase A	5' GCGATGAGAAGAAGAGGAGGAA 3'	5' CACAGACGCAGACATAAGGCAC 3'	241
GDS	TRINITY_DN69125_c1_g1_i1	XP_002518867.1| glutamine-dependent NAD(+) synthetase, putative	5' CACAAACTTCAGCAGCAACAGC 3'	5' GCAAATGATGGGAATTACAGGG 3'	175
HPA	TRINITY_DN99624_c0_g1_i1	KFK23054.1| hypothetical protein AALP_AAs53585U000100, partial	5' TCAGCAGGTTACTGGTCCAATG 3'	5' GCCCAGGCAGCGTTCATTT 3'	142
HPG	TRINITY_DN120168_c0_g1_i1	ESA09519.1| hypothetical protein GLOINDRAFT_348631	5' GCTTCGTGCAAGTACATTCCTG 3'	5' GGCGACCTCAACAGCCTTTT 3'	105
HSP90	TRINITY_DN159084_c0_g1_i1	GAC77134.1| HSP90 co-chaperone CPR7	5' TCGCCTCCCTGAATCATGAA 3'	5' ATCTGGTCCCCAAGACTGCC 3'	139
KAR	TRINITY_DN69256_c0_g1_i1	Ketoacyl-ACP reductase	5' TTGTTAATGCGGTGCTTTCGT 3'	5' TCGTGCTACTGGTGGCTCTGT 3'	227
KAS II	TRINITY_DN52465_c0_g2_i1	Ketoacyl-ACP Synthase II	5' CCAAGGTCGTGAAGCTTTTG 3'	5' TTTGTGGTGGTTCGGATGC 3'	110
KASIII	TRINITY_DN70369_c2_g5_i11	Ketoacyl-ACP Synthase III	5' TGCAATACTTAGATGGGGCTGA 3'	5' AAGAAACGGACGAAGGCGA 3'	153
KAT	TRINITY_DN115972_c0_g1_i1	WP_041007214.1| acetyl-CoA carboxylase	5' GATTGCAGGTCGAGCATCC 3'	5' CCAGCCGTTGAGCTTCACA 3'	125
KAT	TRINITY_DN70420_c0_g2_i4	Acetyl-CoA acyltransferase 1	5' GCGACATTGTTGTAGGAACCG 3'	5' CACATCTCCATCCCAAGCCA 3'	245
LOX	TRINITY_DN70663_c2_g2_i9	Lipoxygenase	5' GGAGAGCGTAAGAAAGGCGAG 3'	5' GGCAACGTCTAGGATAAGGGC 3'	130
LP	TRINITY_DN31073_c0_g1_i1	|P10975.2|NLTPC_RICCO RecName: Full=Non-specific lipid-transfer protein C, cotyledon-specific isoform; Short=NS-LTP C; AltName: Full=Phospholipid transfer protein; Short=PLTP	5' AGGCATAACACCGCCCCAA 3'	5' TTCCCCGTTTCTACTAGCACCA 3'	129
MFP2	TRINITY_DN67244_c2_g3_i1	Enoyl-CoA hydratase	5' TCCAGGAACCTTGACGGCT 3'	5' CCATCTTATCGGGGTGGTATTG 3'	122
PP	TRINITY_DN48651_c0_g1_i1	|XP_002531135.1| Peroxidase 64 precursor, putative	5' GCAGGAACAAGGCAGAGAAAGA 3'	5' AGACACTACGCCAGGACACGA 3'	110
RABC2a	TRINITY_DN59196_c0_g2_i4	XP_012080998.1| PREDICTED: ras-related protein RABC2a-like isoform X1	5' AGTAATGGCAACGGCAAAGG 3'	5' GTGAGCAAAGAAGAGGGAATGG 3'	201
SAD	TRINITY_DN50586_c0_g1_i1	Stearoyl-CoA desaturase	5' ACTCCCACTCCCCAAACCAA 3'	5' CGAAAGAGACCCTCATAGCCCT 3'	231
